# Supplementary material for: A simplified preparation method for single-nucleus RNA-sequencing using long-term frozen brain tumor tissues
Source: Sci Rep. 2025 Apr 14;15:12849. doi: 10.1038/s41598-025-97053-9 (PMC11997191; doi:10.1038/s41598-025-97053-9)
Supplement: Supplementary file 2 — Supplementary Information 2. [file 41598_2025_97053_MOESM2_ESM.xlsx]

## Sheet: S4a) GBM PDX
Table S4a. Upregulated genes per each cluster of GBM PDX sample
gene	p_val	avg_logFC	pct.1	pct.2	p_val_adj	cluster
PCDH15	2.88206e-62	0.653845	0.996	0.959	6.28779e-58	PN-like
MAP2	8.61983e-50	0.534656	0.989	0.959	1.88059e-45	PN-like
MMP16	1.14573e-40	0.453858	0.989	0.971	2.49964e-36	PN-like
RP11-257I14.1	1.7561e-37	0.641674	0.898	0.728	3.83128e-33	PN-like
RAPGEF4	3.86293e-37	0.723071	0.733	0.505	8.42776e-33	PN-like
CSMD1	8.03274e-36	0.533906	0.983	0.926	1.7525e-31	PN-like
LRRC4C	8.89565e-34	0.464723	0.989	0.966	1.94076e-29	PN-like
LDLRAD3	2.40118e-33	0.439146	0.951	0.86	5.23864e-29	PN-like
KCNIP4	6.13355e-32	0.587121	0.966	0.872	1.33816e-27	PN-like
RP11-277P12.20	2.2803e-29	0.528581	0.878	0.733	4.97493e-25	PN-like
LHFPL3	4.15646e-29	0.465135	0.946	0.895	9.06815e-25	PN-like
SOX6	8.26138e-29	0.317229	0.997	0.995	1.80238e-24	PN-like
SNTG1	5.79496e-27	0.370681	0.992	0.978	1.26429e-22	PN-like
PTPRZ1	6.06888e-26	0.400799	0.958	0.885	1.32405e-21	PN-like
SOX5	1.17579e-25	0.405776	0.982	0.965	2.56522e-21	PN-like
RP11-141M1.3	1.94245e-25	0.501862	0.858	0.745	4.23784e-21	PN-like
LPHN3	9.27866e-25	0.270787	1	0.995	2.02433e-20	PN-like
BRINP3	1.09554e-24	0.438162	0.949	0.845	2.39013e-20	PN-like
MTSS1	3.1519e-24	0.41618	0.886	0.748	6.87649e-20	PN-like
ASAP1	4.11434e-24	0.361997	0.975	0.929	8.97625e-20	PN-like
GRIA2	9.79941e-23	0.425443	0.879	0.758	2.13794e-18	PN-like
SEMA5A	1.70237e-22	0.381234	0.946	0.892	3.71405e-18	PN-like
FGF14	2.84502e-22	0.554017	0.852	0.785	6.20699e-18	PN-like
MEG3	1.57852e-21	0.532317	0.859	0.785	3.44385e-17	PN-like
CNTNAP2	3.64548e-21	0.457681	0.961	0.905	7.95334e-17	PN-like
CPM	4.38373e-21	0.539599	0.741	0.583	9.56398e-17	PN-like
SLC2A13	4.1319e-20	0.357055	0.961	0.895	9.01456e-16	PN-like
NOVA1	1.08181e-19	0.3151	0.963	0.938	2.36018e-15	PN-like
DLGAP1	4.75978e-19	0.430546	0.976	0.929	1.03844e-14	PN-like
CNTN1	7.03205e-19	0.406809	0.896	0.831	1.53418e-14	PN-like
NXPH1	1.83279e-18	0.389804	0.904	0.782	3.9986e-14	PN-like
KAZN	1.37048e-17	0.367798	0.938	0.899	2.98998e-13	PN-like
PDE4B	1.4905e-17	0.327499	0.982	0.973	3.25183e-13	PN-like
MAML2	3.51705e-17	0.367026	0.993	0.998	7.67315e-13	PN-like
KCND2	8.99028e-17	0.365186	0.936	0.84	1.96141e-12	PN-like
BAALC	2.14554e-16	0.450754	0.633	0.475	4.68092e-12	PN-like
RP11-366L20.2	2.66241e-16	0.661072	0.442	0.257	5.80859e-12	PN-like
CASK	3.46102e-15	0.346479	0.883	0.831	7.55091e-11	PN-like
CSMD3	6.4292e-15	0.402385	0.761	0.63	1.40266e-10	PN-like
RBPJ	1.00699e-14	0.393139	0.796	0.676	2.19696e-10	PN-like
RBFOX1	1.64809e-14	0.47694	0.869	0.806	3.59564e-10	PN-like
TRIM44	1.6971e-14	0.448769	0.816	0.736	3.70256e-10	PN-like
SAMD4A	1.91574e-14	0.496355	0.516	0.35	4.17957e-10	PN-like
ZNF804B	2.22965e-14	0.4638	0.863	0.799	4.86444e-10	PN-like
AC074363.1	2.50526e-14	0.510668	0.627	0.476	5.46573e-10	PN-like
KIF26B	4.26882e-14	0.417868	0.729	0.584	9.31329e-10	PN-like
NPAS3	2.43747e-13	0.28563	0.938	0.899	5.31784e-09	PN-like
GRIA4	2.55036e-13	0.304879	0.982	0.944	5.56411e-09	PN-like
JMJD1C	4.19532e-13	0.25435	0.993	0.986	9.15293e-09	PN-like
PAK3	5.80606e-13	0.363075	0.639	0.49	1.26671e-08	PN-like
CACNA1A	5.87684e-13	0.385428	0.721	0.591	1.28215e-08	PN-like
ERBB4	6.60948e-13	0.490101	0.943	0.943	1.44199e-08	PN-like
ANK3	7.29034e-13	0.426927	0.564	0.424	1.59053e-08	PN-like
NDUFB9	3.49831e-12	0.355434	0.556	0.395	7.63226e-08	PN-like
DCC	4.20215e-12	0.263961	0.929	0.892	9.16784e-08	PN-like
EYA1	5.14137e-12	0.49857	0.503	0.355	1.12169e-07	PN-like
NTRK3	5.24859e-12	0.395829	0.574	0.432	1.14508e-07	PN-like
CTNNA2	1.13305e-11	0.283458	0.846	0.755	2.47197e-07	PN-like
MAPK10	1.16281e-11	0.388763	0.619	0.505	2.5369e-07	PN-like
ALCAM	1.16601e-11	0.293086	0.904	0.85	2.54388e-07	PN-like
SCFD2	1.53307e-11	0.481608	0.774	0.689	3.34471e-07	PN-like
ELMO1	1.5554e-11	0.451427	0.58	0.466	3.39342e-07	PN-like
TCF4	1.57678e-11	0.25286	0.957	0.958	3.44005e-07	PN-like
ETV1	2.23747e-11	0.421883	0.591	0.444	4.88148e-07	PN-like
SCN1A	5.35363e-11	0.377727	0.76	0.684	1.168e-06	PN-like
CSGALNACT1	6.33574e-11	0.422488	0.543	0.395	1.38227e-06	PN-like
MYRFL	8.76183e-11	0.405763	0.359	0.216	1.91157e-06	PN-like
CHD7	1.11407e-10	0.320777	0.812	0.742	2.43058e-06	PN-like
EPN2	1.12499e-10	0.449232	0.796	0.752	2.4544e-06	PN-like
CHRM3	1.45126e-10	0.522033	0.631	0.541	3.16621e-06	PN-like
PTPRK	1.80351e-10	0.294409	0.824	0.752	3.93471e-06	PN-like
ST6GAL1	2.5627e-10	0.407835	0.601	0.476	5.59105e-06	PN-like
SEMA6D	6.46829e-10	0.271981	0.869	0.819	1.41119e-05	PN-like
RP11-778J15.1	8.71082e-10	0.363226	0.389	0.253	1.90044e-05	PN-like
SLC24A3	8.72886e-10	0.374865	0.74	0.667	1.90438e-05	PN-like
KIAA1211	1.2501e-09	0.326548	0.393	0.248	2.72735e-05	PN-like
HIP1	1.35309e-09	0.39786	0.568	0.466	2.95204e-05	PN-like
C12orf40	1.48527e-09	0.321357	0.643	0.559	3.24042e-05	PN-like
RIN2	1.78602e-09	0.384661	0.509	0.392	3.89656e-05	PN-like
LRRK2	2.36291e-09	0.330065	0.624	0.519	5.15517e-05	PN-like
SCN3A	3.73367e-09	0.302963	0.603	0.475	8.14574e-05	PN-like
PHLDA1	8.20506e-09	0.327597	0.417	0.287	0.00017901	PN-like
TBL1XR1	9.70172e-09	0.270532	0.661	0.529	0.000211662	PN-like
CSRNP3	1.44672e-08	0.285256	0.566	0.449	0.00031563	PN-like
SEL1L3	2.59548e-08	0.353716	0.352	0.233	0.000566255	PN-like
RP11-547I7.1	4.05668e-08	0.287458	0.615	0.498	0.000885046	PN-like
NRXN3	4.37229e-08	0.381983	0.46	0.35	0.000953903	PN-like
PDGFRA	6.44658e-08	0.317139	0.766	0.706	0.00140645	PN-like
DGKI	6.52709e-08	0.280746	0.515	0.382	0.00142401	PN-like
RP11-315E17.1	6.97089e-08	0.303528	0.289	0.172	0.00152084	PN-like
PPFIA2	7.81522e-08	0.30096	0.616	0.497	0.00170505	PN-like
ARHGAP42	8.95168e-08	0.305664	0.681	0.595	0.00195299	PN-like
RP11-318M2.2	1.24119e-07	0.361945	0.43	0.318	0.00270791	PN-like
C2orf27A	1.35147e-07	0.34445	0.436	0.324	0.00294849	PN-like
PCNXL2	1.58373e-07	0.252981	0.624	0.535	0.00345523	PN-like
USP43	1.67073e-07	0.292033	0.277	0.164	0.00364504	PN-like
RP11-146D12.2	1.82351e-07	0.376834	0.531	0.453	0.00397835	PN-like
COL20A1	2.24482e-07	0.259944	0.452	0.324	0.00489753	PN-like
ROBO1	2.52191e-07	0.263958	0.703	0.586	0.00550206	PN-like
RAB27B	2.5735e-07	0.319178	0.344	0.231	0.00561461	PN-like
LIN7A	2.74016e-07	0.369666	0.541	0.458	0.00597821	PN-like
SORCS3	3.10458e-07	0.268351	0.491	0.368	0.00677327	PN-like
XYLT1	3.16302e-07	0.313465	0.731	0.647	0.00690075	PN-like
RIMS1	3.25013e-07	0.305684	0.442	0.334	0.00709082	PN-like
ATXN1	3.36346e-07	0.273403	0.767	0.691	0.00733806	PN-like
CDH10	3.78493e-07	0.307905	0.431	0.338	0.00825758	PN-like
TNC	3.87539e-07	0.535631	0.464	0.367	0.00845495	PN-like
CLEC12A	4.32048e-07	0.314875	0.466	0.358	0.009426	PN-like
COL11A1	4.60392e-07	0.272053	0.682	0.611	0.0100444	PN-like
ANKRD20A4	5.62553e-07	0.397028	0.42	0.321	0.0122732	PN-like
ETV6	6.95258e-07	0.326486	0.541	0.465	0.0151685	PN-like
ANKRD20A1	7.90049e-07	0.285868	0.322	0.215	0.0172365	PN-like
KCNMB2	8.95956e-07	0.29888	0.347	0.233	0.0195471	PN-like
KCND3	9.68058e-07	0.252291	0.256	0.152	0.0211201	PN-like
GAD1	1.08507e-06	0.367476	0.468	0.356	0.023673	PN-like
TSHZ2	1.1934e-06	0.29435	0.619	0.53	0.0260365	PN-like
KCNH5	1.24306e-06	0.322359	0.309	0.206	0.0271198	PN-like
GPR82	1.49543e-06	0.283432	0.367	0.258	0.0326258	PN-like
RP11-161I2.1	1.9068e-06	0.269668	0.444	0.34	0.0416007	PN-like
FGFR1	2.60783e-06	0.295929	0.419	0.324	0.0568951	PN-like
SYNE1	3.10099e-06	0.256237	0.665	0.578	0.0676543	PN-like
PDE4D	3.3736e-06	0.291077	0.664	0.601	0.0736018	PN-like
RP11-114H23.1	4.43687e-06	0.29338	0.285	0.188	0.0967993	PN-like
RP11-231C18.1	7.47552e-06	0.339148	0.468	0.383	0.163093	PN-like
CHST11	7.6064e-06	0.269956	0.604	0.554	0.165949	PN-like
DCX	9.36051e-06	0.278754	0.427	0.334	0.204218	PN-like
KALRN	1.3173e-05	0.296163	0.457	0.38	0.287396	PN-like
GLCCI1	1.87899e-05	0.32187	0.714	0.662	0.409939	PN-like
RFTN2	2.17463e-05	0.277304	0.687	0.655	0.474438	PN-like
CDK8	2.8399e-05	0.251957	0.511	0.444	0.619582	PN-like
SPON2	4.07874e-05	0.309965	0.281	0.199	0.889859	PN-like
RGS17	4.22784e-05	0.281482	0.259	0.177	0.922388	PN-like
SOBP	4.27076e-05	0.251391	0.427	0.34	0.931751	PN-like
IGSF9B	4.50402e-05	0.255622	0.301	0.215	0.982643	PN-like
RP11-116O11.1	7.86032e-05	0.279514	0.423	0.34	1	PN-like
IGF2BP2	8.94346e-05	0.256885	0.348	0.275	1	PN-like
AC010127.3	0.000100073	0.254728	0.457	0.382	1	PN-like
GPR158	0.000102281	0.26051	0.461	0.392	1	PN-like
ZNF804A	0.000156376	0.337825	0.591	0.532	1	PN-like
AC016723.4	0.00018037	0.25795	0.375	0.296	1	PN-like
RP11-611E13.2	0.000241049	0.273383	0.301	0.23	1	PN-like
RP4-678D15.1	0.000271955	0.250173	0.488	0.422	1	PN-like
PCSK2	0.000348212	0.250874	0.426	0.341	1	PN-like
SEZ6L	0.00039058	0.254479	0.478	0.417	1	PN-like
HLA-C	0.000423078	0.283695	0.459	0.402	1	PN-like
HMGA2	0.00047789	0.296868	0.438	0.368	1	PN-like
IFI6	0.000613364	0.377239	0.273	0.211	1	PN-like
KCNQ5	0.000728371	0.278784	0.8	0.77	1	PN-like
CDK6	0.000898928	0.251349	0.34	0.27	1	PN-like
NRG1	0.00175957	0.553822	0.65	0.642	1	PN-like
UGP2	0.00201724	0.344372	0.407	0.365	1	PN-like
CASC15	0.00345337	0.277419	0.739	0.745	1	PN-like
FIP1L1	0.00727565	0.276885	0.683	0.654	1	PN-like
DIAPH3	4.43002e-141	1.72819	0.885	0.197	9.66497e-137	Cycling
ARHGAP11B	1.65429e-120	1.65548	0.764	0.132	3.60917e-116	Cycling
BRIP1	7.39582e-116	1.24923	0.75	0.114	1.61355e-111	Cycling
TOP2A	1.3824e-109	1.45959	0.676	0.098	3.01598e-105	Cycling
LINC00669	4.15976e-109	1.31922	0.983	0.499	9.07534e-105	Cycling
KIF14	4.27432e-108	1.37791	0.693	0.11	9.32528e-104	Cycling
MELK	5.04783e-108	1.16619	0.672	0.09	1.10129e-103	Cycling
C2orf48	1.05014e-105	1.11513	0.557	0.043	2.29108e-101	Cycling
APOLD1	1.30913e-105	2.02109	0.774	0.201	2.85614e-101	Cycling
KIF18B	1.93817e-92	1.1527	0.524	0.051	4.22851e-88	Cycling
RP1-167A14.2	5.91743e-87	0.949261	0.564	0.072	1.29101e-82	Cycling
CASC5	9.87405e-86	1.04978	0.547	0.07	2.15422e-81	Cycling
CENPP	7.33337e-82	1.11649	0.892	0.362	1.59992e-77	Cycling
ASPM	8.28939e-82	1.14153	0.483	0.049	1.8085e-77	Cycling
NOSTRIN	4.88417e-81	0.884381	0.446	0.034	1.06558e-76	Cycling
RFC3	1.93376e-80	1.20267	0.74	0.207	4.21888e-76	Cycling
GPC6	1.38774e-79	0.933768	0.997	0.84	3.02763e-75	Cycling
ATAD2	8.89608e-79	1.16533	0.635	0.137	1.94086e-74	Cycling
SPC25	1.07503e-75	0.91631	0.497	0.061	2.34539e-71	Cycling
NEIL3	4.89669e-73	0.815924	0.372	0.021	1.06831e-68	Cycling
NDC80	4.92841e-73	0.813418	0.395	0.028	1.07523e-68	Cycling
TPX2	1.88168e-72	0.900177	0.446	0.049	4.10526e-68	Cycling
CENPE	1.89602e-72	0.994826	0.402	0.032	4.13655e-68	Cycling
POLQ	8.08418e-72	0.854958	0.459	0.053	1.76373e-67	Cycling
AC004158.2	6.13524e-69	1.08342	0.75	0.271	1.33853e-64	Cycling
SMC4	1.52533e-67	0.962173	0.598	0.134	3.32781e-63	Cycling
KIF4A	1.05251e-66	0.885585	0.5	0.08	2.29627e-62	Cycling
DTL	1.85422e-64	0.925041	0.541	0.107	4.04534e-60	Cycling
CENPF	2.81138e-63	0.925504	0.449	0.063	6.13358e-59	Cycling
CCDC150	2.01868e-60	0.75694	0.476	0.079	4.40415e-56	Cycling
BUB1	5.07113e-60	0.686581	0.318	0.02	1.10637e-55	Cycling
KIF18A	3.67047e-58	0.718432	0.311	0.02	8.00787e-54	Cycling
BRCA1	2.29691e-56	0.829517	0.537	0.125	5.01118e-52	Cycling
NUSAP1	3.10305e-56	0.745882	0.402	0.054	6.76992e-52	Cycling
MMS22L	1.32326e-55	0.870569	0.703	0.243	2.88695e-51	Cycling
PARPBP	4.49751e-55	0.754194	0.399	0.056	9.81221e-51	Cycling
NMU	7.09473e-55	0.78934	0.304	0.022	1.54786e-50	Cycling
ZNF367	4.44274e-54	0.855635	0.412	0.062	9.69272e-50	Cycling
UBE2T	4.84472e-54	0.694272	0.372	0.046	1.05697e-49	Cycling
KIF15	6.34286e-53	0.71295	0.361	0.044	1.38382e-48	Cycling
RTKN2	1.66512e-52	0.728393	0.422	0.071	3.63279e-48	Cycling
CLSPN	3.42715e-52	0.717064	0.405	0.065	7.47701e-48	Cycling
KIF20B	4.82993e-52	0.720465	0.419	0.071	1.05375e-47	Cycling
SGOL2	1.51107e-51	0.739987	0.399	0.061	3.29671e-47	Cycling
STIL	1.85884e-51	0.65029	0.338	0.037	4.05543e-47	Cycling
IQGAP3	5.46167e-51	0.719287	0.307	0.028	1.19157e-46	Cycling
NUF2	4.00935e-50	0.80201	0.436	0.083	8.7472e-46	Cycling
FANCI	1.10755e-49	0.822852	0.51	0.129	2.41635e-45	Cycling
ZWINT	1.19732e-49	0.65806	0.368	0.052	2.6122e-45	Cycling
GTSE1	6.33181e-49	0.686276	0.338	0.042	1.38141e-44	Cycling
PRIM2	7.46035e-49	0.788153	0.767	0.329	1.62762e-44	Cycling
BUB1B	2.10743e-48	0.562418	0.26	0.016	4.59777e-44	Cycling
CKAP2L	5.0614e-48	0.586156	0.28	0.023	1.10424e-43	Cycling
RP11-376O6.2	6.12515e-48	0.596381	0.314	0.034	1.33632e-43	Cycling
CDCA2	1.42669e-47	0.557623	0.264	0.018	3.11261e-43	Cycling
CDC25C	1.72573e-47	0.636135	0.331	0.041	3.76502e-43	Cycling
DEPDC1B	4.74889e-47	0.740602	0.443	0.094	1.03607e-42	Cycling
KIAA1524	1.13638e-46	0.589812	0.331	0.043	2.47924e-42	Cycling
TACC3	1.20181e-46	0.525832	0.27	0.021	2.622e-42	Cycling
HELLS	3.52749e-46	0.795203	0.561	0.167	7.69592e-42	Cycling
GLYATL2	6.79914e-46	0.719434	0.422	0.085	1.48337e-41	Cycling
ANLN	7.84988e-46	0.572642	0.294	0.03	1.71261e-41	Cycling
MKI67	1.1232e-44	0.550714	0.257	0.02	2.45049e-40	Cycling
CEP192	5.07005e-44	0.819679	0.659	0.267	1.10613e-39	Cycling
MYBL1	8.90893e-43	0.637213	0.368	0.066	1.94366e-38	Cycling
ECT2	9.54965e-43	0.583621	0.297	0.037	2.08345e-38	Cycling
CEP128	1.18883e-42	0.715108	0.493	0.134	2.59366e-38	Cycling
CENPK	2.32431e-42	0.611886	0.372	0.068	5.07094e-38	Cycling
RP11-120D5.1	1.96736e-41	0.775641	0.486	0.137	4.2922e-37	Cycling
CEP152	3.17879e-41	0.59369	0.348	0.061	6.93517e-37	Cycling
CCDC18	5.61226e-41	0.774268	0.497	0.148	1.22443e-36	Cycling
RBL1	6.87024e-41	0.747451	0.689	0.299	1.49888e-36	Cycling
KIF24	1.09142e-40	0.571227	0.274	0.031	2.38116e-36	Cycling
FANCD2OS	1.19775e-40	0.567682	0.264	0.027	2.61314e-36	Cycling
FANCB	2.46528e-40	0.50942	0.294	0.038	5.3785e-36	Cycling
CDK1	3.029e-40	0.54637	0.284	0.036	6.60838e-36	Cycling
RACGAP1	8.78867e-40	0.599464	0.338	0.059	1.91743e-35	Cycling
WHSC1	2.81014e-39	0.780742	0.699	0.348	6.13088e-35	Cycling
CKAP2	5.7368e-39	0.714524	0.449	0.117	1.2516e-34	Cycling
EZH2	6.08534e-39	0.713929	0.547	0.184	1.32764e-34	Cycling
BRCA2	8.514e-39	0.506774	0.284	0.038	1.8575e-34	Cycling
AP001347.6	1.98977e-38	0.655117	0.703	0.316	4.34108e-34	Cycling
MIS18BP1	2.6864e-38	0.612359	0.368	0.078	5.86092e-34	Cycling
DPP10	2.94985e-38	0.410983	1	0.981	6.43569e-34	Cycling
CDH13	4.08359e-38	0.895931	0.777	0.453	8.90916e-34	Cycling
MND1	1.9136e-37	0.557843	0.348	0.067	4.1749e-33	Cycling
AC072062.1	2.37795e-37	0.835412	0.601	0.264	5.18798e-33	Cycling
PRC1	5.48822e-37	0.658233	0.382	0.087	1.19737e-32	Cycling
POLA2	2.26034e-36	0.589702	0.318	0.056	4.93138e-32	Cycling
SMC2	3.09637e-35	0.595432	0.372	0.086	6.75536e-31	Cycling
GINS1	3.41329e-35	0.559533	0.351	0.075	7.44678e-31	Cycling
CENPI	9.26204e-35	0.502168	0.291	0.047	2.0207e-30	Cycling
CHAF1A	1.42694e-34	0.621026	0.341	0.071	3.11316e-30	Cycling
MCM10	1.93907e-34	0.498493	0.28	0.044	4.23047e-30	Cycling
PBK	2.949e-34	0.471386	0.26	0.037	6.43383e-30	Cycling
SPC24	3.94194e-34	0.520588	0.257	0.036	8.60013e-30	Cycling
CHEK2	4.61836e-34	0.570592	0.328	0.066	1.00759e-29	Cycling
RAD51AP1	6.30185e-34	0.528742	0.27	0.042	1.37488e-29	Cycling
CIT	1.63392e-33	0.57019	0.361	0.085	3.56472e-29	Cycling
KIF2C	2.93002e-33	0.491804	0.257	0.037	6.39243e-29	Cycling
CEP135	1.0989e-32	0.585008	0.439	0.127	2.39747e-28	Cycling
MASTL	1.44541e-32	0.478294	0.297	0.055	3.15345e-28	Cycling
ADCY3	1.62086e-32	0.620646	0.514	0.184	3.53622e-28	Cycling
EXO1	1.73758e-32	0.510759	0.28	0.049	3.79089e-28	Cycling
KPNA2	4.11114e-31	0.63271	0.304	0.062	8.96927e-27	Cycling
CKAP5	9.20998e-31	0.677487	0.541	0.215	2.00934e-26	Cycling
NCAPD3	1.76232e-30	0.557397	0.409	0.118	3.84486e-26	Cycling
CNTLN	1.902e-30	0.598845	0.578	0.239	4.14959e-26	Cycling
SDK1	4.45812e-30	0.573109	0.628	0.279	9.72629e-26	Cycling
KIF7	3.48925e-29	0.567056	0.419	0.135	7.61249e-25	Cycling
SPATA5	3.62462e-29	0.589123	0.676	0.367	7.90784e-25	Cycling
GLIS3	4.35046e-29	0.578175	0.909	0.689	9.49139e-25	Cycling
ASPN	5.13721e-29	0.499269	0.331	0.08	1.12079e-24	Cycling
BARD1	8.38925e-29	0.556563	0.402	0.121	1.83028e-24	Cycling
GPD2	1.41115e-28	0.621908	0.672	0.341	3.07871e-24	Cycling
KIFC1	5.64243e-28	0.414883	0.257	0.046	1.23101e-23	Cycling
FANCA	1.97168e-27	0.48863	0.389	0.118	4.30162e-23	Cycling
BCL2	7.58528e-27	0.651533	0.456	0.166	1.65488e-22	Cycling
ZNF730	7.67372e-27	0.566496	0.541	0.225	1.67418e-22	Cycling
CEP112	9.50664e-27	0.672974	0.493	0.209	2.07406e-22	Cycling
LMO7	1.65244e-26	0.617858	0.459	0.174	3.60513e-22	Cycling
NDUFAF1	3.14139e-26	0.599365	0.311	0.08	6.85356e-22	Cycling
GEN1	5.27665e-26	0.460351	0.321	0.083	1.15121e-21	Cycling
ATRNL1	5.68943e-26	0.532037	0.791	0.509	1.24126e-21	Cycling
DSN1	6.29531e-26	0.445645	0.26	0.054	1.37345e-21	Cycling
MGME1	9.05619e-26	0.4801	0.311	0.08	1.97579e-21	Cycling
RGS3	1.26209e-25	0.534385	0.28	0.065	2.7535e-21	Cycling
WDR62	1.56069e-25	0.516672	0.314	0.083	3.40496e-21	Cycling
FANCC	7.18667e-25	0.545628	0.649	0.334	1.56792e-20	Cycling
HMGB2	5.40072e-24	0.521939	0.358	0.114	1.17828e-19	Cycling
NEURL1B	5.66111e-24	0.546792	0.368	0.12	1.23508e-19	Cycling
RAD18	6.37472e-24	0.550541	0.48	0.195	1.39077e-19	Cycling
NCAPD2	8.46921e-24	0.461059	0.264	0.062	1.84773e-19	Cycling
OMD	1.43448e-23	0.418489	0.26	0.06	3.12961e-19	Cycling
CAV3	1.63928e-23	0.460367	0.389	0.132	3.57643e-19	Cycling
DNA2	2.48563e-23	0.510633	0.328	0.1	5.42289e-19	Cycling
AC011043.1	3.21852e-23	0.502717	0.679	0.398	7.02184e-19	Cycling
BORA	5.37672e-23	0.476937	0.267	0.067	1.17304e-18	Cycling
ABHD3	6.44032e-23	0.546011	0.432	0.167	1.40508e-18	Cycling
MTBP	2.49052e-22	0.461455	0.409	0.146	5.43357e-18	Cycling
CHEK1	3.0103e-22	0.557013	0.419	0.167	6.56758e-18	Cycling
PPM1E	2.41256e-21	0.437824	0.905	0.756	5.26348e-17	Cycling
KNTC1	3.37548e-21	0.433997	0.277	0.076	7.36428e-17	Cycling
SLC8A1	1.49242e-20	0.459555	0.78	0.54	3.25601e-16	Cycling
LIN9	2.73724e-20	0.499851	0.459	0.201	5.97183e-16	Cycling
NAV2	3.11904e-20	0.463509	0.872	0.641	6.80481e-16	Cycling
TBC1D31	8.73072e-20	0.3979	0.341	0.115	1.90478e-15	Cycling
RP5-991G20.1	1.92976e-19	0.406783	0.372	0.137	4.21016e-15	Cycling
HUNK	2.26787e-19	0.515013	0.466	0.209	4.94781e-15	Cycling
WWOX	2.52743e-19	0.458667	0.895	0.734	5.51409e-15	Cycling
CENPO	8.622e-19	0.440779	0.324	0.113	1.88106e-14	Cycling
LRP1B	1.14928e-18	0.313298	1	0.956	2.50739e-14	Cycling
TENM3	1.4973e-18	0.457532	0.709	0.467	3.26666e-14	Cycling
AC079135.1	1.89018e-18	0.514546	0.392	0.162	4.12381e-14	Cycling
SPIDR	2.22084e-18	0.422055	0.872	0.647	4.84521e-14	Cycling
CCDC14	2.57222e-18	0.446124	0.682	0.448	5.61181e-14	Cycling
SKA2	2.58012e-18	0.509846	0.584	0.326	5.62904e-14	Cycling
POLA1	2.86984e-18	0.531172	0.524	0.282	6.26113e-14	Cycling
HMGXB4	8.59872e-18	0.416431	0.419	0.178	1.87598e-13	Cycling
RGS7	1.13471e-17	0.466755	0.655	0.417	2.4756e-13	Cycling
OSBPL3	1.43055e-17	0.431094	0.277	0.09	3.12104e-13	Cycling
CSE1L	2.44601e-17	0.439071	0.422	0.186	5.33646e-13	Cycling
DCLRE1C	3.65335e-17	0.429091	0.699	0.445	7.97051e-13	Cycling
ATAD5	4.05755e-17	0.40593	0.534	0.268	8.85237e-13	Cycling
SPSB4	5.46844e-17	0.41374	0.47	0.23	1.19305e-12	Cycling
FUT9	6.24355e-17	0.43832	0.686	0.429	1.36215e-12	Cycling
DEK	7.27787e-17	0.428846	0.476	0.229	1.58781e-12	Cycling
GGH	8.1314e-17	0.377612	0.287	0.097	1.77403e-12	Cycling
GNG4	8.79005e-17	0.411845	0.642	0.379	1.91773e-12	Cycling
SLC4A8	1.04478e-16	0.435555	0.307	0.111	2.2794e-12	Cycling
NUCKS1	1.16342e-16	0.465014	0.551	0.307	2.53822e-12	Cycling
ASF1B	1.34129e-16	0.401736	0.253	0.079	2.9263e-12	Cycling
HMGN2	1.58932e-16	0.449217	0.49	0.253	3.46742e-12	Cycling
PRIM1	1.93363e-16	0.373473	0.297	0.105	4.2186e-12	Cycling
ZNF43	1.96449e-16	0.440842	0.676	0.425	4.28592e-12	Cycling
TRPC3	2.10983e-16	0.401886	0.277	0.093	4.60303e-12	Cycling
PDS5B	2.1686e-16	0.403563	0.689	0.425	4.73124e-12	Cycling
OVOL2	2.21346e-16	0.411492	0.334	0.13	4.82911e-12	Cycling
ANKRD36	4.01474e-16	0.466362	0.858	0.675	8.75896e-12	Cycling
NUP107	4.68852e-16	0.4223	0.571	0.318	1.02289e-11	Cycling
CTC-260E6.6	4.96867e-16	0.414093	0.554	0.3	1.08401e-11	Cycling
B4GALNT1	5.63485e-16	0.466141	0.53	0.29	1.22935e-11	Cycling
WDR76	9.89245e-16	0.374422	0.253	0.08	2.15824e-11	Cycling
FAT3	1.03822e-15	0.387079	0.736	0.492	2.26508e-11	Cycling
RFX3	1.04227e-15	0.392069	0.905	0.8	2.27392e-11	Cycling
SCLT1	1.15393e-15	0.52193	0.534	0.318	2.51753e-11	Cycling
FBN3	1.22062e-15	0.419952	0.497	0.256	2.66304e-11	Cycling
SMC1A	1.4283e-15	0.362669	0.358	0.149	3.11611e-11	Cycling
H2AFZ	1.47126e-15	0.428747	0.459	0.221	3.20984e-11	Cycling
DPY19L2	1.56699e-15	0.450533	0.486	0.258	3.41869e-11	Cycling
RP11-343N15.1	1.60944e-15	0.433962	0.578	0.324	3.51132e-11	Cycling
SYNE2	2.59156e-15	0.44264	0.483	0.252	5.65402e-11	Cycling
CDC42BPA	3.02499e-15	0.426198	0.75	0.544	6.59962e-11	Cycling
SRGAP2	3.6219e-15	0.344061	0.76	0.527	7.90191e-11	Cycling
DDX11	3.73276e-15	0.366225	0.345	0.143	8.14375e-11	Cycling
GRID2	4.48121e-15	0.251482	1	0.987	9.77665e-11	Cycling
TTC28	4.69222e-15	0.28929	0.956	0.917	1.0237e-10	Cycling
TF	4.97725e-15	0.458226	0.412	0.196	1.08589e-10	Cycling
GTPBP2	5.9508e-15	0.410325	0.372	0.163	1.29829e-10	Cycling
RMI1	9.13771e-15	0.348921	0.264	0.092	1.99357e-10	Cycling
KIAA1731	9.17597e-15	0.348666	0.341	0.143	2.00192e-10	Cycling
ESR2	1.12516e-14	0.334803	0.378	0.164	2.45477e-10	Cycling
EPB41L3	1.42385e-14	0.447995	0.476	0.25	3.10641e-10	Cycling
SCML2	1.52568e-14	0.339892	0.277	0.101	3.32858e-10	Cycling
ZNF714	2.00626e-14	0.375022	0.483	0.253	4.37705e-10	Cycling
GLCCI1	2.42458e-14	0.255637	0.878	0.639	5.28971e-10	Cycling
C4orf21	3.83888e-14	0.3984	0.267	0.1	8.37529e-10	Cycling
MEIS2	5.14093e-14	0.365262	0.699	0.453	1.1216e-09	Cycling
REV3L	6.37874e-14	0.390022	0.878	0.759	1.39165e-09	Cycling
ZNF519	6.62397e-14	0.397665	0.49	0.267	1.44515e-09	Cycling
POLH	7.59834e-14	0.358652	0.328	0.141	1.65773e-09	Cycling
RP11-222A11.1	1.22602e-13	0.380723	0.284	0.111	2.67482e-09	Cycling
MLTK	1.39561e-13	0.343567	0.432	0.21	3.04481e-09	Cycling
TFPI	1.65741e-13	0.31828	0.348	0.149	3.61596e-09	Cycling
MSH2	1.93433e-13	0.409326	0.436	0.231	4.22013e-09	Cycling
OXCT1	2.7392e-13	0.367294	0.524	0.297	5.97612e-09	Cycling
STXBP5L	3.45643e-13	0.432205	0.595	0.375	7.54089e-09	Cycling
SLC8A1-AS1	4.36951e-13	0.398127	0.443	0.235	9.53296e-09	Cycling
FANCL	4.44992e-13	0.324462	0.375	0.174	9.70838e-09	Cycling
NDUFAF6	5.66153e-13	0.40142	0.571	0.363	1.23518e-08	Cycling
KIAA1328	6.48052e-13	0.364878	0.598	0.356	1.41386e-08	Cycling
GPC6-AS1	6.89974e-13	0.343797	0.301	0.126	1.50532e-08	Cycling
SCMH1	7.2955e-13	0.312167	0.723	0.487	1.59166e-08	Cycling
STAG1	7.34341e-13	0.399115	0.791	0.653	1.60211e-08	Cycling
RFWD3	7.74207e-13	0.280024	0.27	0.101	1.68909e-08	Cycling
NASP	1.38717e-12	0.408865	0.574	0.347	3.0264e-08	Cycling
ZNF704	1.47046e-12	0.362918	0.662	0.446	3.20809e-08	Cycling
NFIC	1.61357e-12	0.376969	0.48	0.266	3.52031e-08	Cycling
PSD3	1.73284e-12	0.270232	0.98	0.883	3.78053e-08	Cycling
SMCHD1	2.39247e-12	0.346621	0.659	0.451	5.21965e-08	Cycling
SEPT10	2.46955e-12	0.344292	0.439	0.229	5.38783e-08	Cycling
ZNF83	3.09503e-12	0.394838	0.432	0.235	6.75242e-08	Cycling
NEGR1	3.13015e-12	0.407476	0.422	0.224	6.82904e-08	Cycling
RP11-608O21.1	3.26546e-12	0.377356	0.405	0.207	7.12425e-08	Cycling
CRLF3	3.64071e-12	0.322466	0.912	0.822	7.94293e-08	Cycling
RB1	3.69834e-12	0.306377	0.743	0.527	8.06866e-08	Cycling
PHTF2	5.82352e-12	0.331746	0.416	0.219	1.27052e-07	Cycling
GPR137C	7.26209e-12	0.36561	0.334	0.152	1.58437e-07	Cycling
COL2A1	7.55511e-12	0.375183	0.358	0.173	1.6483e-07	Cycling
PBX3	1.00307e-11	0.314222	0.794	0.578	2.1884e-07	Cycling
ELOVL5	1.25512e-11	0.320506	0.429	0.224	2.73831e-07	Cycling
DNMT1	1.75286e-11	0.374736	0.426	0.231	3.82421e-07	Cycling
PRKDC	3.57179e-11	0.307712	0.679	0.456	7.79258e-07	Cycling
SRSF10	4.26311e-11	0.345989	0.463	0.269	9.30082e-07	Cycling
HP1BP3	4.95512e-11	0.444379	0.53	0.347	1.08106e-06	Cycling
SBF2-AS1	5.31512e-11	0.350558	0.382	0.195	1.1596e-06	Cycling
AVL9	5.41335e-11	0.281235	0.865	0.766	1.18103e-06	Cycling
SIMC1	6.93315e-11	0.320079	0.557	0.338	1.5126e-06	Cycling
YPEL1	9.12348e-11	0.293871	0.291	0.129	1.99047e-06	Cycling
C1orf112	1.3066e-10	0.328821	0.307	0.144	2.85061e-06	Cycling
AC099850.1	1.41903e-10	0.287699	0.26	0.111	3.09589e-06	Cycling
AHI1	1.50559e-10	0.370396	0.662	0.48	3.28476e-06	Cycling
CDKAL1	1.54149e-10	0.279136	0.865	0.75	3.36306e-06	Cycling
TUBB	1.76364e-10	0.376628	0.486	0.303	3.84774e-06	Cycling
CBFB	1.79608e-10	0.301954	0.493	0.3	3.91851e-06	Cycling
CCDC138	1.97411e-10	0.363916	0.591	0.388	4.30691e-06	Cycling
RTTN	2.16769e-10	0.339194	0.338	0.175	4.72924e-06	Cycling
GTSCR1	3.29255e-10	0.308928	0.328	0.163	7.18335e-06	Cycling
NDE1	3.78003e-10	0.278828	0.257	0.111	8.24689e-06	Cycling
SREBF2	4.2332e-10	0.323479	0.676	0.493	9.23558e-06	Cycling
STK32B	4.97916e-10	0.322986	0.524	0.323	1.0863e-05	Cycling
XPO1	7.67071e-10	0.333796	0.659	0.494	1.67352e-05	Cycling
CNTRL	7.76642e-10	0.345487	0.358	0.186	1.6944e-05	Cycling
POLD3	7.95686e-10	0.2768	0.253	0.111	1.73595e-05	Cycling
FHOD3	8.99579e-10	0.298208	0.537	0.336	1.96261e-05	Cycling
CEP70	1.08689e-09	0.381597	0.301	0.152	2.37127e-05	Cycling
MPHOSPH9	1.15711e-09	0.306173	0.446	0.253	2.52447e-05	Cycling
SUZ12	1.23093e-09	0.358551	0.591	0.425	2.68552e-05	Cycling
PHIP	1.245e-09	0.34263	0.666	0.506	2.71622e-05	Cycling
RNFT2	1.43392e-09	0.302026	0.267	0.122	3.12838e-05	Cycling
MID1	1.46802e-09	0.333248	0.544	0.357	3.20278e-05	Cycling
USP13	1.55567e-09	0.33735	0.314	0.16	3.394e-05	Cycling
ANKRD44	1.68529e-09	0.309249	0.649	0.462	3.67679e-05	Cycling
XKR4	1.78832e-09	0.330528	0.703	0.495	3.90157e-05	Cycling
SOGA1	1.95212e-09	0.255459	0.608	0.39	4.25894e-05	Cycling
AMOTL1	2.60405e-09	0.318605	0.426	0.245	5.68125e-05	Cycling
P2RY14	3.19096e-09	0.336069	0.446	0.264	6.96172e-05	Cycling
CEP78	3.59626e-09	0.298253	0.304	0.153	7.84596e-05	Cycling
PAPD7	3.64033e-09	0.307898	0.304	0.156	7.94212e-05	Cycling
RALGPS1	3.71942e-09	0.328285	0.443	0.263	8.11466e-05	Cycling
RANBP17	3.73978e-09	0.350596	0.75	0.609	8.15907e-05	Cycling
ODF2	3.75461e-09	0.278981	0.291	0.142	8.19144e-05	Cycling
SUGP2	3.77266e-09	0.280367	0.402	0.223	8.23081e-05	Cycling
CSMD2	4.31232e-09	0.288295	0.767	0.594	9.4082e-05	Cycling
ZFPM2	4.50907e-09	0.329006	0.429	0.255	9.83745e-05	Cycling
KIAA1841	4.829e-09	0.279967	0.392	0.214	0.000105354	Cycling
TRAF3IP2-AS1	6.77395e-09	0.289015	0.574	0.382	0.000147787	Cycling
CDC27	6.88038e-09	0.295129	0.676	0.507	0.000150109	Cycling
FUS	7.49273e-09	0.303867	0.642	0.47	0.000163469	Cycling
FAF1	7.69076e-09	0.275498	0.834	0.741	0.000167789	Cycling
TRA2B	9.93492e-09	0.33236	0.459	0.284	0.00021675	Cycling
ABHD12	1.08359e-08	0.290706	0.328	0.175	0.000236407	Cycling
CCDC77	1.13122e-08	0.274365	0.277	0.136	0.000246799	Cycling
SHISA6	1.20025e-08	0.32354	0.432	0.26	0.000261859	Cycling
EYA2	1.38089e-08	0.261195	0.395	0.223	0.000301268	Cycling
DIAPH2	1.43191e-08	0.306831	0.706	0.547	0.0003124	Cycling
RIF1	1.51552e-08	0.287775	0.493	0.321	0.000330641	Cycling
RABL6	1.61035e-08	0.296299	0.358	0.202	0.00035133	Cycling
ST3GAL3	1.7149e-08	0.296815	0.49	0.311	0.000374139	Cycling
C2orf69	1.82443e-08	0.250644	0.284	0.143	0.000398036	Cycling
SPATA6	2.03912e-08	0.261379	0.574	0.386	0.000444874	Cycling
CDK5RAP2	2.64397e-08	0.330952	0.453	0.288	0.000576836	Cycling
NETO1	2.77104e-08	0.283511	0.48	0.302	0.000604559	Cycling
UTRN	2.84698e-08	0.272194	0.666	0.465	0.000621125	Cycling
RP11-159G9.5	2.97927e-08	0.282959	0.635	0.449	0.000649988	Cycling
SAE1	3.2789e-08	0.281075	0.307	0.163	0.000715359	Cycling
ANKRD36C	3.55036e-08	0.298116	0.595	0.421	0.000774581	Cycling
BICC1	4.91801e-08	0.315078	0.446	0.278	0.00107296	Cycling
HAT1	7.18883e-08	0.251507	0.351	0.199	0.00156839	Cycling
STMN1	7.67801e-08	0.289945	0.382	0.226	0.00167511	Cycling
PPM1D	7.71699e-08	0.269079	0.429	0.262	0.00168362	Cycling
FKBP5	8.68765e-08	0.298532	0.28	0.146	0.00189538	Cycling
NNT	9.26537e-08	0.27359	0.534	0.37	0.00202143	Cycling
KIAA2022	9.3986e-08	0.283584	0.446	0.283	0.00205049	Cycling
B4GALT6	9.66364e-08	0.274874	0.378	0.219	0.00210832	Cycling
C11orf80	1.65261e-07	0.305566	0.453	0.306	0.0036055	Cycling
BLM	1.78168e-07	0.250783	0.358	0.211	0.00388709	Cycling
PHACTR1	1.82962e-07	0.299895	0.747	0.626	0.00399169	Cycling
KHDC1	1.85606e-07	0.2902	0.416	0.259	0.00404936	Cycling
ASRGL1	2.7244e-07	0.267431	0.547	0.384	0.00594381	Cycling
TBCD	3.24659e-07	0.262175	0.341	0.201	0.00708309	Cycling
NUCB2	3.53756e-07	0.288926	0.382	0.24	0.00771788	Cycling
LBR	4.19348e-07	0.289368	0.264	0.139	0.00914892	Cycling
SP3	5.16635e-07	0.268225	0.5	0.34	0.0112714	Cycling
KPNB1	5.72362e-07	0.277339	0.601	0.436	0.0124872	Cycling
RFC1	6.00637e-07	0.25004	0.27	0.147	0.0131041	Cycling
FBXL5	6.53337e-07	0.27978	0.389	0.24	0.0142539	Cycling
ASAP2	7.46118e-07	0.259092	0.382	0.232	0.0162781	Cycling
CEP57	7.8721e-07	0.260216	0.639	0.482	0.0171746	Cycling
TIAM1	9.97533e-07	0.256668	0.74	0.579	0.0217632	Cycling
GRM5	1.02011e-06	0.262358	0.301	0.169	0.0222557	Cycling
USP37	1.50709e-06	0.267444	0.399	0.251	0.0328802	Cycling
MAST2	2.30672e-06	0.260134	0.547	0.388	0.0503258	Cycling
CDK14	2.41612e-06	0.254004	0.568	0.404	0.0527125	Cycling
RP11-620J15.3	3.8885e-06	0.588198	0.456	0.335	0.0848354	Cycling
DYRK1A	4.89915e-06	0.25908	0.551	0.406	0.106885	Cycling
SORCS1	6.19917e-06	0.314507	0.551	0.405	0.135247	Cycling
SATB2	6.62483e-06	0.266252	0.541	0.389	0.144534	Cycling
UHRF2	1.27811e-05	0.287422	0.503	0.38	0.278846	Cycling
CMC2	1.43604e-05	0.254123	0.28	0.17	0.313301	Cycling
TTLL7	1.46143e-05	0.255901	0.419	0.289	0.31884	Cycling
LPPR1	1.57496e-05	0.252815	0.73	0.584	0.343609	Cycling
RP11-703M24.5	2.03331e-05	0.262916	0.345	0.226	0.443607	Cycling
NRG3	2.23638e-05	0.302782	0.321	0.213	0.48791	Cycling
SERHL2	2.79778e-05	0.256292	0.439	0.309	0.610391	Cycling
RP11-77K12.4	0.00036622	0.272466	0.412	0.306	1	Cycling
DLG2	0.00703627	0.273261	0.791	0.754	1	Cycling
DGKB	1.26694e-116	2.14684	0.882	0.16	2.76409e-112	OPC-like
BCAS1	3.78695e-107	3.2163	0.865	0.198	8.26199e-103	OPC-like
BMPER	1.15544e-103	2.01127	0.924	0.233	2.52083e-99	OPC-like
CDK18	9.65106e-87	1.27089	0.465	0.027	2.10557e-82	OPC-like
PLP1	2.91313e-83	1.55516	0.635	0.089	6.35558e-79	OPC-like
ST18	3.82875e-83	1.30856	0.453	0.028	8.35318e-79	OPC-like
LSAMP	6.37544e-82	1.10481	1	0.998	1.39093e-77	OPC-like
LSAMP-AS1	2.07855e-78	1.34843	1	0.963	4.53477e-74	OPC-like
ZNF536	4.86645e-75	1.35908	0.471	0.041	1.06171e-70	OPC-like
MAP6	4.34741e-72	1.22674	0.612	0.098	9.48474e-68	OPC-like
ADAM33	2.4732e-71	0.892402	0.394	0.024	5.39577e-67	OPC-like
TCF7L2	4.99221e-69	1.35258	0.888	0.346	1.08915e-64	OPC-like
PARD3B	1.48272e-68	1.66053	0.894	0.389	3.23484e-64	OPC-like
FRMD5	2.57833e-68	1.35667	0.982	0.84	5.62514e-64	OPC-like
GPR17	9.85011e-68	1.19084	0.582	0.091	2.149e-63	OPC-like
NTN1	5.07463e-66	1.27315	1	0.817	1.10713e-61	OPC-like
SEMA4D	6.41711e-65	1.11014	0.582	0.095	1.40002e-60	OPC-like
MYRF	7.93729e-63	1.00032	0.559	0.091	1.73168e-58	OPC-like
DSCAM	1.77276e-62	1.32581	0.994	0.909	3.86763e-58	OPC-like
RAPGEF1	3.2394e-62	1.27685	0.818	0.288	7.06739e-58	OPC-like
ENPP6	4.35748e-62	1.13449	0.382	0.03	9.50671e-58	OPC-like
POLR2F	1.94364e-61	1.35045	0.935	0.466	4.24045e-57	OPC-like
TOX	8.20622e-60	1.35409	0.894	0.398	1.79035e-55	OPC-like
PKP4	3.94255e-59	1.23709	0.982	0.773	8.60146e-55	OPC-like
ZEB2	4.94776e-59	1.05712	0.982	0.724	1.07945e-54	OPC-like
IGSF11	6.82251e-58	1.12098	0.659	0.154	1.48847e-53	OPC-like
NCAM2	1.60654e-57	0.897614	1	0.959	3.50498e-53	OPC-like
NFASC	2.56612e-57	1.32346	0.771	0.268	5.59851e-53	OPC-like
CADPS	2.3767e-54	1.29902	0.924	0.562	5.18524e-50	OPC-like
CADM1	2.63755e-54	1.25737	0.935	0.726	5.75435e-50	OPC-like
TNS3	3.92057e-54	1.06579	0.965	0.634	8.5535e-50	OPC-like
PPP2R2B	4.51745e-54	1.04245	0.994	0.87	9.85572e-50	OPC-like
MVB12B	9.66126e-54	1.10547	0.818	0.323	2.1078e-49	OPC-like
FYN	1.48949e-53	1.32347	0.924	0.618	3.24961e-49	OPC-like
SEMA5B	2.7675e-53	1.01228	0.612	0.134	6.03786e-49	OPC-like
FRMD6	1.268e-52	1.09296	0.535	0.101	2.76639e-48	OPC-like
SH3RF3	1.36704e-52	1.23041	0.712	0.231	2.98248e-48	OPC-like
SIRT2	2.41341e-52	1.11097	0.894	0.49	5.26533e-48	OPC-like
DCT	3.6505e-52	0.991502	0.312	0.022	7.96429e-48	OPC-like
ARHGAP5	2.76676e-51	1.11261	0.747	0.263	6.03624e-47	OPC-like
VCAN	8.04153e-50	1.10236	0.871	0.429	1.75442e-45	OPC-like
QKI	1.47905e-47	0.709918	0.994	0.957	3.22684e-43	OPC-like
PTPRJ	4.60868e-45	1.33203	0.853	0.481	1.00548e-40	OPC-like
DLEU1	1.93168e-44	0.916951	0.959	0.833	4.21435e-40	OPC-like
LINC00609	7.24409e-44	1.0373	0.606	0.167	1.58044e-39	OPC-like
KCNS3	1.66367e-43	0.904222	0.553	0.134	3.62963e-39	OPC-like
MOB3B	5.50476e-43	0.996565	0.888	0.511	1.20097e-38	OPC-like
GLRA3	1.09148e-42	1.39017	0.335	0.041	2.38128e-38	OPC-like
SMOC1	1.30222e-42	1.01648	0.841	0.426	2.84106e-38	OPC-like
RASGEF1B	2.11587e-42	1.32561	0.565	0.164	4.61619e-38	OPC-like
ZNF365	3.13758e-42	0.920083	0.459	0.09	6.84526e-38	OPC-like
TNR	3.25399e-42	1.10322	0.853	0.443	7.09923e-38	OPC-like
CLDN11	3.27831e-42	1.31054	0.582	0.173	7.15229e-38	OPC-like
PPP1R16B	1.19179e-41	1.27711	0.641	0.222	2.60012e-37	OPC-like
SLC24A2	1.55308e-41	1.1319	0.453	0.09	3.38834e-37	OPC-like
NCAM1	4.1876e-41	0.701018	1	0.971	9.13609e-37	OPC-like
PRKG2	1.0203e-40	0.835089	0.335	0.043	2.22599e-36	OPC-like
CRB1	1.51049e-40	1.11402	0.818	0.403	3.29543e-36	OPC-like
SRCIN1	2.06477e-40	0.765888	0.412	0.072	4.50471e-36	OPC-like
OVCH1-AS1	6.01124e-39	1.07532	0.424	0.085	1.31147e-34	OPC-like
DST	6.12374e-39	0.701385	0.988	0.893	1.33602e-34	OPC-like
SLC44A1	2.69721e-38	0.848212	0.965	0.79	5.88451e-34	OPC-like
FGF12	1.85054e-37	1.26318	0.759	0.39	4.03731e-33	OPC-like
RICTOR	1.92384e-37	0.93865	0.871	0.531	4.19723e-33	OPC-like
LINC00693	3.02736e-37	0.85357	0.506	0.128	6.60479e-33	OPC-like
TRIM2	3.98756e-37	0.848683	0.865	0.511	8.69965e-33	OPC-like
ERBB3	4.37533e-36	0.843266	0.782	0.354	9.54566e-32	OPC-like
RBMS3	7.85763e-36	1.16799	0.488	0.128	1.7143e-31	OPC-like
MIR219-2	3.96078e-35	0.819552	0.382	0.073	8.64124e-31	OPC-like
SHROOM4	6.67255e-35	0.879282	0.806	0.413	1.45575e-30	OPC-like
FRMD4B	3.25436e-34	1.0876	0.835	0.551	7.10004e-30	OPC-like
AUTS2	5.12289e-34	0.75365	0.953	0.737	1.11766e-29	OPC-like
RGS6	5.46446e-34	0.921914	0.888	0.522	1.19218e-29	OPC-like
TMTC4	5.75082e-34	0.852012	0.441	0.106	1.25466e-29	OPC-like
CADM2	1.45693e-33	0.765163	1	0.981	3.17858e-29	OPC-like
ARHGAP31	3.6844e-33	0.825521	0.735	0.316	8.03825e-29	OPC-like
AP000462.2	7.404e-33	1.0738	0.741	0.393	1.61533e-28	OPC-like
OVCH1	4.63083e-32	0.742736	0.3	0.046	1.01031e-27	OPC-like
TMTC1	6.77899e-32	1.38405	0.706	0.401	1.47897e-27	OPC-like
FRMD4A	9.66405e-29	0.645673	0.971	0.909	2.1084e-24	OPC-like
MARCH1	1.5291e-28	0.54683	0.988	0.884	3.33603e-24	OPC-like
GALNT13	1.63574e-28	0.892868	0.865	0.658	3.56869e-24	OPC-like
DSCAML1	3.4481e-27	0.892234	0.741	0.433	7.52272e-23	OPC-like
FMNL2	4.49234e-27	0.780644	0.9	0.702	9.80095e-23	OPC-like
MYO5A	7.52255e-27	0.79129	0.753	0.439	1.6412e-22	OPC-like
FAM13C	7.55785e-27	0.77412	0.759	0.405	1.6489e-22	OPC-like
TMOD1	2.5188e-26	0.736273	0.429	0.123	5.49527e-22	OPC-like
AC005042.4	5.01066e-26	0.650718	0.376	0.095	1.09318e-21	OPC-like
KCNIP2-AS1	5.31677e-26	0.880016	0.447	0.142	1.15996e-21	OPC-like
RNF150	6.09613e-26	0.79697	0.694	0.351	1.32999e-21	OPC-like
APCDD1	7.07118e-26	0.76551	0.376	0.096	1.54272e-21	OPC-like
SGCD	8.20517e-26	0.607622	0.994	0.92	1.79012e-21	OPC-like
MAP4K5	1.10897e-25	0.723621	0.776	0.468	2.41943e-21	OPC-like
RP11-1055B8.3	1.32816e-25	0.63128	0.512	0.167	2.89764e-21	OPC-like
TMEM163	1.66157e-25	0.701558	0.835	0.527	3.62504e-21	OPC-like
SPOCK1	3.7975e-25	0.821286	0.676	0.341	8.285e-21	OPC-like
FSHR	1.31755e-24	0.61328	0.388	0.104	2.8745e-20	OPC-like
AR	1.72596e-24	0.653711	0.359	0.093	3.76552e-20	OPC-like
TMEM132B	1.84933e-24	0.787996	0.676	0.341	4.03469e-20	OPC-like
PCDH7	3.25012e-24	0.757383	0.906	0.737	7.09078e-20	OPC-like
GINS3	6.4567e-24	0.762805	0.382	0.11	1.40866e-19	OPC-like
CERCAM	7.38102e-24	0.555124	0.329	0.076	1.61032e-19	OPC-like
CKMT2	1.13856e-23	0.573244	0.306	0.068	2.484e-19	OPC-like
LIMD1	1.21454e-23	0.764202	0.647	0.308	2.64976e-19	OPC-like
SGK1	1.565e-23	0.916531	0.653	0.366	3.41436e-19	OPC-like
OPCML	2.82737e-23	0.603396	1	0.981	6.16847e-19	OPC-like
TFEB	4.81632e-23	0.535621	0.282	0.058	1.05078e-18	OPC-like
RP11-75C23.1	5.43285e-23	0.767557	0.441	0.145	1.18528e-18	OPC-like
SLC22A23	6.47877e-23	0.743978	0.594	0.282	1.41347e-18	OPC-like
AFMID	8.99223e-23	0.625347	0.318	0.076	1.96184e-18	OPC-like
GAS7	2.48598e-22	0.707432	0.559	0.242	5.42366e-18	OPC-like
SSH2	2.61412e-22	0.530927	0.965	0.861	5.70323e-18	OPC-like
RP11-142M10.2	3.29345e-22	0.724369	0.706	0.369	7.18533e-18	OPC-like
RP3-523E19.2	3.70431e-22	0.527062	0.282	0.061	8.0817e-18	OPC-like
KLHL29	1.91936e-21	0.696162	0.494	0.186	4.18746e-17	OPC-like
EYS	6.33379e-21	0.732864	0.547	0.24	1.38184e-16	OPC-like
APLP1	6.76051e-21	0.591527	0.3	0.074	1.47494e-16	OPC-like
RP3-399L15.3	1.03264e-20	0.578488	0.306	0.078	2.25291e-16	OPC-like
DOCK10	1.13415e-20	0.661084	0.918	0.844	2.47438e-16	OPC-like
TMEM108	1.25179e-20	1.22147	0.571	0.298	2.73102e-16	OPC-like
SLC7A14	1.36359e-20	0.606963	0.353	0.103	2.97494e-16	OPC-like
KIAA1217	3.83185e-20	0.80424	0.735	0.47	8.35995e-16	OPC-like
RAB11A	4.11721e-20	0.602075	0.876	0.686	8.98251e-16	OPC-like
PRICKLE1	6.44894e-20	0.750488	0.571	0.272	1.40697e-15	OPC-like
TRIM13	6.90156e-20	0.601772	0.888	0.68	1.50571e-15	OPC-like
PRKAR1B	1.59338e-19	0.577314	0.418	0.149	3.47628e-15	OPC-like
FA2H	3.29035e-19	0.566883	0.4	0.132	7.17856e-15	OPC-like
PTK2	4.22688e-19	0.584601	0.906	0.738	9.22178e-15	OPC-like
MAP4K4	5.6121e-19	0.612413	0.882	0.734	1.22439e-14	OPC-like
FAM135B	7.17049e-19	0.66071	0.394	0.142	1.56438e-14	OPC-like
UGT8	2.00913e-18	0.646669	0.371	0.119	4.38332e-14	OPC-like
TMOD2	4.18458e-18	0.586327	0.518	0.227	9.12951e-14	OPC-like
CCSER2	5.7776e-18	0.711988	0.588	0.294	1.2605e-13	OPC-like
TMPRSS5	6.85731e-18	0.612147	0.424	0.164	1.49606e-13	OPC-like
ADD3	7.8535e-18	0.664204	0.5	0.231	1.7134e-13	OPC-like
KCNMB4	6.25507e-17	0.486598	0.271	0.073	1.36467e-12	OPC-like
MICAL3	6.43866e-17	0.535689	0.806	0.58	1.40472e-12	OPC-like
GPC3	6.69875e-17	0.579303	0.312	0.096	1.46147e-12	OPC-like
LCORL	7.44902e-17	0.572582	0.788	0.577	1.62515e-12	OPC-like
ARHGAP35	8.48783e-17	0.604237	0.629	0.357	1.85179e-12	OPC-like
SH3GL3	1.0723e-16	0.672419	0.288	0.084	2.33944e-12	OPC-like
TNFRSF21	1.58188e-16	0.718188	0.518	0.257	3.45118e-12	OPC-like
MBP	3.09109e-16	1.08279	0.3	0.096	6.74384e-12	OPC-like
KCNH8	4.40286e-16	0.605031	0.618	0.342	9.60571e-12	OPC-like
PPFIBP1	4.82496e-16	0.69539	0.753	0.501	1.05266e-11	OPC-like
DNM3	4.9907e-16	0.38643	0.988	0.915	1.08882e-11	OPC-like
ANP32B	7.72223e-16	0.639594	0.518	0.252	1.68476e-11	OPC-like
LINC00511	7.87762e-16	0.357702	0.994	0.91	1.71866e-11	OPC-like
STRN	1.41936e-15	0.611786	0.512	0.242	3.09661e-11	OPC-like
ATCAY	1.42092e-15	0.555088	0.676	0.396	3.10003e-11	OPC-like
PHYHIPL	1.69899e-15	0.496938	0.818	0.651	3.70669e-11	OPC-like
IL1RAPL1	3.8403e-15	0.382603	0.988	0.947	8.37839e-11	OPC-like
CDK19	6.86676e-15	0.673047	0.547	0.296	1.49812e-10	OPC-like
MKRN3	1.11923e-14	0.56989	0.629	0.396	2.44183e-10	OPC-like
STARD4-AS1	1.11973e-14	0.544187	0.341	0.124	2.44292e-10	OPC-like
KHDRBS3	2.01566e-14	0.510381	0.794	0.548	4.39757e-10	OPC-like
RASGEF1C	9.13543e-14	0.548852	0.441	0.207	1.99308e-09	OPC-like
SSBP2	1.44484e-13	0.626345	0.565	0.304	3.15222e-09	OPC-like
SMAD2	2.0434e-13	0.593055	0.471	0.236	4.45808e-09	OPC-like
WASF1	2.47185e-13	0.542582	0.382	0.163	5.39284e-09	OPC-like
URM1	2.66111e-13	0.448781	0.412	0.181	5.80575e-09	OPC-like
PLXNA2	3.12537e-13	0.55135	0.359	0.146	6.81862e-09	OPC-like
PPAP2A	3.77474e-13	0.558093	0.694	0.482	8.23536e-09	OPC-like
PLEKHG1	4.53986e-13	0.587948	0.618	0.391	9.9046e-09	OPC-like
FAM117B	4.8204e-13	0.529549	0.424	0.196	1.05167e-08	OPC-like
SASH1	7.05844e-13	0.532937	0.647	0.414	1.53994e-08	OPC-like
KANK1	7.54825e-13	0.63521	0.812	0.696	1.6468e-08	OPC-like
DENND4A	7.73247e-13	0.58462	0.724	0.527	1.68699e-08	OPC-like
PCDH11X	7.77144e-13	0.796091	0.659	0.454	1.69549e-08	OPC-like
SERINC5	8.41928e-13	0.419368	0.818	0.591	1.83683e-08	OPC-like
DOCK6	1.28548e-12	0.494533	0.324	0.128	2.80453e-08	OPC-like
HIST1H2AC	1.48612e-12	0.436611	0.335	0.13	3.24226e-08	OPC-like
MFF	1.57911e-12	0.477072	0.653	0.413	3.44514e-08	OPC-like
USP54	3.95429e-12	0.590231	0.635	0.434	8.62707e-08	OPC-like
FERMT1	4.13084e-12	0.577958	0.494	0.26	9.01226e-08	OPC-like
GNG2	6.10678e-12	0.536042	0.676	0.462	1.33232e-07	OPC-like
KCTD2	6.65401e-12	0.561427	0.282	0.107	1.4517e-07	OPC-like
MPZL1	8.08577e-12	0.66924	0.635	0.455	1.76407e-07	OPC-like
PHLDB1	9.65584e-12	0.428686	0.565	0.32	2.10662e-07	OPC-like
RP13-578N3.3	1.48274e-11	0.456929	0.312	0.125	3.2349e-07	OPC-like
SOX4	1.50886e-11	0.362876	0.853	0.693	3.29188e-07	OPC-like
SLC6A1-AS1	1.62102e-11	0.500742	0.412	0.195	3.53658e-07	OPC-like
SNX32	2.17313e-11	0.462593	0.488	0.261	4.74111e-07	OPC-like
RNF130	2.77308e-11	0.355742	0.959	0.82	6.05003e-07	OPC-like
RP11-125B21.2	3.45856e-11	0.489664	0.329	0.14	7.54555e-07	OPC-like
LPAR4	4.89469e-11	0.455024	0.353	0.156	1.06787e-06	OPC-like
TCF7L1	9.56032e-11	0.498764	0.641	0.435	2.08578e-06	OPC-like
EPHB1	9.83567e-11	0.633998	0.482	0.279	2.14585e-06	OPC-like
CENPJ	1.03274e-10	0.422165	0.288	0.116	2.25312e-06	OPC-like
FAM160A1	1.08401e-10	0.42593	0.371	0.171	2.36499e-06	OPC-like
CTC-458I2.2	1.19987e-10	0.50557	0.694	0.474	2.61775e-06	OPC-like
ELF1	1.35802e-10	0.450863	0.476	0.262	2.96278e-06	OPC-like
OPHN1	1.36105e-10	0.298793	0.912	0.757	2.9694e-06	OPC-like
SCRG1	1.58578e-10	0.391216	0.935	0.855	3.45969e-06	OPC-like
SH3D19	1.6673e-10	0.276685	0.988	0.96	3.63755e-06	OPC-like
PIGC	1.79338e-10	0.430882	0.659	0.453	3.91262e-06	OPC-like
RP11-619J20.1	2.77962e-10	0.432415	0.365	0.168	6.06431e-06	OPC-like
SOX10	4.62691e-10	0.499694	0.482	0.273	1.00945e-05	OPC-like
MICU1	5.28682e-10	0.393128	0.812	0.648	1.15343e-05	OPC-like
FAM66C	6.14004e-10	0.373071	0.253	0.096	1.33957e-05	OPC-like
ANO3	6.21568e-10	0.377609	0.594	0.351	1.35607e-05	OPC-like
EVI5	6.23626e-10	0.427724	0.465	0.25	1.36056e-05	OPC-like
OSBPL1A	8.2196e-10	0.4926	0.624	0.432	1.79327e-05	OPC-like
ICK	8.3048e-10	0.383665	0.265	0.104	1.81186e-05	OPC-like
SPPL3	8.80683e-10	0.421898	0.588	0.369	1.92139e-05	OPC-like
BAIAP2L2	1.02216e-09	0.45482	0.547	0.336	2.23005e-05	OPC-like
TENC1	1.45892e-09	0.455655	0.612	0.414	3.18292e-05	OPC-like
RP11-68I3.2	1.53777e-09	0.402792	0.5	0.287	3.35495e-05	OPC-like
PPP1R12B	1.593e-09	0.430611	0.7	0.495	3.47544e-05	OPC-like
TEAD1	2.05407e-09	0.44136	0.712	0.548	4.48137e-05	OPC-like
RP11-473M10.3	2.13926e-09	0.388191	0.471	0.269	4.66722e-05	OPC-like
OSBP2	2.48041e-09	0.407994	0.341	0.161	5.41151e-05	OPC-like
ARL15	2.76173e-09	0.305553	0.953	0.881	6.02527e-05	OPC-like
PLXDC2	3.26083e-09	0.557773	0.3	0.134	7.11415e-05	OPC-like
PLCB1	3.45933e-09	0.490935	0.894	0.878	7.54722e-05	OPC-like
C9orf3	4.30405e-09	0.375078	0.829	0.717	9.39014e-05	OPC-like
SOGA1	4.32976e-09	0.452657	0.588	0.416	9.44624e-05	OPC-like
URI1	4.38158e-09	0.497591	0.553	0.364	9.55929e-05	OPC-like
FAM66D	5.00586e-09	0.356668	0.271	0.112	0.000109213	OPC-like
ITCH	5.2823e-09	0.358662	0.806	0.68	0.000115244	OPC-like
LPAR1	5.45716e-09	0.642999	0.341	0.167	0.000119059	OPC-like
PSAT1	6.44047e-09	0.429027	0.4	0.214	0.000140512	OPC-like
BOC	6.95696e-09	0.391108	0.265	0.11	0.00015178	OPC-like
RNASEH2B	1.28374e-08	0.359753	0.335	0.167	0.000280074	OPC-like
DPYSL3	1.37695e-08	0.49252	0.529	0.345	0.00030041	OPC-like
AFAP1L2	1.70021e-08	0.449823	0.282	0.128	0.000370936	OPC-like
AKT3	1.87125e-08	0.306041	0.876	0.81	0.000408251	OPC-like
MAMLD1	1.99307e-08	0.314255	0.547	0.334	0.000434828	OPC-like
RYBP	2.0419e-08	0.428755	0.394	0.216	0.00044548	OPC-like
FOXO1	2.49272e-08	0.497151	0.506	0.331	0.000543836	OPC-like
ZNF638	3.90775e-08	0.318067	0.847	0.744	0.000852554	OPC-like
RRAS2	3.96489e-08	0.319209	0.271	0.118	0.000865021	OPC-like
STRADB	4.02444e-08	0.303493	0.265	0.115	0.000878012	OPC-like
SPTBN1	4.1812e-08	0.376556	0.753	0.598	0.000912213	OPC-like
PARK2	4.19729e-08	0.387856	0.706	0.548	0.000915723	OPC-like
WIPF1	4.31214e-08	0.415115	0.594	0.409	0.00094078	OPC-like
KDM4C	4.73179e-08	0.402768	0.647	0.471	0.00103233	OPC-like
RDX	5.74035e-08	0.455979	0.588	0.413	0.00125237	OPC-like
C20orf194	6.10997e-08	0.425097	0.694	0.537	0.00133301	OPC-like
MACROD2	6.44704e-08	0.462032	0.847	0.724	0.00140655	OPC-like
SYNDIG1	7.11507e-08	0.605402	0.465	0.311	0.0015523	OPC-like
RP11-384C4.7	1.20114e-07	0.302676	0.359	0.186	0.00262053	OPC-like
PAXBP1	1.29048e-07	0.415922	0.635	0.478	0.00281545	OPC-like
SRGAP1	1.30121e-07	0.283903	0.882	0.795	0.00283885	OPC-like
IFNAR2	1.30533e-07	0.369953	0.359	0.193	0.00284784	OPC-like
SECISBP2L	1.39357e-07	0.422625	0.476	0.301	0.00304034	OPC-like
FAM110B	1.49765e-07	0.346791	0.706	0.573	0.00326741	OPC-like
SEPT7	1.57945e-07	0.393125	0.618	0.429	0.00344589	OPC-like
AC018890.6	1.99288e-07	0.365379	0.641	0.453	0.00434786	OPC-like
CA10	2.06794e-07	0.389165	0.924	0.835	0.00451163	OPC-like
RP13-188A5.1	2.13369e-07	0.308817	0.253	0.112	0.00465507	OPC-like
GPR180	2.70048e-07	0.497411	0.3	0.156	0.00589164	OPC-like
NTM	2.9647e-07	0.401008	0.7	0.568	0.00646808	OPC-like
LRRC1	2.98305e-07	0.319497	0.276	0.132	0.00650812	OPC-like
ITGB3BP	3.14961e-07	0.362792	0.518	0.352	0.00687151	OPC-like
GRIK2	3.17693e-07	0.35024	0.894	0.796	0.00693111	OPC-like
ADAM23	4.96349e-07	0.364569	0.471	0.292	0.0108288	OPC-like
PSMA1	5.73013e-07	0.36347	0.371	0.21	0.0125014	OPC-like
PHACTR3	6.14451e-07	0.347045	0.559	0.382	0.0134055	OPC-like
STK32A	8.52795e-07	0.332871	0.288	0.145	0.0186054	OPC-like
ANKRD28	8.76998e-07	0.391483	0.412	0.256	0.0191335	OPC-like
PGRMC1	9.154e-07	0.37875	0.459	0.303	0.0199713	OPC-like
UBR3	1.02468e-06	0.299637	0.718	0.567	0.0223555	OPC-like
NHLRC3	1.03746e-06	0.378903	0.376	0.221	0.0226342	OPC-like
RP11-373N22.3	1.19694e-06	0.299168	0.253	0.118	0.0261137	OPC-like
TSPAN5	1.20895e-06	0.370696	0.582	0.425	0.0263756	OPC-like
C11orf58	1.21527e-06	0.38151	0.753	0.645	0.0265136	OPC-like
CLASP1	1.30117e-06	0.330583	0.765	0.666	0.0283876	OPC-like
RP11-295P9.3	1.32048e-06	0.375559	0.506	0.347	0.0288088	OPC-like
BCAS3	1.32683e-06	0.304415	0.865	0.762	0.0289474	OPC-like
LINC00937	1.3685e-06	0.369463	0.288	0.151	0.0298567	OPC-like
CLNS1A	1.38434e-06	0.332563	0.476	0.294	0.0302022	OPC-like
ANK2	1.75732e-06	0.331607	0.794	0.669	0.0383394	OPC-like
GALK2	1.84274e-06	0.395581	0.459	0.307	0.0402031	OPC-like
GFPT2	2.03928e-06	0.421156	0.412	0.252	0.0444911	OPC-like
AFF2	2.17241e-06	0.419491	0.347	0.192	0.0473954	OPC-like
DGCR2	2.23754e-06	0.284738	0.388	0.224	0.0488164	OPC-like
JARID2	2.31588e-06	0.325124	0.506	0.332	0.0505256	OPC-like
PHC2	3.02715e-06	0.328258	0.371	0.219	0.0660434	OPC-like
DLG1	3.45945e-06	0.268874	0.424	0.254	0.0754748	OPC-like
BRINP1	4.06751e-06	0.456819	0.318	0.182	0.0887408	OPC-like
OTUD7B	4.12412e-06	0.301554	0.412	0.257	0.089976	OPC-like
PDZRN3	4.26784e-06	0.273938	0.835	0.708	0.0931114	OPC-like
THSD7A	4.87049e-06	0.471372	0.606	0.513	0.106259	OPC-like
TDG	5.22032e-06	0.318121	0.335	0.191	0.113892	OPC-like
TOM1L2	6.49379e-06	0.266535	0.541	0.374	0.141675	OPC-like
ZCCHC17	7.75557e-06	0.298478	0.3	0.167	0.169203	OPC-like
RYR1	9.71442e-06	0.30501	0.288	0.16	0.21194	OPC-like
STAMBP	1.02606e-05	0.26879	0.347	0.201	0.223855	OPC-like
RAD51B	1.11542e-05	0.278982	0.576	0.403	0.243352	OPC-like
ZNF429	1.1259e-05	0.271914	0.253	0.128	0.245638	OPC-like
RHBDL3	1.14992e-05	0.301291	0.253	0.13	0.250878	OPC-like
RP11-77K12.4	1.17725e-05	0.322277	0.476	0.308	0.256841	OPC-like
AGO3	1.39514e-05	0.278892	0.694	0.611	0.304378	OPC-like
FAM228B	1.43855e-05	0.256977	0.265	0.14	0.313847	OPC-like
ZFYVE16	1.53028e-05	0.337737	0.447	0.299	0.333862	OPC-like
RTKN	1.65185e-05	0.280364	0.288	0.157	0.360385	OPC-like
PCDH11Y	1.68633e-05	0.468174	0.312	0.188	0.367907	OPC-like
URGCP	1.89101e-05	0.345121	0.324	0.191	0.412562	OPC-like
UBE2E2	1.99086e-05	0.268871	0.806	0.743	0.434346	OPC-like
ZHX2	2.11795e-05	0.27327	0.518	0.368	0.462074	OPC-like
TTTY14	2.1188e-05	0.31628	0.688	0.572	0.462258	OPC-like
MAPK6	2.16903e-05	0.270009	0.447	0.296	0.473218	OPC-like
LRCH3	2.23315e-05	0.329184	0.376	0.239	0.487206	OPC-like
CORO1C	2.50246e-05	0.253873	0.435	0.288	0.545961	OPC-like
REEP3	2.68338e-05	0.270079	0.665	0.512	0.585432	OPC-like
KIAA1244	2.68805e-05	0.326493	0.365	0.232	0.586452	OPC-like
FBXO42	2.77718e-05	0.302404	0.535	0.369	0.605898	OPC-like
CKMT2-AS1	2.90153e-05	0.329055	0.4	0.264	0.633026	OPC-like
PDE3B	3.56088e-05	0.356088	0.518	0.4	0.776878	OPC-like
RGMB	3.85107e-05	0.26356	0.335	0.195	0.840189	OPC-like
ARHGEF7	3.94765e-05	0.306893	0.653	0.551	0.86126	OPC-like
RP11-16L14.2	4.05166e-05	0.26494	0.359	0.227	0.883951	OPC-like
NUMB	4.05869e-05	0.273948	0.441	0.303	0.885483	OPC-like
PPP2R5A	4.70128e-05	0.334562	0.394	0.268	1	OPC-like
NSMAF	4.81923e-05	0.323495	0.447	0.312	1	OPC-like
LARGE	5.07122e-05	0.349271	0.7	0.637	1	OPC-like
GLI3	5.33762e-05	0.331167	0.265	0.15	1	OPC-like
IMMP2L	5.99955e-05	0.306669	0.688	0.563	1	OPC-like
NDRG3	6.237e-05	0.276189	0.347	0.215	1	OPC-like
EPB41L2	6.62723e-05	0.324255	0.788	0.691	1	OPC-like
CCDC171	6.83321e-05	0.30798	0.318	0.195	1	OPC-like
ZNF516	7.31014e-05	0.295362	0.253	0.139	1	OPC-like
LGR4	7.42894e-05	0.264372	0.512	0.374	1	OPC-like
ACTR3B	7.72636e-05	0.262875	0.265	0.148	1	OPC-like
KCNH7	8.01528e-05	0.339627	0.788	0.686	1	OPC-like
DSTYK	8.14878e-05	0.313841	0.265	0.152	1	OPC-like
PTPRE	9.87499e-05	0.316658	0.376	0.257	1	OPC-like
NCOR2	0.000103848	0.263733	0.265	0.15	1	OPC-like
GOLIM4	0.000104174	0.287397	0.512	0.368	1	OPC-like
AC092839.3	0.000109024	0.321171	0.435	0.306	1	OPC-like
IQCJ-SCHIP1	0.000109383	0.40906	0.365	0.237	1	OPC-like
COL4A3	0.000117506	0.268172	0.3	0.179	1	OPC-like
E2F3	0.000119106	0.299738	0.388	0.258	1	OPC-like
PAG1	0.000119386	0.347035	0.376	0.263	1	OPC-like
ITFG1	0.000141143	0.259986	0.641	0.55	1	OPC-like
NUBPL	0.000145868	0.370383	0.376	0.259	1	OPC-like
RP11-82O19.1	0.00015166	0.291906	0.453	0.318	1	OPC-like
CALN1	0.000166336	0.34287	0.347	0.225	1	OPC-like
MAST1	0.000194755	0.269193	0.282	0.172	1	OPC-like
RP11-91P24.7	0.000196238	0.321951	0.418	0.291	1	OPC-like
TMEM123	0.000211957	0.315221	0.371	0.254	1	OPC-like
EEF2	0.00021725	0.350587	0.582	0.48	1	OPC-like
ANGPT2	0.000239728	0.258358	0.576	0.435	1	OPC-like
FIGN	0.000330719	0.339747	0.653	0.575	1	OPC-like
AK9	0.000341107	0.304535	0.347	0.238	1	OPC-like
SCG5	0.000361913	0.308727	0.429	0.318	1	OPC-like
TTLL11	0.000365222	0.306586	0.341	0.227	1	OPC-like
TIAM1	0.000406499	0.256832	0.694	0.603	1	OPC-like
CA8	0.000413021	0.36858	0.335	0.226	1	OPC-like
SERP1	0.000452129	0.271966	0.553	0.438	1	OPC-like
BCOR	0.000474129	0.288832	0.259	0.161	1	OPC-like
CEP63	0.000488503	0.253763	0.353	0.236	1	OPC-like
ZKSCAN1	0.000513518	0.273489	0.465	0.338	1	OPC-like
ATE1	0.000529086	0.250497	0.412	0.296	1	OPC-like
FNIP2	0.000543611	0.311785	0.359	0.258	1	OPC-like
MAN1A2	0.000559101	0.266271	0.371	0.261	1	OPC-like
ALK	0.00057937	0.373105	0.506	0.409	1	OPC-like
ATP1B1	0.000737919	0.250559	0.312	0.211	1	OPC-like
EPHB2	0.000749066	0.260828	0.335	0.23	1	OPC-like
AC007740.1	0.000888216	0.355902	0.318	0.224	1	OPC-like
KIF21A	0.00112614	0.384075	0.629	0.564	1	OPC-like
RTN4	0.00122819	0.26599	0.688	0.667	1	OPC-like
EPS8	0.00133612	0.260453	0.494	0.393	1	OPC-like
SUGP1	0.00143551	0.257573	0.3	0.206	1	OPC-like
AGFG1	0.00147824	0.254264	0.518	0.419	1	OPC-like
C1orf56	0.0019037	0.25238	0.4	0.283	1	OPC-like
ZNF124	0.00195266	0.281642	0.476	0.39	1	OPC-like
PDE1C	0.00202222	0.255367	0.265	0.17	1	OPC-like
MGEA5	0.00217977	0.310649	0.429	0.326	1	OPC-like
NEDD4L	0.00232193	0.317909	0.382	0.294	1	OPC-like
GABRB3	0.00233342	0.272537	0.494	0.403	1	OPC-like
RPS6	0.00245926	0.257648	0.806	0.723	1	OPC-like
RPL3	0.00352024	0.315431	0.524	0.425	1	OPC-like
CDC42SE1	0.00372996	0.262655	0.312	0.219	1	OPC-like
RPAP2	0.00384649	0.28292	0.4	0.311	1	OPC-like
GRID1	0.00547886	0.25538	0.476	0.413	1	OPC-like
GABBR2	1.56329e-109	1.81446	0.913	0.146	3.41064e-105	AC-like
KAL1	8.01379e-102	1.63931	0.81	0.102	1.74837e-97	AC-like
EEPD1	3.29199e-88	1.69142	0.794	0.127	7.18214e-84	AC-like
GFAP	7.82333e-85	1.80115	0.825	0.143	1.70682e-80	AC-like
APOE	6.48606e-84	2.95235	0.794	0.147	1.41506e-79	AC-like
CLU	9.09547e-73	1.89097	0.841	0.196	1.98436e-68	AC-like
PTPRT	1.83036e-68	1.55682	0.929	0.321	3.99329e-64	AC-like
DCLK1	2.05262e-65	1.75844	0.944	0.394	4.4782e-61	AC-like
ID4	2.32887e-60	0.891287	0.452	0.042	5.08089e-56	AC-like
GPR98	2.41044e-59	1.59209	0.794	0.226	5.25887e-55	AC-like
SPARCL1	1.17372e-58	1.32302	0.619	0.108	2.5607e-54	AC-like
AQP4	1.86808e-58	0.754895	0.254	0.005	4.07559e-54	AC-like
LINC00478	7.69198e-57	1.01196	1	0.945	1.67816e-52	AC-like
ATP1A2	8.80102e-57	0.943515	0.508	0.063	1.92012e-52	AC-like
SLC4A4	1.87535e-56	1.02298	0.413	0.037	4.09145e-52	AC-like
CST3	1.6252e-54	2.14132	0.968	0.636	3.54571e-50	AC-like
PTPRM	5.98716e-54	1.49385	0.802	0.258	1.30622e-49	AC-like
CPNE5	7.81736e-53	0.842574	0.365	0.029	1.70551e-48	AC-like
ADCY2	8.81709e-52	1.38726	0.81	0.267	1.92362e-47	AC-like
TIMP3	1.7998e-47	1.25835	0.683	0.175	3.92662e-43	AC-like
MMD2	3.53393e-47	1.08519	0.667	0.161	7.70998e-43	AC-like
KCNN3	1.24818e-46	0.859478	0.357	0.033	2.72315e-42	AC-like
DCLK2	3.77002e-46	1.25284	0.976	0.676	8.22506e-42	AC-like
MLC1	4.43072e-46	0.947224	0.532	0.091	9.6665e-42	AC-like
TTYH2	5.77081e-45	0.586185	0.27	0.015	1.25902e-40	AC-like
GSN	6.02199e-45	0.88198	0.524	0.092	1.31382e-40	AC-like
KLHDC8A	3.52517e-44	0.832541	0.405	0.051	7.69085e-40	AC-like
RNF219-AS1	4.85861e-44	1.15184	0.444	0.065	1.06e-39	AC-like
ID3	1.06582e-42	1.07068	0.317	0.029	2.32529e-38	AC-like
ANKFN1	7.35814e-42	0.881668	0.722	0.197	1.60533e-37	AC-like
OPHN1	2.14859e-40	1.03558	0.968	0.756	4.68759e-36	AC-like
C1orf61	1.70115e-39	0.968922	0.952	0.557	3.71139e-35	AC-like
ACSBG1	1.89227e-39	0.856988	0.413	0.06	4.12837e-35	AC-like
NRP2	5.0378e-38	0.713239	0.317	0.033	1.0991e-33	AC-like
SORL1	1.67203e-37	0.863147	0.516	0.108	3.64787e-33	AC-like
GPX3	2.91071e-37	1.29866	0.302	0.032	6.35029e-33	AC-like
NEAT1	2.4379e-36	1.82775	0.444	0.084	5.31876e-32	AC-like
UNC5D	4.12727e-35	1.36734	0.714	0.26	9.00447e-31	AC-like
MALAT1	9.22793e-34	0.643325	1	1	2.01326e-29	AC-like
DKK3	9.97328e-34	0.746786	0.444	0.085	2.17587e-29	AC-like
NCKAP5	1.95968e-32	1.1161	0.683	0.253	4.27544e-28	AC-like
PDGFRB	2.79142e-32	0.585034	0.302	0.037	6.09004e-28	AC-like
HES4	1.12483e-30	0.442045	0.262	0.028	2.45405e-26	AC-like
SPARC	2.68592e-30	1.24916	0.659	0.25	5.85986e-26	AC-like
ID1	4.75895e-30	0.570023	0.262	0.029	1.03826e-25	AC-like
LRRTM4	1.47254e-28	0.819448	0.944	0.663	3.21264e-24	AC-like
PITPNC1	1.90396e-28	0.764976	0.921	0.588	4.15387e-24	AC-like
SLC6A11	3.62751e-28	0.573467	0.27	0.034	7.91414e-24	AC-like
CCDC80	8.60861e-28	0.612059	0.317	0.05	1.87814e-23	AC-like
RFX4	1.0335e-27	0.837738	0.468	0.119	2.2548e-23	AC-like
TTYH1	2.23766e-27	0.807742	0.722	0.297	4.8819e-23	AC-like
NKAIN4	1.78921e-26	0.741291	0.579	0.198	3.90353e-22	AC-like
PARD3B	1.99396e-25	0.525753	0.865	0.41	4.35022e-21	AC-like
LRIG1	3.13656e-25	0.83769	0.516	0.161	6.84304e-21	AC-like
LHFP	7.41165e-25	0.846682	0.714	0.303	1.617e-20	AC-like
NTM	4.72416e-24	0.819028	0.905	0.552	1.03067e-19	AC-like
IGFBP5	1.1106e-23	0.974154	0.794	0.427	2.423e-19	AC-like
RGMA	1.77817e-23	0.711732	0.421	0.108	3.87944e-19	AC-like
NKAIN3	4.82047e-23	0.750148	0.778	0.386	1.05168e-18	AC-like
ROBO2	1.17739e-22	0.837535	0.794	0.429	2.56871e-18	AC-like
PDE9A	1.61961e-22	0.622327	0.492	0.148	3.5335e-18	AC-like
ZFHX4	5.64206e-22	0.609373	0.365	0.086	1.23093e-17	AC-like
ANK2	1.13549e-21	0.604722	0.937	0.659	2.4773e-17	AC-like
CACHD1	4.37244e-21	0.702238	0.587	0.229	9.53935e-17	AC-like
CD44	5.39351e-21	0.728951	0.357	0.085	1.1767e-16	AC-like
PREX2	5.65175e-21	0.579445	0.349	0.079	1.23304e-16	AC-like
WWTR1	7.67641e-21	0.717244	0.722	0.33	1.67476e-16	AC-like
NCAN	1.00548e-20	0.940681	0.675	0.352	2.19365e-16	AC-like
CTNND2	1.67531e-20	0.552184	0.984	0.84	3.65502e-16	AC-like
RP11-1000B6.3	2.78192e-20	0.424197	0.27	0.049	6.06931e-16	AC-like
NHSL1	2.88836e-20	0.68309	0.603	0.243	6.30154e-16	AC-like
FAT3	7.55018e-20	0.712411	0.857	0.513	1.64722e-15	AC-like
CPEB4	7.7307e-20	0.67564	0.825	0.481	1.68661e-15	AC-like
ESRRG	1.08995e-19	0.708441	0.444	0.139	2.37794e-15	AC-like
MFGE8	1.8206e-19	0.713634	0.452	0.15	3.97201e-15	AC-like
DDR1	1.33536e-18	0.673954	0.437	0.147	2.91335e-14	AC-like
GNG12-AS1	1.61922e-18	0.533837	0.746	0.347	3.53264e-14	AC-like
SORBS1	1.90388e-18	0.746159	0.548	0.22	4.15369e-14	AC-like
AC009950.2	9.6111e-18	0.52556	0.357	0.097	2.09685e-13	AC-like
HEY2	2.19089e-17	0.480606	0.349	0.093	4.77986e-13	AC-like
RP11-144F15.1	4.02279e-17	0.570969	0.421	0.137	8.77653e-13	AC-like
CDC42EP4	7.54154e-17	0.46729	0.294	0.07	1.64534e-12	AC-like
BAZ2B	1.04408e-16	0.53909	0.873	0.61	2.27788e-12	AC-like
NR2F1	1.06106e-16	0.459565	0.262	0.058	2.31491e-12	AC-like
KANK1	2.2507e-16	0.614395	0.873	0.694	4.91034e-12	AC-like
NR2F2-AS1	3.05658e-16	0.590236	0.429	0.143	6.66853e-12	AC-like
CTNNA3	5.92918e-16	0.42644	1	0.945	1.29357e-11	AC-like
GPR125	1.18629e-15	0.698192	0.532	0.236	2.58812e-11	AC-like
LPAR1	1.34402e-15	0.466759	0.452	0.162	2.93226e-11	AC-like
ANKS1B	2.51923e-15	0.666088	0.841	0.601	5.4962e-11	AC-like
SLC25A26	3.19252e-15	0.638637	0.532	0.236	6.96512e-11	AC-like
CD99	4.58542e-15	0.460249	0.286	0.075	1.0004e-10	AC-like
DOCK7	1.3055e-14	0.612265	0.524	0.227	2.84821e-10	AC-like
NHS	1.31843e-14	0.497754	0.476	0.183	2.87642e-10	AC-like
EPHB1	1.70138e-14	0.638727	0.571	0.277	3.71189e-10	AC-like
NTRK2	1.96471e-14	0.524195	0.897	0.686	4.28642e-10	AC-like
ZFP36L1	2.16195e-14	0.421428	0.278	0.072	4.71672e-10	AC-like
CSPG5	5.41017e-14	0.478614	0.278	0.076	1.18034e-09	AC-like
PFKFB3	5.87706e-14	0.584772	0.349	0.117	1.2822e-09	AC-like
LAMA1	8.95523e-14	0.601852	0.437	0.174	1.95376e-09	AC-like
BCAN	1.01939e-13	0.772417	0.817	0.677	2.224e-09	AC-like
GABBR1	1.46295e-13	0.547219	0.444	0.178	3.19171e-09	AC-like
KIAA1549L	1.91956e-13	0.451877	0.317	0.097	4.1879e-09	AC-like
ZIC1	3.10059e-13	0.513931	0.413	0.161	6.76456e-09	AC-like
WLS	4.19988e-13	0.476869	0.508	0.224	9.16288e-09	AC-like
FAXDC2	4.69811e-13	0.423629	0.317	0.099	1.02499e-08	AC-like
ITPR2	4.80038e-13	0.455572	0.913	0.724	1.0473e-08	AC-like
ATP2B4	5.10269e-13	0.590279	0.587	0.297	1.11325e-08	AC-like
PRKG1	6.71589e-13	0.406837	0.976	0.78	1.46521e-08	AC-like
HEPN1	9.17433e-13	0.512926	0.46	0.195	2.00156e-08	AC-like
AP000473.5	9.40477e-13	0.5518	0.389	0.149	2.05184e-08	AC-like
VCL	9.51516e-13	0.477613	0.548	0.255	2.07592e-08	AC-like
KCNE4	9.60746e-13	0.488886	0.333	0.111	2.09606e-08	AC-like
MAP2K6	1.08472e-12	0.482322	0.317	0.102	2.36653e-08	AC-like
NUDT4	2.8874e-12	0.64288	0.31	0.104	6.29944e-08	AC-like
LAMA4	3.18942e-12	0.62825	0.468	0.215	6.95835e-08	AC-like
GPC1	4.46664e-12	0.455658	0.349	0.125	9.74487e-08	AC-like
SEMA6A	5.11836e-12	0.494433	0.389	0.152	1.11667e-07	AC-like
CNTNAP5	5.45189e-12	0.73587	0.802	0.58	1.18944e-07	AC-like
PNISR	6.60059e-12	0.423529	0.913	0.714	1.44005e-07	AC-like
IRS2	7.72934e-12	0.545759	0.349	0.132	1.68631e-07	AC-like
WWC1	9.42432e-12	0.591578	0.516	0.256	2.0561e-07	AC-like
ARHGEF10L	1.28489e-11	0.430053	0.31	0.104	2.80324e-07	AC-like
BMPR1B	1.62531e-11	0.519935	0.675	0.391	3.54593e-07	AC-like
PMP2	1.68328e-11	0.519763	0.762	0.549	3.6724e-07	AC-like
VIM	1.70881e-11	0.454682	0.278	0.086	3.72811e-07	AC-like
DOK5	1.79589e-11	0.553367	0.405	0.174	3.91809e-07	AC-like
CABLES1	2.66266e-11	0.544663	0.254	0.078	5.80912e-07	AC-like
TET1	3.32354e-11	0.516092	0.492	0.24	7.25097e-07	AC-like
RORA	3.46186e-11	0.449456	0.913	0.773	7.55274e-07	AC-like
KCNQ5	4.08512e-11	0.43164	0.937	0.772	8.91251e-07	AC-like
SETBP1	4.1755e-11	0.480042	0.683	0.417	9.10968e-07	AC-like
CA1	5.38785e-11	0.509829	0.381	0.156	1.17547e-06	AC-like
LINC00461	7.2282e-11	0.494411	0.754	0.491	1.57698e-06	AC-like
ZBTB20	7.89434e-11	0.306889	0.921	0.76	1.72231e-06	AC-like
CTDSP2	8.44334e-11	0.513175	0.857	0.713	1.84208e-06	AC-like
IER2	9.96884e-11	0.563336	0.31	0.112	2.1749e-06	AC-like
KIAA1671	1.04153e-10	0.35942	0.254	0.079	2.27231e-06	AC-like
SAT1	1.06711e-10	0.566139	0.365	0.148	2.32812e-06	AC-like
CHL1	1.1509e-10	0.460122	0.286	0.097	2.51092e-06	AC-like
EPHA4	1.2313e-10	0.514372	0.508	0.255	2.68634e-06	AC-like
CDC25B	1.28321e-10	0.388465	0.341	0.13	2.79959e-06	AC-like
ID2	1.49998e-10	0.602221	0.317	0.122	3.27251e-06	AC-like
SESN3	1.74821e-10	0.449066	0.571	0.302	3.81407e-06	AC-like
ITM2B	1.78845e-10	0.63243	0.651	0.417	3.90186e-06	AC-like
PHLPP1	1.91805e-10	0.417308	0.913	0.759	4.18462e-06	AC-like
LIFR	2.78025e-10	0.419262	0.341	0.132	6.06568e-06	AC-like
AP001172.2	3.12179e-10	0.410503	0.365	0.145	6.81082e-06	AC-like
WIPF2	3.44373e-10	0.440285	0.46	0.213	7.51318e-06	AC-like
WSB1	3.96439e-10	0.450858	0.881	0.691	8.64911e-06	AC-like
AC079135.1	5.47496e-10	0.486219	0.421	0.191	1.19447e-05	AC-like
MSI2	6.12809e-10	0.439026	0.873	0.667	1.33697e-05	AC-like
B2M	6.22844e-10	0.446324	0.952	0.815	1.35886e-05	AC-like
TMEM241	6.84401e-10	0.564561	0.5	0.259	1.49316e-05	AC-like
MPRIP	7.46872e-10	0.428631	0.698	0.451	1.62945e-05	AC-like
SGSM1	7.51526e-10	0.426833	0.389	0.164	1.6396e-05	AC-like
ARHGEF6	8.30064e-10	0.413747	0.429	0.196	1.81095e-05	AC-like
TENM4	8.66719e-10	0.520316	0.532	0.287	1.89092e-05	AC-like
TOB2	8.99279e-10	0.420208	0.278	0.099	1.96196e-05	AC-like
GAN	9.91009e-10	0.455862	0.381	0.168	2.16208e-05	AC-like
TRPS1	9.93157e-10	0.50939	0.603	0.35	2.16677e-05	AC-like
ALK	1.00993e-09	0.466732	0.683	0.394	2.20336e-05	AC-like
CNTNAP3B	1.06711e-09	0.410875	0.77	0.496	2.32812e-05	AC-like
TNC	1.22731e-09	0.370073	0.683	0.394	2.67763e-05	AC-like
EXT1	1.84579e-09	0.412761	0.857	0.689	4.02696e-05	AC-like
ZNF608	2.75193e-09	0.456558	0.603	0.35	6.00388e-05	AC-like
OSBPL6	3.02081e-09	0.39472	0.643	0.375	6.5905e-05	AC-like
PBX1	3.37672e-09	0.385556	0.905	0.813	7.367e-05	AC-like
MACF1	3.41938e-09	0.320675	0.921	0.724	7.46006e-05	AC-like
DDR2	3.71243e-09	0.332397	0.421	0.187	8.09941e-05	AC-like
SLC6A1-AS1	4.32356e-09	0.425775	0.429	0.201	9.4327e-05	AC-like
TOM1L2	4.68279e-09	0.337744	0.643	0.37	0.000102164	AC-like
FGFR2	4.88133e-09	0.462099	0.286	0.111	0.000106496	AC-like
PSAP	5.62442e-09	0.492736	0.643	0.425	0.000122708	AC-like
EPB41L4B	5.79991e-09	0.528179	0.413	0.205	0.000126537	AC-like
STK3	6.49725e-09	0.476849	0.579	0.331	0.00014175	AC-like
WNK2	6.62993e-09	0.481073	0.492	0.266	0.000144645	AC-like
GAREM	6.80252e-09	0.454435	0.492	0.265	0.000148411	AC-like
DLG2	6.98494e-09	0.366265	0.905	0.747	0.00015239	AC-like
GPM6B	7.25522e-09	0.359033	0.881	0.843	0.000158287	AC-like
SWT1	7.60131e-09	0.429573	0.325	0.134	0.000165838	AC-like
FADS2	8.34028e-09	0.464836	0.516	0.294	0.00018196	AC-like
PRICKLE2	1.01501e-08	0.345321	0.397	0.177	0.000221445	AC-like
PCDH9	1.1325e-08	0.528952	0.738	0.545	0.000247078	AC-like
SNTB1	1.41065e-08	0.499897	0.516	0.276	0.000307762	AC-like
IL1RAP	1.47016e-08	0.342656	0.31	0.125	0.000320746	AC-like
NMNAT3	1.54875e-08	0.352645	0.262	0.095	0.00033789	AC-like
TLE4	1.55619e-08	0.355792	0.429	0.204	0.000339515	AC-like
LINC00894	1.676e-08	0.425527	0.381	0.178	0.000365653	AC-like
GPRC5B	3.1821e-08	0.389552	0.278	0.112	0.000694239	AC-like
RP11-43D2.2	3.4188e-08	0.378186	0.603	0.364	0.00074588	AC-like
ANKRD12	3.49627e-08	0.391844	0.738	0.477	0.000762782	AC-like
SIPA1L1	3.54213e-08	0.434086	0.54	0.311	0.000772788	AC-like
MRC2	3.66844e-08	0.333759	0.429	0.209	0.000800343	AC-like
ADAMTS9-AS2	3.88919e-08	0.341027	0.254	0.095	0.000848504	AC-like
JUN	4.65797e-08	0.550567	0.341	0.161	0.00101623	AC-like
TAB2	4.77911e-08	0.403115	0.524	0.306	0.00104266	AC-like
BTBD3	5.27903e-08	0.348573	0.524	0.289	0.00115173	AC-like
TNIK	5.79492e-08	0.292511	0.833	0.615	0.00126428	AC-like
ARHGEF4	6.01858e-08	0.603394	0.349	0.168	0.00131307	AC-like
SDC3	7.54783e-08	0.374735	0.325	0.148	0.00164671	AC-like
DYNC2H1	7.94984e-08	0.400651	0.437	0.232	0.00173442	AC-like
ST8SIA1	8.89715e-08	0.455162	0.476	0.257	0.00194109	AC-like
ANXA2	9.36094e-08	0.276656	0.278	0.108	0.00204228	AC-like
PLXDC2	9.90896e-08	0.412425	0.317	0.139	0.00216184	AC-like
CDON	1.04456e-07	0.424941	0.317	0.142	0.00227893	AC-like
PLD5	1.05923e-07	0.374083	0.333	0.154	0.00231092	AC-like
SLC1A3	1.12888e-07	0.411906	0.476	0.272	0.00246287	AC-like
TMEM65	1.27546e-07	0.379226	0.302	0.132	0.00278266	AC-like
APC	1.31273e-07	0.44286	0.571	0.358	0.00286398	AC-like
ANKRD6	1.53222e-07	0.416578	0.54	0.307	0.00334284	AC-like
FOXP1	1.59392e-07	0.407697	0.532	0.307	0.00347746	AC-like
MAP3K3	1.74816e-07	0.327941	0.357	0.165	0.00381397	AC-like
TSC22D4	2.31972e-07	0.379029	0.302	0.131	0.00506094	AC-like
RP11-776H12.1	2.44782e-07	0.352951	0.31	0.137	0.00534041	AC-like
CIRBP	2.45574e-07	0.41748	0.476	0.269	0.00535769	AC-like
PPARD	2.67298e-07	0.32505	0.333	0.153	0.00583164	AC-like
PTPN13	2.71862e-07	0.386186	0.722	0.518	0.00593122	AC-like
GLUD1	3.10563e-07	0.28736	0.27	0.11	0.00677554	AC-like
AKAP13	4.03606e-07	0.330089	0.77	0.596	0.00880547	AC-like
FAM182B	4.41975e-07	0.421073	0.571	0.371	0.00964257	AC-like
COL6A1	4.98926e-07	0.34761	0.302	0.136	0.0108851	AC-like
DYNC2LI1	5.36773e-07	0.30131	0.317	0.141	0.0117108	AC-like
A2M	5.61442e-07	0.615151	0.31	0.143	0.012249	AC-like
GMDS-AS1	6.04254e-07	0.381699	0.516	0.306	0.013183	AC-like
GAS7	6.05424e-07	0.442575	0.468	0.262	0.0132085	AC-like
ST5	6.98512e-07	0.370724	0.579	0.364	0.0152394	AC-like
DDX17	8.07709e-07	0.332798	0.714	0.5	0.0176218	AC-like
LMO4	8.41044e-07	0.32448	0.357	0.17	0.0183491	AC-like
ZFPM2	8.43913e-07	0.336117	0.484	0.274	0.0184117	AC-like
TEX14	8.46733e-07	0.470779	0.302	0.138	0.0184732	AC-like
FN1	9.65896e-07	0.604711	0.405	0.222	0.021073	AC-like
SRSF5	1.02054e-06	0.337546	0.524	0.315	0.022265	AC-like
LTBP1	1.24127e-06	0.330957	0.325	0.155	0.0270809	AC-like
NRXN3	1.36606e-06	0.85544	0.563	0.396	0.0298034	AC-like
FUT9	1.45937e-06	0.33301	0.675	0.465	0.031839	AC-like
TAPT1-AS1	1.75091e-06	0.289223	0.381	0.192	0.0381995	AC-like
ARGLU1	1.92243e-06	0.405493	0.587	0.402	0.0419416	AC-like
PCDH9-AS2	2.00076e-06	0.311767	0.31	0.143	0.0436506	AC-like
LIMCH1	2.10854e-06	0.436613	0.452	0.27	0.0460021	AC-like
MFHAS1	2.20717e-06	0.394522	0.508	0.32	0.0481538	AC-like
SLC25A27	2.23562e-06	0.267277	0.262	0.113	0.0487745	AC-like
CSRNP3	2.44937e-06	0.329328	0.714	0.495	0.0534378	AC-like
PTN	2.47777e-06	0.371223	0.897	0.798	0.0540574	AC-like
PPAP2B	2.53198e-06	0.306872	0.595	0.393	0.0552403	AC-like
TNFRSF21	2.62333e-06	0.30655	0.476	0.271	0.0572332	AC-like
DTNA	2.63137e-06	0.328626	0.762	0.602	0.0574086	AC-like
WASF2	2.65026e-06	0.316669	0.286	0.131	0.0578208	AC-like
C1QL1	2.68075e-06	0.334991	0.349	0.186	0.0584859	AC-like
KIAA1755	2.73036e-06	0.290694	0.294	0.137	0.0595683	AC-like
GOLGB1	2.73513e-06	0.309954	0.317	0.154	0.0596723	AC-like
LRRN3	2.86264e-06	0.345093	0.254	0.111	0.0624542	AC-like
GHR	2.91113e-06	0.309324	0.413	0.222	0.0635122	AC-like
APC2	2.93848e-06	0.312831	0.325	0.161	0.0641088	AC-like
GPR56	3.24572e-06	0.347528	0.286	0.138	0.0708119	AC-like
SP110	3.28999e-06	0.320628	0.254	0.112	0.0717776	AC-like
NFIA	3.50565e-06	0.255164	0.905	0.808	0.0764828	AC-like
NAV1	3.55445e-06	0.373207	0.802	0.685	0.0775475	AC-like
CHKA	4.45585e-06	0.364457	0.524	0.329	0.0972132	AC-like
RP11-176N18.2	4.58206e-06	0.477709	0.317	0.159	0.0999668	AC-like
GNG12	4.81096e-06	0.284334	0.341	0.175	0.104961	AC-like
TRIM9	4.86239e-06	0.427999	0.603	0.445	0.106083	AC-like
SASH1	5.20791e-06	0.39176	0.611	0.426	0.113621	AC-like
HMGB1	5.42051e-06	0.309789	0.579	0.372	0.118259	AC-like
CPQ	5.52536e-06	0.262537	0.492	0.293	0.120547	AC-like
CAPS2	6.22165e-06	0.347219	0.286	0.139	0.135738	AC-like
PXDN	6.36425e-06	0.309509	0.302	0.149	0.138849	AC-like
PREX1	6.49414e-06	0.300581	0.333	0.168	0.141683	AC-like
CPNE8	7.76365e-06	0.36034	0.365	0.197	0.16938	AC-like
ACSS3	8.98824e-06	0.351657	0.437	0.267	0.196097	AC-like
FRAS1	9.05711e-06	0.479409	0.294	0.148	0.197599	AC-like
EVI5	9.11796e-06	0.312096	0.444	0.26	0.198926	AC-like
ZNF318	9.62756e-06	0.259935	0.286	0.137	0.210044	AC-like
SNCAIP	1.05987e-05	0.341576	0.262	0.125	0.231231	AC-like
PAX3	1.09534e-05	0.358448	0.571	0.387	0.23897	AC-like
HLA-C	1.11719e-05	0.397383	0.595	0.417	0.243737	AC-like
PIK3C2A	1.15109e-05	0.268139	0.619	0.413	0.251133	AC-like
GPR137B	1.22236e-05	0.266106	0.333	0.167	0.266682	AC-like
INTS3	1.224e-05	0.307651	0.302	0.153	0.267039	AC-like
MBNL2	1.27375e-05	0.290452	0.452	0.262	0.277893	AC-like
STAT3	1.45182e-05	0.331936	0.524	0.345	0.316744	AC-like
CHD9	1.46958e-05	0.305223	0.802	0.676	0.320618	AC-like
AFF1	1.65299e-05	0.308541	0.413	0.242	0.360634	AC-like
SEPT7	1.65882e-05	0.343783	0.603	0.438	0.361905	AC-like
CROCC	1.81897e-05	0.259313	0.325	0.167	0.396845	AC-like
TTC14	1.83127e-05	0.307025	0.405	0.236	0.399528	AC-like
CDH11	1.9555e-05	0.351817	0.5	0.308	0.426632	AC-like
PTPRD	1.99401e-05	0.269051	0.873	0.707	0.435033	AC-like
PLEKHA7	2.00608e-05	0.260502	0.849	0.713	0.437666	AC-like
CAMK2D	2.17772e-05	0.337539	0.603	0.441	0.475112	AC-like
TRAK1	2.23247e-05	0.28937	0.349	0.189	0.487058	AC-like
RHBDL2	2.3518e-05	0.294685	0.317	0.166	0.513092	AC-like
PRCP	2.60775e-05	0.306714	0.294	0.149	0.568933	AC-like
RP11-436K8.1	2.6999e-05	0.318718	0.397	0.228	0.589038	AC-like
CECR2	2.72143e-05	0.373706	0.516	0.351	0.593735	AC-like
RP11-506B6.6	2.96665e-05	0.349185	0.286	0.146	0.647235	AC-like
ZDHHC17	3.02082e-05	0.259552	0.413	0.237	0.659051	AC-like
B3GALT5	3.18069e-05	0.304406	0.27	0.136	0.693931	AC-like
KIF1B	3.48473e-05	0.290594	0.738	0.621	0.760263	AC-like
ECHDC2	3.59889e-05	0.25945	0.476	0.299	0.78517	AC-like
CTNNA1	3.64541e-05	0.320455	0.468	0.294	0.795319	AC-like
TMBIM6	3.86355e-05	0.400756	0.46	0.293	0.842911	AC-like
MATN2	4.15139e-05	0.335248	0.365	0.205	0.905708	AC-like
RP11-712B9.2	4.38009e-05	0.343135	0.5	0.322	0.955603	AC-like
AC007038.7	4.47225e-05	0.326952	0.556	0.373	0.975711	AC-like
SSBP2	4.68661e-05	0.301634	0.5	0.32	1	AC-like
SFXN5	4.72808e-05	0.322175	0.286	0.151	1	AC-like
SFMBT2	5.51572e-05	0.332851	0.611	0.421	1	AC-like
CHN1	5.63704e-05	0.283921	0.667	0.481	1	AC-like
FAM134B	5.8244e-05	0.260121	0.421	0.253	1	AC-like
MBOAT2	6.1109e-05	0.275488	0.468	0.293	1	AC-like
LTBP3	6.27663e-05	0.267011	0.27	0.137	1	AC-like
RPL30	6.46014e-05	0.331847	0.706	0.526	1	AC-like
CD59	6.54872e-05	0.318301	0.254	0.13	1	AC-like
TIMP1	6.63721e-05	0.322968	0.357	0.209	1	AC-like
USP40	6.73373e-05	0.263367	0.333	0.187	1	AC-like
RNF213	6.89538e-05	0.308375	0.413	0.252	1	AC-like
SYN3	7.21355e-05	0.302954	0.373	0.216	1	AC-like
PKNOX2	7.21715e-05	0.423021	0.571	0.425	1	AC-like
BCKDHB	7.42343e-05	0.287593	0.46	0.291	1	AC-like
RPL10	7.48277e-05	0.262739	0.937	0.822	1	AC-like
HEPACAM	7.62412e-05	0.260675	0.254	0.126	1	AC-like
RNF115	8.3491e-05	0.328041	0.714	0.574	1	AC-like
HLA-B	8.4472e-05	0.282506	0.595	0.416	1	AC-like
ABR	8.92903e-05	0.314456	0.452	0.306	1	AC-like
SLC44A5	8.94402e-05	0.330423	0.714	0.575	1	AC-like
C2orf82	9.09029e-05	0.33199	0.254	0.132	1	AC-like
PDZD2	9.49918e-05	0.298095	0.651	0.496	1	AC-like
TMEM9B	9.9475e-05	0.277491	0.254	0.132	1	AC-like
KCNH7	0.000100073	0.348776	0.778	0.69	1	AC-like
RP11-473C19.1	0.000103908	0.298529	0.31	0.171	1	AC-like
PON2	0.000104869	0.266697	0.452	0.285	1	AC-like
FABP7	0.000106576	0.253103	0.27	0.139	1	AC-like
FGFR1OP2	0.000107385	0.29114	0.278	0.15	1	AC-like
TIMP2	0.000108911	0.332211	0.508	0.355	1	AC-like
SHISA6	0.000127502	0.264975	0.452	0.282	1	AC-like
PRUNE2	0.000133618	0.44367	0.341	0.207	1	AC-like
RFX2	0.000136853	0.255486	0.286	0.154	1	AC-like
DISC1	0.000139055	0.340872	0.556	0.419	1	AC-like
SLC9A9	0.000189603	0.283609	0.373	0.232	1	AC-like
TSPAN31	0.00019572	0.263387	0.944	0.912	1	AC-like
RUFY3	0.000210873	0.301748	0.611	0.465	1	AC-like
C21orf49	0.000285447	0.267875	0.27	0.148	1	AC-like
HIBCH	0.000296978	0.333223	0.643	0.522	1	AC-like
CAMK2G	0.000298352	0.263051	0.31	0.174	1	AC-like
CTB-118N6.3	0.000304046	0.343119	0.27	0.156	1	AC-like
FRY	0.000373897	0.258337	0.365	0.221	1	AC-like
IQCK	0.000379319	0.252397	0.317	0.183	1	AC-like
RPS25	0.000419702	0.314041	0.587	0.447	1	AC-like
SH3PXD2B	0.000426809	0.386938	0.278	0.16	1	AC-like
FKBP10	0.000433435	0.301872	0.595	0.45	1	AC-like
PDE8A	0.000441522	0.756055	0.413	0.284	1	AC-like
HLA-A	0.000456363	0.297	0.595	0.443	1	AC-like
LMBRD1	0.000483745	0.250496	0.381	0.241	1	AC-like
PIP5K1A	0.000551027	0.286271	0.484	0.345	1	AC-like
EFR3B	0.000573884	0.260746	0.325	0.198	1	AC-like
CTTN	0.000629218	0.288284	0.468	0.334	1	AC-like
FNBP1	0.000706646	0.279966	0.437	0.307	1	AC-like
LMCD1-AS1	0.000733369	0.295496	0.476	0.333	1	AC-like
RP6-206I17.1	0.000771645	0.255422	0.286	0.167	1	AC-like
AP000769.1	0.000852229	0.264861	0.278	0.163	1	AC-like
ITGAV	0.000995058	0.26861	0.532	0.403	1	AC-like
APLP2	0.00103623	0.267143	0.563	0.433	1	AC-like
ZHX2	0.00106857	0.330932	0.5	0.375	1	AC-like
DCAKD	0.00129305	0.253593	0.405	0.275	1	AC-like
TLN2	0.00141117	0.263947	0.365	0.24	1	AC-like
APOO	0.00149788	0.253255	0.667	0.57	1	AC-like
NCKAP1	0.00175708	0.257462	0.532	0.394	1	AC-like
AASDH	0.00181876	0.286466	0.317	0.201	1	AC-like
FTH1	0.00184107	0.270234	0.619	0.5	1	AC-like
LRRFIP2	0.00190932	0.258727	0.317	0.209	1	AC-like
PLEKHH2	0.00192079	0.251665	0.627	0.478	1	AC-like
DGKG	0.00195942	0.255122	0.317	0.197	1	AC-like
KAT2A	0.00199658	0.33782	0.333	0.23	1	AC-like
ACTB	0.0020112	0.254202	0.556	0.404	1	AC-like
AHCYL2	0.0020348	0.250127	0.579	0.428	1	AC-like
RAMP1	0.00219365	0.250492	0.429	0.299	1	AC-like
AKAP12	0.0026976	0.283506	0.294	0.188	1	AC-like
ACSL3	0.00273585	0.315481	0.373	0.269	1	AC-like
C10orf11	0.00300263	0.267506	0.389	0.269	1	AC-like
MEIS1	0.00308496	0.264859	0.286	0.179	1	AC-like
GRIK1	0.0038957	0.339433	0.365	0.259	1	AC-like
TUBB2B	0.00397176	0.289674	0.563	0.434	1	AC-like
MGAT5	0.00440895	0.271844	0.468	0.35	1	AC-like
TSHZ2	0.00519614	0.255116	0.683	0.57	1	AC-like
RPL27A	0.00553712	0.271754	0.69	0.579	1	AC-like
BDNF-AS	0.00555309	0.255699	0.508	0.406	1	AC-like
CERS4	0.00585963	0.272802	0.532	0.403	1	AC-like
OLFM2	0.00611864	0.313403	0.476	0.376	1	AC-like
VPS45	0.00702616	0.253858	0.532	0.423	1	AC-like
MT-ND3	0.00812835	0.270487	0.524	0.399	1	AC-like
CD63	0.00897216	0.263115	0.381	0.28	1	AC-like

## Sheet: S4b) ICGC_GBM61
Table S4b. Upregulated genes per each cluster of ICGC_GBM61 sample
gene	p_val	avg_logFC	pct.1	pct.2	p_val_adj	cluster
NBAS	2.27214e-27	1.4391	0.886	0.581	4.50474e-23	NPC-like
MEG3	8.02082e-22	1.24215	0.837	0.457	1.59021e-17	NPC-like
PLAGL1	5.43147e-19	1.66618	0.648	0.229	1.07684e-14	NPC-like
DDX1	4.68731e-16	1.39732	0.661	0.257	9.29305e-12	NPC-like
SNORA76	2.65748e-11	0.937753	0.555	0.181	5.26871e-07	NPC-like
EFCAB3	8.46414e-10	1.30417	0.45	0.143	1.6781e-05	NPC-like
RPLP2	1.05823e-08	0.942604	0.566	0.276	0.000209804	NPC-like
DPP10	1.18041e-08	0.905215	0.533	0.238	0.000234029	NPC-like
RPL13A	1.82289e-08	0.715022	0.782	0.638	0.000361406	NPC-like
KCNQ2	2.43767e-08	1.25652	0.325	0.067	0.000483293	NPC-like
HSP90B1	9.27624e-08	0.916714	0.441	0.162	0.00183911	NPC-like
COL6A2	2.79478e-07	1.16209	0.291	0.057	0.00554094	NPC-like
RPL38	3.96513e-07	0.6451	0.541	0.276	0.00786127	NPC-like
RP11-123M6.2	4.10221e-07	0.932931	0.285	0.048	0.00813304	NPC-like
ZNF345	4.87912e-07	1.03687	0.33	0.086	0.00967335	NPC-like
GNB2L1	5.29375e-07	0.922132	0.347	0.105	0.0104954	NPC-like
RP11-813I20.2	5.29796e-07	0.975374	0.519	0.286	0.0105037	NPC-like
NFIB	6.2617e-07	0.977581	0.319	0.086	0.0124144	NPC-like
RPLP0	7.53573e-07	0.933629	0.324	0.086	0.0149403	NPC-like
RPL37A	1.00682e-06	0.711661	0.628	0.4	0.0199613	NPC-like
NFIA	1.08167e-06	0.722691	0.5	0.257	0.0214452	NPC-like
RPS27	1.11897e-06	0.785642	0.746	0.61	0.0221847	NPC-like
CACNA2D3	1.60382e-06	0.693081	0.706	0.533	0.0317974	NPC-like
AGAP1	2.20045e-06	0.769435	0.393	0.152	0.043626	NPC-like
SLC12A3	2.36357e-06	0.872509	0.441	0.2	0.0468602	NPC-like
RPL37	2.47413e-06	0.690658	0.448	0.19	0.0490521	NPC-like
INTS6-AS1	2.47665e-06	1.03234	0.281	0.067	0.049102	NPC-like
DST	2.74026e-06	0.748502	0.398	0.152	0.0543284	NPC-like
SIK3	2.74447e-06	0.622833	0.792	0.648	0.0544118	NPC-like
RPS4X	3.26025e-06	0.863191	0.467	0.248	0.0646376	NPC-like
IGF2	3.87446e-06	0.757449	0.44	0.19	0.076815	NPC-like
CLU	4.77266e-06	1.09999	0.444	0.229	0.0946228	NPC-like
MSI2	5.18063e-06	0.738125	0.353	0.124	0.102711	NPC-like
MYCN	5.23981e-06	0.966963	0.282	0.076	0.103884	NPC-like
RPL21	6.16729e-06	0.773999	0.319	0.095	0.122273	NPC-like
RP11-79E3.2	6.38072e-06	1.02648	0.406	0.19	0.126504	NPC-like
SF3B5	9.2061e-06	0.880463	0.385	0.162	0.18252	NPC-like
TXNRD1	1.17598e-05	0.750021	0.563	0.333	0.23315	NPC-like
ZCWPW2	1.42346e-05	0.829057	0.324	0.114	0.282216	NPC-like
SEMA4B	1.48236e-05	0.796576	0.306	0.105	0.293893	NPC-like
RPL34	1.79261e-05	0.694937	0.528	0.305	0.355403	NPC-like
RPS6	2.12575e-05	0.645498	0.46	0.229	0.421452	NPC-like
RPL32	2.16968e-05	0.594742	0.589	0.371	0.430161	NPC-like
CTC-471J1.9	2.71406e-05	0.704437	0.339	0.133	0.538089	NPC-like
MACROD2	2.82996e-05	0.555647	0.4	0.171	0.561068	NPC-like
RPL36	3.0228e-05	0.510734	0.699	0.486	0.599301	NPC-like
RPLP1	3.41771e-05	0.638696	0.365	0.152	0.677595	NPC-like
DAPK1	3.50329e-05	0.796169	0.362	0.162	0.694562	NPC-like
CPOX	3.79155e-05	0.696553	0.273	0.086	0.751713	NPC-like
RPS3	4.22539e-05	0.671989	0.373	0.171	0.837726	NPC-like
RPL5	6.0187e-05	0.64861	0.331	0.133	1	NPC-like
RP11-511B23.2	6.32563e-05	0.682984	0.394	0.19	1	NPC-like
PTDSS2	6.60473e-05	0.921497	0.281	0.105	1	NPC-like
AEBP1	6.78861e-05	0.80231	0.293	0.105	1	NPC-like
RPS12	7.69436e-05	0.612977	0.399	0.2	1	NPC-like
KDM5B	8.27477e-05	0.671009	0.278	0.095	1	NPC-like
SLC35F1	9.24775e-05	0.626266	0.333	0.143	1	NPC-like
LUC7L3	9.5796e-05	0.535506	0.445	0.229	1	NPC-like
RPL14	0.000101239	0.548276	0.424	0.21	1	NPC-like
RPL12	0.000104668	0.629733	0.31	0.124	1	NPC-like
MTHFD1L	0.000118476	0.641813	0.433	0.229	1	NPC-like
RPS25	0.000128281	0.511163	0.444	0.229	1	NPC-like
PSMC2	0.000148892	0.751304	0.291	0.114	1	NPC-like
RPS23	0.000163212	0.618784	0.418	0.229	1	NPC-like
PHACTR2	0.000168377	0.649924	0.293	0.114	1	NPC-like
RPS29	0.000170399	0.729541	0.395	0.21	1	NPC-like
ABCA3	0.000177026	0.534163	0.285	0.105	1	NPC-like
RBFOX2	0.000201868	0.49216	0.429	0.219	1	NPC-like
SNRNP70	0.000208308	0.644453	0.284	0.114	1	NPC-like
BCL2L14	0.000216236	0.494434	0.322	0.133	1	NPC-like
PIK3C2A	0.000247954	0.536386	0.318	0.133	1	NPC-like
RPL41	0.000302231	0.684388	0.511	0.333	1	NPC-like
EEF1A1	0.000307356	0.553811	0.371	0.19	1	NPC-like
RPS14	0.000317355	0.684388	0.375	0.2	1	NPC-like
RPS21	0.000328	0.599339	0.31	0.133	1	NPC-like
PLEKHA6	0.000328066	0.562342	0.318	0.143	1	NPC-like
RPL35	0.000339743	0.406243	0.709	0.543	1	NPC-like
ACTG1	0.000346295	0.616071	0.355	0.171	1	NPC-like
RPL7A	0.000348858	0.620354	0.27	0.105	1	NPC-like
RPS19	0.000362025	0.558931	0.661	0.505	1	NPC-like
SMYD3	0.000362413	0.494503	0.411	0.219	1	NPC-like
SFI1	0.000366239	0.623684	0.284	0.114	1	NPC-like
EIF2B5	0.000376846	0.503156	0.378	0.19	1	NPC-like
PCNXL2	0.000386508	0.710476	0.269	0.114	1	NPC-like
RPS8	0.000432966	0.577731	0.517	0.333	1	NPC-like
TBC1D3P1-DHX40P1	0.00049258	0.673061	0.422	0.238	1	NPC-like
KAZN	0.000493606	0.486472	0.29	0.124	1	NPC-like
RPS18	0.000507518	0.607274	0.477	0.305	1	NPC-like
XPO1	0.000633598	0.529938	0.302	0.133	1	NPC-like
CAMK2D	0.000640947	0.674127	0.27	0.114	1	NPC-like
PARD3	0.000649898	0.512788	0.334	0.162	1	NPC-like
NPAS3	0.00066569	0.589509	0.28	0.124	1	NPC-like
RPL31	0.000695519	0.620195	0.597	0.438	1	NPC-like
HSP90AB1	0.000738467	0.2766	0.403	0.21	1	NPC-like
RPL27A	0.00078716	0.53948	0.459	0.295	1	NPC-like
MAMDC2	0.000835088	0.496301	0.359	0.19	1	NPC-like
GRID2	0.000847793	0.533255	0.272	0.114	1	NPC-like
PTPRS	0.000894843	0.475428	0.331	0.162	1	NPC-like
VPS53	0.000956148	0.482314	0.381	0.2	1	NPC-like
RNF111	0.000960336	0.419059	0.314	0.143	1	NPC-like
RPS7	0.000985059	0.445846	0.293	0.133	1	NPC-like
RASAL2	0.00103317	0.64704	0.321	0.171	1	NPC-like
RP11-608O21.1	0.00105891	0.524524	0.348	0.181	1	NPC-like
ATP5I	0.00110759	0.304106	0.263	0.105	1	NPC-like
RPL35A	0.00119002	0.410488	0.396	0.219	1	NPC-like
RPS5	0.00120512	0.605911	0.378	0.219	1	NPC-like
CAMTA1	0.00121752	0.480546	0.302	0.143	1	NPC-like
RPL10	0.00126103	0.554633	0.37	0.2	1	NPC-like
RPS15	0.00139454	0.453034	0.766	0.648	1	NPC-like
CANX	0.00141682	0.445405	0.252	0.105	1	NPC-like
RPS24	0.00143784	0.534578	0.628	0.495	1	NPC-like
SPTBN1	0.00143936	0.432724	0.279	0.124	1	NPC-like
PLEKHA7	0.0014481	0.40445	0.508	0.333	1	NPC-like
STEAP1B	0.00152833	0.5793	0.263	0.124	1	NPC-like
HSD17B12	0.001597	0.507301	0.353	0.19	1	NPC-like
UTRN	0.00169149	0.406191	0.323	0.162	1	NPC-like
RPL18	0.00206054	0.425999	0.394	0.229	1	NPC-like
RP1-292B18.4	0.00210401	0.514941	0.313	0.162	1	NPC-like
ZNF90	0.00217476	0.391554	0.259	0.114	1	NPC-like
GNAS	0.00219709	0.372217	0.251	0.105	1	NPC-like
RPS11	0.0022489	0.412405	0.517	0.343	1	NPC-like
PNISR	0.00229323	0.452692	0.314	0.162	1	NPC-like
RGS7	0.00244483	0.355762	0.359	0.19	1	NPC-like
LINC00478	0.00248244	0.405531	0.401	0.238	1	NPC-like
GCDH	0.00251247	0.521115	0.332	0.181	1	NPC-like
RPL3	0.00257383	0.465568	0.346	0.19	1	NPC-like
RPL19	0.00266357	0.325534	0.445	0.267	1	NPC-like
ROBO1	0.00272545	0.408316	0.269	0.124	1	NPC-like
SNX6	0.00299901	0.513716	0.619	0.476	1	NPC-like
TRIO	0.00303767	0.405751	0.321	0.171	1	NPC-like
SYNE2	0.0030645	0.491078	0.293	0.152	1	NPC-like
RIMS2	0.00335959	0.479891	0.3	0.162	1	NPC-like
LRP1B	0.00345174	0.345709	0.327	0.171	1	NPC-like
FIP1L1	0.00349467	0.304286	0.284	0.133	1	NPC-like
TMEM150C	0.00349702	0.538966	0.293	0.152	1	NPC-like
BDNF-AS	0.0040668	0.365055	0.428	0.257	1	NPC-like
LPHN3	0.00419311	0.393419	0.286	0.143	1	NPC-like
TFDP2	0.00422417	0.274654	0.398	0.229	1	NPC-like
PDS5B	0.00460691	0.332974	0.287	0.143	1	NPC-like
PTMA	0.00462043	0.370807	0.447	0.295	1	NPC-like
HECTD4	0.00488887	0.365507	0.318	0.171	1	NPC-like
AC007682.1	0.00500103	0.367919	0.252	0.124	1	NPC-like
RPL8	0.00504691	0.44072	0.427	0.276	1	NPC-like
TTC28	0.00527843	0.361173	0.333	0.19	1	NPC-like
WBSCR17	0.00539704	0.441835	0.296	0.162	1	NPC-like
RPL29	0.00546603	0.375545	0.344	0.19	1	NPC-like
RPL6	0.00576732	0.550533	0.287	0.162	1	NPC-like
CTD-2503O16.4	0.00587508	0.39705	0.29	0.152	1	NPC-like
NRG3	0.00596874	0.403543	0.275	0.143	1	NPC-like
RBM6	0.00602298	0.317314	0.429	0.267	1	NPC-like
FAM172A	0.00675363	0.325379	0.306	0.171	1	NPC-like
CTNNA3	0.0073502	0.409164	0.303	0.171	1	NPC-like
RPL11	0.00765978	0.411794	0.304	0.171	1	NPC-like
APOO	0.00779078	0.430074	0.278	0.152	1	NPC-like
PLEKHA5	0.00785337	0.365359	0.267	0.143	1	NPC-like
RPL24	0.00790417	0.44551	0.308	0.181	1	NPC-like
WWOX	0.00813972	0.335072	0.318	0.181	1	NPC-like
UBE3C	0.00863644	0.333352	0.318	0.181	1	NPC-like
ASH1L	0.00919966	0.349849	0.331	0.2	1	NPC-like
NAV2	0.00984368	0.345003	0.303	0.171	1	NPC-like
BPTF	0.00989799	0.357845	0.266	0.143	1	NPC-like
SLC11A1	8.15985e-121	2.88427	0.8	0.068	1.61777e-116	Microglia
SRGN	5.07919e-81	2.15074	0.59	0.053	1.007e-76	Microglia
SAT1	6.62148e-74	2.31412	0.667	0.086	1.31278e-69	Microglia
LAPTM5	1.3324e-64	2.04406	0.486	0.044	2.64161e-60	Microglia
HLA-DRB1	4.35117e-62	1.55437	0.314	0.012	8.62664e-58	Microglia
SPP1	1.38012e-58	2.78873	0.876	0.309	2.73623e-54	Microglia
TNFRSF1B	2.02953e-57	1.77937	0.4	0.03	4.02374e-53	Microglia
HLA-DRB5	2.48932e-54	1.50357	0.286	0.012	4.93533e-50	Microglia
NEAT1	1.47497e-51	1.5994	0.857	0.24	2.92427e-47	Microglia
ITGAX	1.51436e-50	1.51319	0.276	0.013	3.00237e-46	Microglia
HLA-B	4.03973e-50	1.68691	0.476	0.059	8.00916e-46	Microglia
DOCK4	1.79525e-45	1.80785	0.705	0.192	3.55927e-41	Microglia
HLA-DRA	5.26613e-45	1.5159	0.286	0.018	1.04406e-40	Microglia
CTSB	7.43599e-45	1.71684	0.505	0.079	1.47426e-40	Microglia
DENND3	3.59684e-44	1.5129	0.314	0.024	7.1311e-40	Microglia
KCNMA1	1.41773e-41	1.68617	0.581	0.125	2.81079e-37	Microglia
FTH1	5.48428e-41	1.73105	0.857	0.388	1.08731e-36	Microglia
STAB1	1.21027e-40	1.45335	0.286	0.022	2.39949e-36	Microglia
ACSL1	1.98847e-37	1.83178	0.371	0.05	3.94235e-33	Microglia
ATP1B3	2.70585e-36	2.04767	0.476	0.091	5.36463e-32	Microglia
PPM1G	4.18274e-36	1.73479	0.629	0.173	8.2927e-32	Microglia
HLA-C	1.78724e-32	1.49955	0.305	0.036	3.54339e-28	Microglia
PLXDC2	1.06117e-31	1.76967	0.533	0.14	2.10388e-27	Microglia
PADI2	1.88708e-31	1.52333	0.333	0.047	3.74132e-27	Microglia
RSF1	1.42699e-30	1.58503	0.695	0.264	2.82914e-26	Microglia
FTL	3.68982e-30	1.48287	0.848	0.451	7.31544e-26	Microglia
ELL2	6.85726e-30	1.59444	0.476	0.111	1.35952e-25	Microglia
SAMSN1	7.23082e-30	1.48144	0.314	0.043	1.43358e-25	Microglia
MT2A	2.21547e-29	1.8215	0.762	0.356	4.39238e-25	Microglia
FCGBP	2.64014e-29	1.69602	0.343	0.053	5.23434e-25	Microglia
RNF19B	2.71192e-29	2.13212	0.533	0.142	5.37665e-25	Microglia
RHBDF2	1.01424e-28	1.39945	0.276	0.033	2.01084e-24	Microglia
GXYLT2	2.81921e-28	1.65573	0.571	0.178	5.58936e-24	Microglia
MGAT1	8.6343e-25	1.43615	0.267	0.038	1.71184e-20	Microglia
BEST1	7.64088e-24	1.30328	0.314	0.055	1.51488e-19	Microglia
EPB41L3	1.87021e-23	1.59186	0.419	0.108	3.70788e-19	Microglia
SLC16A3	4.25631e-23	1.53284	0.343	0.071	8.43855e-19	Microglia
SIPA1L1	7.06282e-22	1.40856	0.562	0.205	1.40027e-17	Microglia
TMSB4X	1.4481e-21	1.32544	0.714	0.368	2.87101e-17	Microglia
ZNF331	3.91809e-19	1.53807	0.295	0.062	7.76801e-15	Microglia
B2M	7.88297e-19	1.14872	0.39	0.107	1.56288e-14	Microglia
SLC2A5	6.39734e-18	1.16955	0.267	0.053	1.26834e-13	Microglia
MALAT1	1.74231e-17	0.378787	1	0.999	3.45431e-13	Microglia
FOSL2	5.96927e-17	1.3911	0.333	0.088	1.18347e-12	Microglia
MYO1F	1.03365e-16	1.28717	0.324	0.085	2.04931e-12	Microglia
APOE	1.17218e-16	1.13366	0.552	0.235	2.32397e-12	Microglia
HLA-A	1.28671e-16	1.28911	0.324	0.085	2.55104e-12	Microglia
ZFHX3	2.8741e-16	1.19662	0.352	0.102	5.69818e-12	Microglia
PSAP	8.80229e-16	1.07071	0.571	0.271	1.74514e-11	Microglia
MEF2C	8.96579e-16	1.08915	0.257	0.055	1.77756e-11	Microglia
SLC7A5	1.30907e-15	1.16464	0.257	0.056	2.59537e-11	Microglia
PELI1	2.32041e-15	1.14991	0.257	0.057	4.60045e-11	Microglia
SORL1	6.30451e-15	1.18798	0.257	0.059	1.24993e-10	Microglia
MSR1	3.17785e-14	1.23059	0.267	0.068	6.30041e-10	Microglia
DOCK8	5.76366e-14	1.02792	0.333	0.1	1.1427e-09	Microglia
SLC16A10	6.15137e-14	1.28624	0.333	0.104	1.21957e-09	Microglia
NUPR1	8.69314e-14	1.39215	0.295	0.084	1.7235e-09	Microglia
SFMBT2	2.10171e-13	1.08907	0.371	0.13	4.16686e-09	Microglia
MAN2A1	5.2154e-13	1.28284	0.314	0.098	1.034e-08	Microglia
MT1X	1.01241e-12	1.66908	0.438	0.192	2.0072e-08	Microglia
BNIP3L	1.96376e-12	1.32976	0.343	0.122	3.89335e-08	Microglia
MYO9B	5.48371e-12	1.02502	0.533	0.279	1.0872e-07	Microglia
SLC27A4	6.68498e-12	1.21235	0.352	0.131	1.32536e-07	Microglia
SDCBP	7.19018e-12	1.07495	0.286	0.088	1.42552e-07	Microglia
GRB2	1.5325e-11	1.0959	0.295	0.097	3.03834e-07	Microglia
GLUL	5.16643e-11	0.693044	0.59	0.318	1.0243e-06	Microglia
MT-ATP6	1.53041e-10	0.946807	0.324	0.117	3.03418e-06	Microglia
PDE3B	6.58648e-10	1.21072	0.352	0.151	1.30584e-05	Microglia
RNF149	6.96809e-10	0.961719	0.305	0.114	1.38149e-05	Microglia
CYTH1	7.82828e-10	1.10057	0.267	0.091	1.55204e-05	Microglia
MT-CO1	8.93308e-10	1.01991	0.305	0.114	1.77107e-05	Microglia
HIF1A	3.29889e-09	1.13286	0.286	0.109	6.54038e-05	Microglia
LDLRAD4	3.61819e-09	0.940808	0.39	0.184	7.17342e-05	Microglia
FAM49B	3.67252e-09	0.813786	0.314	0.122	7.28113e-05	Microglia
RAPGEF1	6.13052e-09	0.937286	0.314	0.128	0.000121544	Microglia
MT-ND3	9.46705e-09	1.05897	0.295	0.115	0.000187694	Microglia
HS3ST4	9.62706e-09	0.871017	0.257	0.092	0.000190866	Microglia
DPYD	1.98545e-08	1.03658	0.333	0.152	0.000393636	Microglia
BASP1	2.01005e-08	0.87697	0.371	0.176	0.000398512	Microglia
NAMPT	2.49114e-08	0.876446	0.371	0.17	0.000493894	Microglia
UBC	6.35386e-08	0.727044	0.552	0.346	0.00125972	Microglia
C10orf11	9.90222e-08	0.862038	0.305	0.13	0.00196321	Microglia
PRKAG2	1.09225e-07	0.967829	0.324	0.15	0.0021655	Microglia
FGD4	1.57161e-07	0.909401	0.333	0.157	0.00311587	Microglia
ZSWIM6	1.80362e-07	0.79904	0.286	0.12	0.00357586	Microglia
SERF2	4.15886e-07	0.82536	0.314	0.148	0.00824535	Microglia
GAB2	5.297e-07	0.9841	0.276	0.122	0.0105018	Microglia
FMNL2	5.36621e-07	0.901714	0.495	0.345	0.0106391	Microglia
SLC8A1	1.22634e-06	0.755564	0.314	0.149	0.0243135	Microglia
LPCAT1	2.67204e-06	0.88705	0.352	0.194	0.0529759	Microglia
TBC1D22A	3.1922e-06	0.914288	0.286	0.141	0.0632885	Microglia
PLIN2	3.97464e-06	0.889114	0.267	0.123	0.0788012	Microglia
GAPDH	4.70213e-06	0.745948	0.524	0.376	0.0932244	Microglia
SRGAP2	2.05598e-05	0.852277	0.267	0.134	0.407619	Microglia
MT-ND4	2.61963e-05	0.590283	0.257	0.121	0.519367	Microglia
AFF1	2.6392e-05	0.752677	0.276	0.14	0.523248	Microglia
ARHGAP15	2.82188e-05	0.718666	0.257	0.125	0.559465	Microglia
MT-CO3	7.13851e-05	0.734038	0.305	0.17	1	Microglia
SSH2	0.000134264	0.754811	0.381	0.263	1	Microglia
TBC1D8	0.000256595	0.568388	0.343	0.218	1	Microglia
NUMB	0.000340056	0.67557	0.286	0.165	1	Microglia
HSPA1B	0.000629482	0.29782	0.581	0.434	1	Microglia
LINC-PINT	0.000679182	0.543886	0.295	0.177	1	Microglia
DNM2	0.00100798	0.783163	0.267	0.16	1	Microglia
PFKFB3	0.00105035	0.690324	0.257	0.155	1	Microglia
HSPA1A	0.00106881	0.401551	0.514	0.391	1	Microglia
BNC2	0.00132364	0.708966	0.295	0.196	1	Microglia
PDE4B	0.00708087	0.487778	0.267	0.178	1	Microglia
FRMD4A	0.00805522	0.620373	0.343	0.271	1	Microglia
SRRM2	0.00907498	0.573299	0.305	0.219	1	Microglia

## Sheet: S4c) ICGC_PA56
Table S4c. Upregulated genes per each cluster of ICGC_PA56 sample
gene	p_val	avg_logFC	pct.1	pct.2	p_val_adj	cluster
DSCAM	0	1.27332	0.969	0.558	0	MAPK
OPCML	0	1.24021	0.965	0.517	0	MAPK
TNR	1.66119e-252	1.12107	0.921	0.531	3.68852e-248	MAPK
KCNIP4	2.37009e-248	1.14539	0.927	0.512	5.26255e-244	MAPK
LRRC4C	3.25821e-235	0.745452	0.991	0.885	7.23452e-231	MAPK
PCDH15	4.87076e-222	0.949287	0.946	0.657	1.0815e-217	MAPK
LHFPL3	7.79948e-200	0.889338	0.941	0.671	1.7318e-195	MAPK
MEG3	1.50324e-193	0.847607	0.939	0.65	3.3378e-189	MAPK
CSMD1	2.27468e-190	0.755672	0.962	0.748	5.05071e-186	MAPK
MEGF11	1.139e-182	1.13368	0.762	0.31	2.52904e-178	MAPK
PDZD2	7.20016e-174	0.927757	0.898	0.633	1.59872e-169	MAPK
VCAN	4.21546e-173	0.843309	0.902	0.661	9.36001e-169	MAPK
GRM7	7.55588e-154	0.921305	0.826	0.483	1.67771e-149	MAPK
CA10	3.90722e-151	1.03051	0.75	0.353	8.6756e-147	MAPK
SNTG1	8.97351e-139	0.694194	0.933	0.741	1.99248e-134	MAPK
SMOC1	2.61828e-138	0.862406	0.796	0.489	5.81363e-134	MAPK
FGF14	2.22501e-137	0.715044	0.928	0.663	4.94042e-133	MAPK
IL1RAPL1	3.91345e-135	0.69859	0.904	0.657	8.68942e-131	MAPK
SGK1	1.16525e-123	1.00674	0.665	0.295	2.58733e-119	MAPK
NLGN1	1.58985e-122	0.472119	0.988	0.919	3.5301e-118	MAPK
ATRNL1	1.13624e-116	0.759231	0.822	0.557	2.52291e-112	MAPK
SLC24A2	9.17202e-111	0.794381	0.78	0.48	2.03655e-106	MAPK
FGF12	4.60882e-108	0.987957	0.678	0.364	1.02334e-103	MAPK
KCND2	2.35936e-107	0.593142	0.928	0.763	5.23873e-103	MAPK
EPN2	2.46636e-107	0.863916	0.709	0.392	5.47631e-103	MAPK
SEMA5A	2.43596e-104	0.774595	0.764	0.478	5.4088e-100	MAPK
DGKG	7.06084e-103	0.688283	0.789	0.475	1.56779e-98	MAPK
DPP6	3.64503e-99	0.54741	0.927	0.777	8.09343e-95	MAPK
CSMD3	7.59222e-98	0.638206	0.833	0.596	1.68578e-93	MAPK
HIP1	1.71686e-95	0.734652	0.789	0.543	3.81212e-91	MAPK
GRIK1	4.31447e-93	0.798506	0.68	0.363	9.57984e-89	MAPK
COL9A1	7.30904e-91	0.961145	0.525	0.2	1.6229e-86	MAPK
DCC	4.29734e-88	0.879569	0.592	0.282	9.54182e-84	MAPK
RAB31	5.69919e-87	0.705417	0.744	0.51	1.26545e-82	MAPK
NRCAM	9.57052e-87	0.532403	0.894	0.736	2.12504e-82	MAPK
GRIK2	3.93824e-84	0.76459	0.683	0.401	8.74447e-80	MAPK
DNM3	4.96838e-83	0.703099	0.7	0.441	1.10318e-78	MAPK
AGAP1	2.44358e-82	0.675401	0.717	0.469	5.42573e-78	MAPK
KAT2B	1.62764e-81	0.66976	0.734	0.468	3.61402e-77	MAPK
MMP16	8.23968e-81	0.628336	0.784	0.587	1.82954e-76	MAPK
PDE4B	9.19824e-81	0.551723	0.898	0.766	2.04238e-76	MAPK
GRIA2	1.22658e-80	0.721569	0.667	0.385	2.7235e-76	MAPK
TMEM132C	2.83791e-78	0.813253	0.54	0.247	6.30129e-74	MAPK
SGCD	4.40208e-78	0.738174	0.676	0.41	9.77437e-74	MAPK
LRRTM4	5.88913e-78	0.451846	0.946	0.871	1.30762e-73	MAPK
BRINP3	3.28506e-77	0.706233	0.714	0.478	7.29414e-73	MAPK
BCAS1	2.59735e-76	0.918433	0.487	0.203	5.76716e-72	MAPK
MGLL	1.13047e-74	0.873017	0.531	0.254	2.51009e-70	MAPK
SERINC5	3.25818e-71	0.804622	0.548	0.274	7.23445e-67	MAPK
ZFPM2	8.93654e-70	0.707142	0.667	0.438	1.98427e-65	MAPK
XYLT1	1.53365e-69	0.872008	0.48	0.201	3.40531e-65	MAPK
TRIO	2.35216e-67	0.646044	0.697	0.472	5.22274e-63	MAPK
PTPRZ1	2.81593e-67	0.396264	0.945	0.866	6.2525e-63	MAPK
KCNQ1OT1	1.55796e-66	0.911236	0.367	0.1	3.4593e-62	MAPK
KCNMB2	1.00266e-64	0.638902	0.687	0.451	2.22631e-60	MAPK
SOX6	1.4633e-58	0.483278	0.836	0.709	3.24911e-54	MAPK
SEZ6L	2.67719e-57	0.787343	0.424	0.171	5.94444e-53	MAPK
NXPH1	1.4423e-56	0.771839	0.462	0.219	3.20247e-52	MAPK
FERMT1	4.44615e-56	0.896679	0.343	0.11	9.87224e-52	MAPK
ALCAM	1.06189e-55	0.619075	0.612	0.381	2.35782e-51	MAPK
NOVA1	1.09753e-55	0.449855	0.825	0.678	2.43695e-51	MAPK
OPHN1	2.39341e-55	0.44002	0.845	0.738	5.31434e-51	MAPK
CACNA1A	2.20385e-54	0.577202	0.626	0.394	4.89343e-50	MAPK
HECW1	7.13292e-52	0.731394	0.415	0.181	1.58379e-47	MAPK
SLC6A1-AS1	7.35597e-51	0.556368	0.589	0.362	1.63332e-46	MAPK
HIP1R	1.06879e-50	0.744876	0.394	0.167	2.37314e-46	MAPK
LRRTM3	2.95503e-50	0.717626	0.467	0.24	6.56135e-46	MAPK
RGS7	3.85036e-50	0.668867	0.495	0.269	8.54933e-46	MAPK
ANK3	9.79801e-50	0.646958	0.513	0.284	2.17555e-45	MAPK
DSCAML1	1.36295e-48	0.713498	0.432	0.206	3.02629e-44	MAPK
DLGAP1	2.63249e-48	0.532322	0.67	0.468	5.84519e-44	MAPK
CSMD2	1.46898e-47	0.703084	0.406	0.186	3.26173e-43	MAPK
CDH13	3.48052e-47	0.711053	0.402	0.183	7.72815e-43	MAPK
CHST9	2.09256e-46	0.682269	0.465	0.247	4.64631e-42	MAPK
DPP10	9.56138e-46	0.612418	0.529	0.315	2.12301e-41	MAPK
LARGE	5.57026e-45	0.605695	0.555	0.366	1.23682e-40	MAPK
NLGN4Y	1.32215e-44	0.579376	0.603	0.414	2.9357e-40	MAPK
SCN1A	2.36862e-44	0.566178	0.581	0.39	5.25929e-40	MAPK
MPPED2	2.39574e-44	0.749831	0.311	0.109	5.31949e-40	MAPK
IPO9-AS1	6.73101e-44	0.622024	0.526	0.321	1.49455e-39	MAPK
KAZN	1.85578e-42	0.517942	0.723	0.591	4.12058e-38	MAPK
NRXN1	2.23294e-42	0.314983	0.94	0.881	4.95803e-38	MAPK
MTSS1	4.50139e-42	0.625051	0.422	0.211	9.9949e-38	MAPK
GLCCI1	6.07859e-42	0.689987	0.385	0.184	1.34969e-37	MAPK
PHACTR3	1.37843e-41	0.709422	0.338	0.141	3.06066e-37	MAPK
NAV1	1.39847e-40	0.488914	0.663	0.501	3.10516e-36	MAPK
GDAP1	1.85009e-40	0.619788	0.425	0.224	4.10795e-36	MAPK
KIF26B	2.56792e-40	0.66645	0.403	0.202	5.70181e-36	MAPK
GSG1L	3.80037e-40	0.656729	0.357	0.154	8.43833e-36	MAPK
TMEM132D	7.22975e-40	0.703815	0.365	0.17	1.60529e-35	MAPK
RP11-611E13.2	7.32863e-40	0.657287	0.432	0.243	1.62725e-35	MAPK
SLC35F1	8.59264e-40	0.412044	0.767	0.652	1.90791e-35	MAPK
C10orf90	1.95566e-39	0.701864	0.303	0.114	4.34235e-35	MAPK
GAD1	2.13449e-39	0.744785	0.317	0.127	4.73941e-35	MAPK
DLG2	2.77924e-39	0.361058	0.85	0.751	6.17103e-35	MAPK
DOCK9	5.39447e-39	0.646385	0.363	0.168	1.19779e-34	MAPK
GPR158	6.45331e-39	0.559024	0.509	0.311	1.43289e-34	MAPK
RP11-257I14.1	9.04353e-39	0.72643	0.304	0.119	2.00802e-34	MAPK
HS6ST3	4.62258e-38	0.583435	0.474	0.276	1.0264e-33	MAPK
MYRFL	4.66377e-38	0.655577	0.369	0.177	1.03554e-33	MAPK
CLASP2	6.54525e-38	0.409662	0.726	0.59	1.45331e-33	MAPK
TRIM9	1.12951e-36	0.461036	0.629	0.459	2.50797e-32	MAPK
SLAIN1	1.69007e-36	0.649616	0.368	0.179	3.75264e-32	MAPK
CHST11	1.70368e-35	0.557327	0.463	0.274	3.78285e-31	MAPK
SCD5	2.48193e-35	0.372478	0.764	0.649	5.51087e-31	MAPK
NRXN3	4.1837e-35	0.469637	0.734	0.565	9.28949e-31	MAPK
CTC-458I2.2	4.58406e-35	0.704844	0.264	0.096	1.01784e-30	MAPK
AC007563.5	9.0309e-35	0.686784	0.272	0.101	2.00522e-30	MAPK
MROH9	1.56601e-34	0.680035	0.265	0.095	3.47717e-30	MAPK
ERC2	2.06711e-34	0.623814	0.329	0.15	4.58982e-30	MAPK
NEGR1	3.88441e-34	0.566142	0.421	0.236	8.62494e-30	MAPK
GNPTAB	4.79418e-34	0.570789	0.373	0.189	1.0645e-29	MAPK
ZNF462	4.81495e-34	0.527524	0.552	0.395	1.06911e-29	MAPK
HIF3A	3.29567e-33	0.629151	0.334	0.157	7.3177e-29	MAPK
STXBP5L	8.91082e-33	0.577777	0.373	0.194	1.97856e-28	MAPK
KIF13A	3.26172e-32	0.512751	0.522	0.356	7.24233e-28	MAPK
USP24	3.44166e-32	0.536423	0.429	0.254	7.64185e-28	MAPK
CNTN3	1.10322e-31	0.619192	0.335	0.166	2.44959e-27	MAPK
TCF12	1.17228e-31	0.367269	0.742	0.629	2.60294e-27	MAPK
MYO5A	1.10162e-30	0.560263	0.378	0.208	2.44604e-26	MAPK
AMZ1	6.08225e-30	0.625229	0.266	0.112	1.3505e-25	MAPK
CACNG4	8.77265e-30	0.623013	0.261	0.106	1.94788e-25	MAPK
KCNMA1	2.00712e-29	0.450639	0.578	0.425	4.45661e-25	MAPK
ARPP21	5.0815e-29	0.543323	0.365	0.201	1.1283e-24	MAPK
SNX22	5.54748e-29	0.600558	0.258	0.107	1.23176e-24	MAPK
FAM19A1	1.05432e-28	0.607901	0.3	0.142	2.34102e-24	MAPK
MYRIP	2.03055e-27	0.507384	0.328	0.17	4.50864e-23	MAPK
COBL	3.90912e-27	0.535508	0.392	0.234	8.6798e-23	MAPK
C16orf45	5.05441e-26	0.531362	0.361	0.206	1.12228e-21	MAPK
SAMHD1	5.25265e-26	0.53244	0.344	0.193	1.1663e-21	MAPK
ATP13A4	6.14265e-26	0.523384	0.355	0.203	1.36391e-21	MAPK
SPOCK1	8.38249e-26	0.388815	0.591	0.451	1.86125e-21	MAPK
ROBO1	1.15605e-25	0.438386	0.617	0.485	2.56689e-21	MAPK
MARCH1	2.79065e-25	0.470366	0.433	0.285	6.19635e-21	MAPK
SGMS1	5.06852e-25	0.487265	0.426	0.278	1.12541e-20	MAPK
FCHSD2	7.00887e-25	0.413677	0.555	0.407	1.55625e-20	MAPK
STK32B	1.40873e-23	0.511232	0.303	0.161	3.12796e-19	MAPK
CDH19	1.71451e-23	0.627179	0.311	0.175	3.8069e-19	MAPK
CDC42BPA	2.73335e-23	0.385621	0.517	0.376	6.06913e-19	MAPK
SLC24A3	7.49474e-23	0.509171	0.325	0.187	1.66413e-18	MAPK
APBB2	1.03385e-22	0.381503	0.578	0.459	2.29556e-18	MAPK
TANC2	1.30154e-22	0.376734	0.554	0.427	2.88993e-18	MAPK
RP11-385J1.2	3.21781e-22	0.361338	0.63	0.498	7.14482e-18	MAPK
APOD	3.61416e-22	0.260491	0.845	0.793	8.02488e-18	MAPK
ABAT	4.01401e-22	0.468359	0.362	0.225	8.91271e-18	MAPK
KCNAB1	4.65322e-22	0.509091	0.34	0.209	1.0332e-17	MAPK
NOVA1-AS1	7.92962e-22	0.545834	0.304	0.173	1.76069e-17	MAPK
ARHGAP21	2.88645e-21	0.388432	0.501	0.374	6.40908e-17	MAPK
SIK3	3.27192e-21	0.340311	0.672	0.58	7.26497e-17	MAPK
SH3D19	4.22859e-21	0.386656	0.516	0.381	9.38915e-17	MAPK
RAPGEF4	5.18539e-21	0.500175	0.276	0.147	1.15136e-16	MAPK
NCALD	1.00545e-20	0.455713	0.347	0.214	2.23249e-16	MAPK
GALNT13	1.36297e-20	0.276861	0.753	0.648	3.02633e-16	MAPK
UNC80	8.19686e-20	0.422118	0.412	0.289	1.82003e-15	MAPK
DAB1	8.24289e-20	0.392831	0.5	0.379	1.83025e-15	MAPK
SLC8A1	8.28451e-20	0.321596	0.518	0.376	1.83949e-15	MAPK
KIF3A	2.13466e-19	0.454487	0.284	0.159	4.73979e-15	MAPK
MAP2	3.62108e-19	0.315815	0.618	0.503	8.04025e-15	MAPK
COL11A1	3.81079e-19	0.363573	0.48	0.354	8.46148e-15	MAPK
DOCK10	3.81635e-19	0.349524	0.527	0.404	8.47382e-15	MAPK
CC2D1A	5.78321e-19	0.474788	0.312	0.188	1.2841e-14	MAPK
ZSWIM6	6.37575e-18	0.297753	0.709	0.627	1.41567e-13	MAPK
KLF12	7.94999e-18	0.352667	0.523	0.425	1.76521e-13	MAPK
TNK2	1.5499e-17	0.443582	0.346	0.225	3.4414e-13	MAPK
UNC79	2.40487e-17	0.449681	0.28	0.166	5.33978e-13	MAPK
RP11-116O11.1	5.12398e-17	0.456989	0.332	0.218	1.13773e-12	MAPK
ASAP1	7.00058e-17	0.325989	0.617	0.534	1.55441e-12	MAPK
LUC7L3	7.12727e-17	0.282855	0.634	0.541	1.58254e-12	MAPK
NTRK3	9.49786e-17	0.355557	0.422	0.308	2.1089e-12	MAPK
CDH10	2.2807e-16	0.42962	0.349	0.237	5.06407e-12	MAPK
ASTN1	3.61417e-16	0.424083	0.282	0.171	8.02489e-12	MAPK
PPAPDC1A	1.32974e-15	0.366239	0.471	0.371	2.95257e-11	MAPK
PTPRD	3.48578e-15	0.305129	0.587	0.501	7.73982e-11	MAPK
ABCA3	3.58381e-15	0.394076	0.302	0.193	7.9575e-11	MAPK
FAM110B	5.86122e-15	0.41	0.273	0.167	1.30142e-10	MAPK
ARNT2	6.60191e-15	0.374303	0.354	0.251	1.46589e-10	MAPK
RBPJ	6.63731e-15	0.387053	0.356	0.248	1.47375e-10	MAPK
CNTNAP5	6.93526e-15	0.437798	0.285	0.177	1.53991e-10	MAPK
CALN1	2.13857e-14	0.402061	0.291	0.186	4.74848e-10	MAPK
TENM2	5.14236e-14	0.397255	0.305	0.202	1.14181e-09	MAPK
TMEFF2	6.22821e-14	0.411106	0.28	0.18	1.38291e-09	MAPK
PIK3R1	7.81445e-14	0.335364	0.422	0.321	1.73512e-09	MAPK
KLHL32	8.84766e-14	0.40535	0.26	0.163	1.96453e-09	MAPK
PPM1B	1.09991e-13	0.365999	0.368	0.262	2.44223e-09	MAPK
SORCS3	1.21181e-13	0.380769	0.323	0.223	2.69071e-09	MAPK
TMEM161B-AS1	1.98959e-13	0.350217	0.437	0.34	4.41768e-09	MAPK
PID1	2.23891e-13	0.3354	0.378	0.272	4.97127e-09	MAPK
KHDRBS3	2.72045e-13	0.369279	0.35	0.249	6.04048e-09	MAPK
ZDHHC14	2.80056e-13	0.326495	0.502	0.414	6.21836e-09	MAPK
USP54	4.63937e-13	0.31807	0.464	0.367	1.03012e-08	MAPK
CHD7	6.70315e-13	0.368516	0.311	0.215	1.48837e-08	MAPK
MAGI1	6.73399e-13	0.311516	0.411	0.311	1.49521e-08	MAPK
PEAK1	1.66787e-12	0.331109	0.416	0.327	3.70334e-08	MAPK
DLC1	3.13096e-12	0.322746	0.33	0.23	6.95198e-08	MAPK
GRIK3	3.34977e-12	0.364948	0.276	0.183	7.43782e-08	MAPK
CASK	3.85522e-12	0.336969	0.419	0.329	8.56013e-08	MAPK
PLEKHH2	4.29123e-12	0.335191	0.299	0.204	9.52824e-08	MAPK
CTNNA3	4.66548e-12	0.290166	0.458	0.365	1.03592e-07	MAPK
RP11-85M11.2	5.05794e-12	0.321268	0.409	0.314	1.12307e-07	MAPK
PTPRE	5.37597e-12	0.352977	0.292	0.198	1.19368e-07	MAPK
PDE5A	5.97405e-12	0.375208	0.301	0.21	1.32648e-07	MAPK
RERE	8.7308e-12	0.258068	0.536	0.452	1.93859e-07	MAPK
ADARB2	9.00762e-12	0.287602	0.452	0.355	2.00005e-07	MAPK
AC010127.3	9.04706e-12	0.363825	0.254	0.165	2.00881e-07	MAPK
COL9A2	1.03919e-11	0.373195	0.259	0.171	2.30741e-07	MAPK
SCN3A	1.9198e-11	0.28136	0.377	0.281	4.26273e-07	MAPK
TMEM163	1.93204e-11	0.325744	0.26	0.168	4.2899e-07	MAPK
NCOA1	9.60326e-11	0.264678	0.625	0.575	2.13231e-06	MAPK
MACROD2	1.97909e-10	0.285475	0.522	0.45	4.39438e-06	MAPK
CHRM3	2.13494e-10	0.36202	0.258	0.176	4.74042e-06	MAPK
TTTY14	2.75863e-10	0.322409	0.401	0.319	6.12527e-06	MAPK
NOL4	3.09867e-10	0.329729	0.32	0.237	6.88029e-06	MAPK
TNRC6C	3.85314e-10	0.319202	0.282	0.197	8.55551e-06	MAPK
TNKS	4.09941e-10	0.292064	0.426	0.346	9.10234e-06	MAPK
UST	5.73083e-10	0.287237	0.396	0.314	1.27247e-05	MAPK
TTC3	6.32078e-10	0.305139	0.341	0.259	1.40347e-05	MAPK
SLC44A5	2.02146e-09	0.307154	0.256	0.176	4.48844e-05	MAPK
UBA6-AS1	2.142e-09	0.310212	0.298	0.216	4.75611e-05	MAPK
ABHD2	3.05109e-09	0.303062	0.362	0.284	6.77463e-05	MAPK
FIP1L1	4.23659e-09	0.274238	0.323	0.243	9.40692e-05	MAPK
RP11-745L13.2	4.64188e-09	0.312805	0.347	0.279	0.000103068	MAPK
BACH1	5.185e-09	0.307035	0.275	0.197	0.000115128	MAPK
ANKRD28	5.57721e-09	0.266776	0.465	0.401	0.000123836	MAPK
OLIG1	6.59952e-09	0.293992	0.324	0.243	0.000146536	MAPK
LRRK2	6.64599e-09	0.28506	0.359	0.279	0.000147567	MAPK
WDR11	9.52247e-09	0.301313	0.285	0.207	0.000211437	MAPK
PHF14	1.38678e-08	0.302811	0.341	0.272	0.000307921	MAPK
GNG7	1.91057e-08	0.293362	0.335	0.263	0.000424223	MAPK
EDIL3	2.41372e-08	0.28042	0.382	0.309	0.000535942	MAPK
FAM49B	2.55647e-08	0.258638	0.299	0.224	0.000567639	MAPK
ARMC8	2.77052e-08	0.330585	0.259	0.189	0.000615166	MAPK
TMEM108	2.78743e-08	0.295409	0.29	0.214	0.000618921	MAPK
ZNF608	7.55809e-08	0.279847	0.279	0.206	0.0016782	MAPK
CCDC50	1.07795e-07	0.288401	0.254	0.188	0.00239347	MAPK
GTDC1	2.06473e-07	0.29936	0.278	0.213	0.00458452	MAPK
ANKRD10	3.64678e-07	0.258695	0.488	0.435	0.00809732	MAPK
AQP4-AS1	4.10719e-07	0.269307	0.309	0.246	0.0091196	MAPK
FNDC3A	8.19557e-07	0.264867	0.346	0.287	0.0181975	MAPK
HDAC9	8.67533e-07	0.257982	0.256	0.193	0.0192627	MAPK
GRAMD1C	1.15741e-06	0.251566	0.273	0.21	0.025699	MAPK
SGCZ	1.16496e-06	0.284292	0.332	0.269	0.0258668	MAPK
NSF	1.53409e-06	0.25302	0.279	0.217	0.034063	MAPK
GOLGA8A	1.56652e-06	0.260341	0.307	0.25	0.034783	MAPK
LIMA1	1.65653e-06	0.254833	0.262	0.199	0.0367816	MAPK
PIP4K2A	4.55464e-06	0.270557	0.332	0.281	0.101131	MAPK
LINC01088	0	2.78602	0.9	0.11	0	AC-like
CCDC129	0	2.53087	0.76	0.053	0	AC-like
SLC4A4	0	1.9748	0.714	0.096	0	AC-like
TRPM3	0	1.87254	0.732	0.162	0	AC-like
NEAT1	0	1.63928	0.987	0.597	0	AC-like
GRIA1	0	1.57601	0.783	0.185	0	AC-like
WDR49	0	1.53485	0.443	0.02	0	AC-like
LINC00478	0	1.2793	0.997	0.775	0	AC-like
FAT3	2.33914e-302	1.53531	0.683	0.137	5.19382e-298	AC-like
NRG3	4.72124e-298	1.27196	0.971	0.69	1.0483e-293	AC-like
CACNB2	1.28302e-282	1.49783	0.839	0.295	2.84881e-278	AC-like
DTNA	1.58475e-282	1.21665	0.948	0.549	3.51878e-278	AC-like
PLEKHA5	6.25328e-253	1.46818	0.812	0.319	1.38848e-248	AC-like
KCNN3	3.00534e-250	1.42189	0.476	0.057	6.67306e-246	AC-like
DCLK2	6.00429e-229	1.4366	0.69	0.214	1.33319e-224	AC-like
ID4	7.2469e-227	1.38911	0.557	0.107	1.6091e-222	AC-like
APOE	3.86127e-226	1.28145	0.983	0.903	8.57356e-222	AC-like
LIFR	3.48962e-215	1.30573	0.725	0.251	7.74835e-211	AC-like
NRP2	6.53123e-210	1.20902	0.305	0.016	1.45019e-205	AC-like
RP11-467L24.1	5.76038e-206	1.54908	0.349	0.031	1.27903e-201	AC-like
GALNT15	1.34843e-204	1.32181	0.417	0.056	2.99404e-200	AC-like
CTB-113P19.1	6.81754e-200	1.2681	0.377	0.043	1.51377e-195	AC-like
RP11-627D16.1	2.91089e-196	1.32918	0.332	0.029	6.46333e-192	AC-like
FAM135B	1.87993e-194	1.20089	0.497	0.097	4.1742e-190	AC-like
ID3	5.32161e-180	1.16945	0.457	0.084	1.18161e-175	AC-like
VIM	4.18306e-174	1.36561	0.584	0.175	9.28806e-170	AC-like
SERPINI2	1.82132e-172	1.09319	0.294	0.024	4.04405e-168	AC-like
RNF19A	8.0175e-169	1.21545	0.549	0.148	1.78021e-164	AC-like
GRAMD3	2.1834e-164	1.13827	0.562	0.157	4.84801e-160	AC-like
ADCY2	1.19626e-159	1.22023	0.428	0.086	2.65618e-155	AC-like
CLU	8.20382e-157	1.09881	0.947	0.817	1.82158e-152	AC-like
NTRK2	1.25569e-156	0.982108	0.841	0.512	2.78813e-152	AC-like
CADPS	2.41846e-152	1.10123	0.699	0.298	5.36994e-148	AC-like
RANBP3L	2.65441e-152	1.01968	0.258	0.021	5.89384e-148	AC-like
CAMK1D	6.25204e-152	1.14588	0.618	0.216	1.3882e-147	AC-like
LRIG1	2.6067e-151	1.06839	0.397	0.074	5.78792e-147	AC-like
DOCK5	4.45265e-151	1.19162	0.432	0.095	9.88667e-147	AC-like
IGFBP7	2.03139e-144	1.1177	0.656	0.26	4.51049e-140	AC-like
SRPX2	3.3895e-142	1.05927	0.587	0.196	7.52604e-138	AC-like
LIMCH1	1.02321e-139	1.05939	0.382	0.074	2.27193e-135	AC-like
SLC39A11	3.10906e-139	1.06599	0.503	0.145	6.90336e-135	AC-like
AQP4	3.51856e-139	1.08741	0.401	0.085	7.8126e-135	AC-like
GFAP	4.88908e-135	0.904363	0.865	0.594	1.08557e-130	AC-like
MAPK4	5.10102e-133	1.01361	0.304	0.044	1.13263e-128	AC-like
ACSBG1	3.24873e-132	0.950813	0.253	0.027	7.21348e-128	AC-like
SPARCL1	2.06664e-130	0.952335	0.737	0.372	4.58877e-126	AC-like
ARHGAP26	4.55527e-129	1.03664	0.425	0.105	1.01145e-124	AC-like
GPC5	9.99344e-126	1.26336	0.509	0.173	2.21894e-121	AC-like
RUNX2	7.87806e-123	1.02748	0.326	0.059	1.74925e-118	AC-like
SPARC	1.7551e-114	0.830634	0.85	0.596	3.89701e-110	AC-like
PARD3B	3.11959e-112	0.937113	0.437	0.126	6.92673e-108	AC-like
NCAN	3.76035e-112	1.01225	0.373	0.091	8.34948e-108	AC-like
MMD2	4.49917e-106	0.973461	0.435	0.133	9.98996e-102	AC-like
DAPK1	8.01141e-106	0.900343	0.291	0.054	1.77885e-101	AC-like
COLEC12	1.16108e-104	0.929493	0.301	0.059	2.57806e-100	AC-like
NUDT4	2.56476e-100	0.846256	0.337	0.079	5.69479e-96	AC-like
GPC6	5.6027e-100	0.891834	0.493	0.174	1.24402e-95	AC-like
CRYAB	2.24072e-99	0.984672	0.713	0.43	4.9753e-95	AC-like
LHFP	7.5195e-99	0.85228	0.61	0.272	1.66963e-94	AC-like
EMP1	8.33581e-99	0.915652	0.28	0.054	1.85088e-94	AC-like
GAREM	2.30975e-97	0.892838	0.468	0.161	5.12858e-93	AC-like
PFKFB3	2.90037e-97	0.852546	0.341	0.083	6.43999e-93	AC-like
CPE	1.70266e-96	0.867881	0.675	0.362	3.78058e-92	AC-like
RFX4	3.38487e-95	0.904799	0.355	0.094	7.51577e-91	AC-like
COL5A3	8.00915e-95	0.887515	0.445	0.147	1.77835e-90	AC-like
GJA1	6.27325e-94	0.938857	0.342	0.088	1.39291e-89	AC-like
PRODH	1.62242e-90	0.840408	0.321	0.08	3.60242e-86	AC-like
C1orf61	7.31937e-90	0.749095	0.706	0.394	1.62519e-85	AC-like
SLC20A2	7.60297e-88	0.809887	0.437	0.152	1.68816e-83	AC-like
PRICKLE2	4.0894e-87	0.803544	0.504	0.204	9.0801e-83	AC-like
BCL2	2.05107e-86	0.879639	0.389	0.124	4.55419e-82	AC-like
CACNA1C	1.10066e-85	0.793767	0.5	0.2	2.4439e-81	AC-like
DOCK7	1.61461e-84	0.796166	0.389	0.123	3.58507e-80	AC-like
ERBB2IP	1.63035e-82	0.868355	0.504	0.214	3.62002e-78	AC-like
CDH20	7.22561e-82	0.583826	0.892	0.707	1.60437e-77	AC-like
RASSF4	1.96392e-76	0.690563	0.74	0.471	4.36069e-72	AC-like
SIPA1L1	3.8448e-76	0.717078	0.646	0.35	8.537e-72	AC-like
MGST1	1.03414e-75	0.815598	0.442	0.172	2.29621e-71	AC-like
TNIK	2.33897e-74	0.610077	0.845	0.669	5.19344e-70	AC-like
LDLRAD4	3.05524e-74	0.748244	0.606	0.317	6.78386e-70	AC-like
SORBS1	1.9058e-70	0.60757	0.73	0.45	4.23164e-66	AC-like
MAP3K5	2.8364e-69	0.7028	0.586	0.304	6.29794e-65	AC-like
GLIS3	2.92694e-68	0.732586	0.557	0.274	6.49898e-64	AC-like
CD44	2.65396e-67	0.739485	0.382	0.137	5.89285e-63	AC-like
SYTL4	6.01499e-65	0.727614	0.336	0.113	1.33557e-60	AC-like
C8orf34	1.04874e-64	0.847445	0.311	0.101	2.32862e-60	AC-like
PHLPP1	3.70365e-64	0.648287	0.746	0.505	8.22358e-60	AC-like
LRRC16A	1.44638e-63	0.747695	0.252	0.068	3.21155e-59	AC-like
NR2F1	1.69237e-63	0.72508	0.297	0.092	3.75774e-59	AC-like
WWC1	6.92892e-63	0.698755	0.3	0.095	1.5385e-58	AC-like
FYN	8.9739e-63	0.61003	0.728	0.491	1.99256e-58	AC-like
COL8A1	1.77667e-62	0.732081	0.322	0.108	3.94492e-58	AC-like
TRPS1	3.07261e-62	0.664861	0.51	0.251	6.82243e-58	AC-like
WLS	6.32641e-62	0.704351	0.419	0.174	1.40472e-57	AC-like
PDZRN4	1.95349e-61	0.831944	0.438	0.193	4.33754e-57	AC-like
AHCYL2	3.03428e-60	0.698142	0.446	0.197	6.73731e-56	AC-like
MAP1B	1.08961e-59	0.724126	0.566	0.312	2.41937e-55	AC-like
PAMR1	4.04606e-59	0.712918	0.304	0.1	8.98387e-55	AC-like
WWTR1	2.49872e-58	0.67531	0.357	0.134	5.54816e-54	AC-like
IMMP2L	4.63558e-56	0.620383	0.627	0.37	1.02928e-51	AC-like
ATP10B	9.28873e-56	0.631739	0.618	0.375	2.06247e-51	AC-like
HIF1A	1.7602e-55	0.630365	0.38	0.154	3.90834e-51	AC-like
RHOB	1.41317e-54	0.730907	0.289	0.099	3.13779e-50	AC-like
FMN2	1.57662e-53	0.620066	0.491	0.244	3.50073e-49	AC-like
GABRB1	5.5639e-53	0.675907	0.327	0.123	1.23541e-48	AC-like
NPAS3	4.77921e-52	0.360658	0.948	0.88	1.06117e-47	AC-like
MSI2	6.41556e-52	0.622917	0.557	0.313	1.42451e-47	AC-like
DPYSL2	6.17099e-51	0.640037	0.502	0.266	1.37021e-46	AC-like
MAPK10	9.3648e-51	0.532889	0.728	0.511	2.07936e-46	AC-like
FNBP1	1.51235e-50	0.604761	0.333	0.13	3.35803e-46	AC-like
ARHGEF26	3.37556e-49	0.618841	0.295	0.109	7.49509e-45	AC-like
FIGN	2.26568e-48	0.587738	0.586	0.352	5.03071e-44	AC-like
GPX3	6.00505e-48	0.72388	0.264	0.092	1.33336e-43	AC-like
ZFP36L1	6.95187e-48	0.641626	0.337	0.138	1.54359e-43	AC-like
ANKFN1	7.63087e-48	0.621599	0.39	0.174	1.69436e-43	AC-like
BAALC	2.62268e-47	0.617351	0.544	0.314	5.82341e-43	AC-like
AFF1	4.83163e-47	0.607968	0.397	0.182	1.07282e-42	AC-like
CTDSPL	1.35751e-46	0.608312	0.506	0.276	3.01421e-42	AC-like
CTNND2	1.01758e-45	0.387585	0.909	0.801	2.25943e-41	AC-like
UTRN	1.0724e-45	0.603527	0.341	0.145	2.38116e-41	AC-like
FAM184A	4.54596e-44	0.632267	0.302	0.122	1.00938e-39	AC-like
PTCHD4	4.8927e-44	0.607234	0.27	0.099	1.08638e-39	AC-like
NFIA	7.37044e-44	0.442337	0.802	0.644	1.63653e-39	AC-like
NAV2	1.34265e-43	0.44378	0.779	0.606	2.98122e-39	AC-like
MEGF9	1.5188e-43	0.578759	0.386	0.18	3.37234e-39	AC-like
GLUL	1.77975e-43	0.58582	0.393	0.186	3.95175e-39	AC-like
PARD3	2.1467e-43	0.435346	0.781	0.601	4.76654e-39	AC-like
ADCY9	3.47653e-42	0.552298	0.326	0.137	7.7193e-38	AC-like
PPM1K	7.30152e-42	0.584434	0.321	0.136	1.62123e-37	AC-like
LINC00693	9.50333e-42	0.581641	0.363	0.167	2.11012e-37	AC-like
PDS5B	9.5834e-42	0.778957	0.377	0.184	2.1279e-37	AC-like
SSBP2	1.35283e-40	0.594274	0.467	0.256	3.00382e-36	AC-like
ELL2	3.04847e-40	0.597655	0.366	0.173	6.76883e-36	AC-like
GLUD1	3.12497e-40	0.545881	0.269	0.103	6.93869e-36	AC-like
ACSS3	2.20438e-38	0.588056	0.373	0.181	4.8946e-34	AC-like
DMD	3.76578e-38	0.349172	0.893	0.812	8.36154e-34	AC-like
BICD1	4.79579e-38	0.545849	0.532	0.323	1.06486e-33	AC-like
AHCYL1	1.66745e-36	0.556133	0.421	0.226	3.7024e-32	AC-like
PRKAG2	3.09567e-36	0.562109	0.28	0.119	6.87363e-32	AC-like
ENOX1	4.68784e-36	0.561232	0.412	0.218	1.04089e-31	AC-like
STK32A	1.38343e-35	0.526115	0.474	0.275	3.07176e-31	AC-like
KIAA1671	2.04367e-35	0.5656	0.277	0.118	4.53777e-31	AC-like
CST3	4.45391e-34	0.364794	0.882	0.811	9.88945e-30	AC-like
ABLIM1	6.85615e-34	0.480227	0.521	0.322	1.52234e-29	AC-like
PITPNC1	1.26321e-33	0.447706	0.717	0.549	2.80483e-29	AC-like
AEBP1	1.29943e-33	0.495559	0.253	0.102	2.88526e-29	AC-like
PTTG1IP	1.94067e-33	0.499072	0.279	0.121	4.30907e-29	AC-like
CCND3	2.50051e-33	0.523365	0.377	0.194	5.55214e-29	AC-like
MKL2	3.61384e-33	0.541287	0.359	0.183	8.02417e-29	AC-like
CD99	4.18721e-33	0.452371	0.297	0.131	9.29729e-29	AC-like
AKAP6	1.60188e-32	0.4652	0.61	0.414	3.55682e-28	AC-like
LINC00894	1.84439e-32	0.629919	0.358	0.188	4.09528e-28	AC-like
ITM2C	1.80035e-31	0.520301	0.486	0.292	3.99749e-27	AC-like
ZNF385D	9.35583e-31	0.507297	0.355	0.186	2.07737e-26	AC-like
FBXL7	2.21009e-30	0.491995	0.389	0.211	4.90728e-26	AC-like
NAT8L	4.1468e-30	0.4991	0.259	0.114	9.20756e-26	AC-like
PRKD1	4.74595e-30	0.418049	0.73	0.573	1.05379e-25	AC-like
MAP7	5.22736e-30	0.468311	0.305	0.145	1.16068e-25	AC-like
EPS15	6.86426e-30	0.496993	0.298	0.143	1.52414e-25	AC-like
ST8SIA1	1.11525e-29	0.497393	0.391	0.22	2.4763e-25	AC-like
SLC1A3	1.48885e-29	0.472034	0.394	0.218	3.30584e-25	AC-like
KIF1B	2.91683e-29	0.46176	0.576	0.395	6.47654e-25	AC-like
RP11-179A16.1	2.46196e-28	0.493306	0.409	0.234	5.46653e-24	AC-like
MAGI2	3.72988e-28	0.342737	0.853	0.755	8.28184e-24	AC-like
ARHGAP32	4.14345e-28	0.456638	0.44	0.262	9.20011e-24	AC-like
KCNT2	1.9795e-27	0.447942	0.542	0.36	4.39528e-23	AC-like
NACC2	2.09905e-27	0.515719	0.319	0.164	4.66073e-23	AC-like
FOXO1	4.37479e-27	0.462977	0.254	0.116	9.71379e-23	AC-like
RORA	1.09056e-26	0.265853	0.89	0.815	2.42149e-22	AC-like
GPRC5B	1.95988e-26	0.455263	0.343	0.181	4.35171e-22	AC-like
NOS1AP	3.78907e-25	0.465772	0.286	0.145	8.41325e-21	AC-like
TCF7L2	4.01419e-25	0.427499	0.392	0.23	8.91311e-21	AC-like
AKAP13	6.09704e-25	0.432145	0.514	0.338	1.35379e-20	AC-like
RUFY3	9.68864e-25	0.423767	0.416	0.25	2.15126e-20	AC-like
RNF213	1.36512e-24	0.431264	0.259	0.125	3.0311e-20	AC-like
MARCH3	2.22043e-24	0.405656	0.276	0.136	4.93024e-20	AC-like
FAM168A	4.45966e-24	0.419739	0.501	0.332	9.90223e-20	AC-like
BMPR1A	8.46268e-24	0.427677	0.331	0.18	1.87905e-19	AC-like
RP11-40F8.2	1.07656e-23	0.450574	0.391	0.233	2.3904e-19	AC-like
NFAT5	1.91496e-23	0.391561	0.512	0.342	4.25197e-19	AC-like
TIMP3	2.99846e-23	0.534024	0.434	0.275	6.65777e-19	AC-like
PTPRM	7.18969e-23	0.443156	0.386	0.234	1.5964e-18	AC-like
SEC14L1	1.24551e-22	0.48319	0.264	0.136	2.76554e-18	AC-like
MT2A	1.96295e-22	0.438565	0.582	0.432	4.35853e-18	AC-like
TRAK1	5.01919e-22	0.394802	0.299	0.163	1.11446e-17	AC-like
PLXDC2	7.34475e-22	0.328195	0.514	0.344	1.63083e-17	AC-like
PPP2R2B	8.24109e-22	0.251341	0.751	0.637	1.82985e-17	AC-like
CLEC16A	2.13986e-21	0.424125	0.31	0.171	4.75134e-17	AC-like
ATP1A2	5.47374e-21	0.438082	0.341	0.203	1.21539e-16	AC-like
FAM46A	6.92915e-21	0.41919	0.372	0.226	1.53855e-16	AC-like
LRRFIP2	1.47087e-20	0.369874	0.337	0.193	3.26592e-16	AC-like
ARHGAP42	2.89792e-20	0.385912	0.289	0.159	6.43453e-16	AC-like
PRRX1	2.97334e-20	0.388504	0.454	0.302	6.602e-16	AC-like
DPF3	8.28499e-20	0.400321	0.253	0.133	1.8396e-15	AC-like
MAP4	1.28076e-19	0.417824	0.424	0.28	2.8438e-15	AC-like
ANK2	1.6124e-19	0.294633	0.724	0.586	3.58016e-15	AC-like
NEBL	1.61676e-19	0.381047	0.568	0.433	3.58986e-15	AC-like
CLIP1	1.64198e-19	0.419955	0.295	0.166	3.64585e-15	AC-like
IQCK	1.72236e-19	0.377912	0.318	0.184	3.82433e-15	AC-like
SORL1	2.54636e-19	0.380528	0.308	0.174	5.65395e-15	AC-like
MAST4	6.91429e-19	0.390785	0.277	0.154	1.53525e-14	AC-like
REPS1	8.26393e-19	0.390941	0.276	0.153	1.83492e-14	AC-like
RPS6KC1	1.65284e-18	0.385433	0.291	0.165	3.66996e-14	AC-like
PDE8A	1.73241e-18	0.41803	0.274	0.154	3.84665e-14	AC-like
FUT9	1.80546e-18	0.383139	0.273	0.15	4.00884e-14	AC-like
WIPF2	2.30428e-18	0.375379	0.256	0.138	5.11643e-14	AC-like
SAMD4A	3.58117e-18	0.389316	0.534	0.39	7.95163e-14	AC-like
ACYP2	6.51577e-18	0.382974	0.419	0.278	1.44676e-13	AC-like
OTUD7B	1.50637e-17	0.409744	0.343	0.214	3.34474e-13	AC-like
RGL1	1.63775e-17	0.348707	0.253	0.137	3.63646e-13	AC-like
PLD5	2.53089e-17	0.379321	0.493	0.35	5.61959e-13	AC-like
OSBPL9	2.64595e-17	0.388328	0.268	0.153	5.87507e-13	AC-like
AC074391.1	2.83986e-17	0.384017	0.358	0.226	6.30562e-13	AC-like
CNKSR3	4.16772e-17	0.39048	0.286	0.166	9.25401e-13	AC-like
SNED1	5.69063e-17	0.379377	0.318	0.193	1.26355e-12	AC-like
ITM2B	5.88273e-17	0.355728	0.521	0.387	1.3062e-12	AC-like
STK33	1.66071e-16	0.331482	0.39	0.254	3.68744e-12	AC-like
DDR1	2.13854e-16	0.340995	0.272	0.154	4.74842e-12	AC-like
SATB2	2.72031e-16	0.397652	0.253	0.143	6.04018e-12	AC-like
RBMS1	2.82874e-16	0.368809	0.255	0.146	6.28093e-12	AC-like
PPP3CA	3.39322e-16	0.308895	0.538	0.404	7.53431e-12	AC-like
BCAS3	3.47915e-16	0.308339	0.67	0.559	7.7251e-12	AC-like
PLCE1	5.15732e-16	0.357723	0.328	0.204	1.14513e-11	AC-like
FARP1	1.01867e-15	0.351533	0.279	0.165	2.26186e-11	AC-like
GNG12-AS1	1.5436e-15	0.35018	0.279	0.166	3.4274e-11	AC-like
RGS6	1.76353e-15	0.501242	0.39	0.275	3.91575e-11	AC-like
SEPT7	2.38107e-15	0.344504	0.31	0.194	5.28693e-11	AC-like
ABI1	2.78268e-15	0.296868	0.254	0.144	6.17867e-11	AC-like
FTO	3.47036e-15	0.343014	0.453	0.323	7.70558e-11	AC-like
ANKS1B	5.4381e-15	0.29679	0.753	0.664	1.20747e-10	AC-like
PDE4DIP	7.17993e-15	0.267563	0.669	0.549	1.59423e-10	AC-like
ITPR2	8.16218e-15	0.280673	0.619	0.477	1.81233e-10	AC-like
RABGAP1	1.19688e-14	0.36732	0.325	0.211	2.65756e-10	AC-like
KCNQ5	1.50917e-14	0.360056	0.39	0.273	3.35097e-10	AC-like
KALRN	2.0883e-14	0.343856	0.283	0.174	4.63686e-10	AC-like
PON2	2.76785e-14	0.347589	0.273	0.168	6.14573e-10	AC-like
NDRG2	2.79782e-14	0.368103	0.266	0.162	6.21228e-10	AC-like
ZNRF3	3.94496e-14	0.347365	0.288	0.18	8.7594e-10	AC-like
NT5C2	4.81799e-14	0.309464	0.368	0.247	1.06979e-09	AC-like
PTGDS	9.53088e-14	0.370108	0.309	0.2	2.11624e-09	AC-like
APC	1.24991e-13	0.294424	0.347	0.228	2.77529e-09	AC-like
GPM6B	3.72705e-13	0.285487	0.629	0.505	8.27553e-09	AC-like
CD74	5.38935e-13	0.308077	0.401	0.28	1.19665e-08	AC-like
PKNOX2	6.46423e-13	0.327246	0.256	0.158	1.43532e-08	AC-like
ARHGEF4	7.0281e-13	0.296365	0.437	0.312	1.56052e-08	AC-like
ASPH	7.71117e-13	0.312806	0.283	0.179	1.71219e-08	AC-like
TSHZ2	8.28772e-13	0.359411	0.253	0.155	1.84021e-08	AC-like
C11orf49	9.63679e-13	0.31647	0.436	0.321	2.13975e-08	AC-like
RASAL2	2.04394e-12	0.311856	0.357	0.243	4.53837e-08	AC-like
ANTXR1	2.22058e-12	0.335729	0.266	0.166	4.93058e-08	AC-like
LINC00461	3.2388e-12	0.310409	0.273	0.171	7.19142e-08	AC-like
PAX3	3.26191e-12	0.312116	0.268	0.168	7.24274e-08	AC-like
ABR	3.83474e-12	0.297213	0.352	0.244	8.51465e-08	AC-like
CD81	4.56015e-12	0.283633	0.374	0.258	1.01254e-07	AC-like
ELMOD1	5.30976e-12	0.294895	0.274	0.173	1.17898e-07	AC-like
MXI1	9.02658e-12	0.253411	0.358	0.244	2.00426e-07	AC-like
HLA-DRB1	1.27094e-11	0.289167	0.332	0.224	2.822e-07	AC-like
ESRRG	1.34444e-11	0.299748	0.39	0.276	2.9852e-07	AC-like
VMP1	6.19909e-11	0.277753	0.357	0.247	1.37645e-06	AC-like
HMGB1	7.12257e-11	0.290514	0.409	0.3	1.5815e-06	AC-like
TMOD1	3.24714e-10	0.295925	0.259	0.17	7.20995e-06	AC-like
TAB2	3.60369e-10	0.25574	0.266	0.173	8.00164e-06	AC-like
NCKAP1	3.80222e-10	0.262983	0.275	0.181	8.44244e-06	AC-like
ADD1	3.80346e-10	0.257881	0.263	0.17	8.44519e-06	AC-like
APC2	4.18659e-10	0.254452	0.36	0.254	9.29591e-06	AC-like
ANO6	9.74992e-10	0.26197	0.369	0.265	2.16487e-05	AC-like
MBOAT2	1.27718e-09	0.250936	0.298	0.204	2.83584e-05	AC-like
ACAP2	1.52879e-09	0.252636	0.316	0.219	3.39453e-05	AC-like
TOM1L2	2.54069e-09	0.258398	0.308	0.214	5.64136e-05	AC-like
TMBIM6	2.78837e-09	0.283857	0.329	0.239	6.19129e-05	AC-like
SRGAP1	3.53111e-09	0.258564	0.354	0.259	7.84047e-05	AC-like
REV3L	1.73307e-08	0.266741	0.592	0.5	0.000384811	AC-like
RHOBTB3	2.8788e-08	0.252195	0.28	0.199	0.00063921	AC-like
DNAJC1	3.72313e-08	0.267024	0.255	0.176	0.000826684	AC-like
PCSK5	5.20541e-08	0.252926	0.251	0.172	0.00115581	AC-like
NUMB	8.06984e-08	0.252162	0.252	0.176	0.00179183	AC-like
NR3C2	5.9659e-07	0.259129	0.307	0.231	0.0132467	AC-like
CSF2RA	1.27473e-128	1.36462	0.466	0.042	2.83041e-124	Microglia
SLC11A1	7.97683e-124	1.2423	0.331	0.02	1.77118e-119	Microglia
FAM177B	4.26237e-113	1.11678	0.258	0.012	9.46416e-109	Microglia
RP11-624C23.1	3.08411e-107	1.61851	0.534	0.073	6.84795e-103	Microglia
CSF3R	3.52648e-100	1.06155	0.303	0.021	7.8302e-96	Microglia
TBXAS1	3.04203e-99	1.24235	0.455	0.053	6.75453e-95	Microglia
ARHGAP24	5.55428e-97	1.46773	0.59	0.097	1.23327e-92	Microglia
APBB1IP	1.32784e-92	1.35382	0.438	0.053	2.94834e-88	Microglia
PLXDC2	1.91498e-91	1.62381	0.921	0.355	4.25202e-87	Microglia
RHBDF2	1.22681e-90	1.05459	0.315	0.026	2.72402e-86	Microglia
RP11-556E13.1	2.28403e-84	1.16875	0.337	0.033	5.07147e-80	Microglia
FYB	7.93785e-84	1.13396	0.404	0.049	1.76252e-79	Microglia
MYO1F	1.05277e-80	1.17812	0.416	0.055	2.33756e-76	Microglia
HS3ST4	2.96888e-77	1.2451	0.455	0.07	6.59211e-73	Microglia
ADAM28	9.93752e-75	1.00748	0.275	0.024	2.20653e-70	Microglia
HCLS1	2.64665e-71	0.936033	0.287	0.028	5.87661e-67	Microglia
SFMBT2	1.59393e-65	1.3156	0.573	0.133	3.53916e-61	Microglia
FKBP5	1.05887e-59	1.26683	0.798	0.306	2.35111e-55	Microglia
PDK4	7.42871e-54	1.23105	0.449	0.094	1.64947e-49	Microglia
ELMO1	5.64288e-53	1.26298	0.635	0.194	1.25295e-48	Microglia
MAML3	2.40482e-52	1.0153	0.376	0.067	5.33966e-48	Microglia
KCNQ3	4.7448e-52	1.13463	0.5	0.115	1.05354e-47	Microglia
SRGAP2	8.95146e-50	1.09608	0.719	0.249	1.98758e-45	Microglia
MEF2C	5.91032e-49	1.19142	0.506	0.132	1.31233e-44	Microglia
DOCK8	7.06125e-49	0.914055	0.371	0.069	1.56788e-44	Microglia
AOAH	1.61798e-45	0.91018	0.331	0.059	3.59257e-41	Microglia
ST6GALNAC3	1.74762e-45	0.957949	0.315	0.053	3.88041e-41	Microglia
CHN2	1.17633e-43	1.00793	0.326	0.06	2.61191e-39	Microglia
FRMD4A	3.00393e-41	1.02907	0.865	0.513	6.66992e-37	Microglia
MEF2A	4.96135e-40	1.0596	0.629	0.229	1.10162e-35	Microglia
EPB41L2	1.57474e-39	1.06591	0.567	0.187	3.49655e-35	Microglia
C3	3.49089e-39	1.01253	0.421	0.105	7.75117e-35	Microglia
ST6GAL1	3.85746e-39	0.984293	0.534	0.165	8.56509e-35	Microglia
PALD1	5.70552e-38	0.791539	0.275	0.048	1.26685e-33	Microglia
LDLRAD4	7.69594e-28	0.711986	0.736	0.357	1.70881e-23	Microglia
DOCK4	5.93644e-27	0.922973	0.725	0.399	1.31813e-22	Microglia
SORL1	7.32469e-27	0.817337	0.5	0.187	1.62637e-22	Microglia
FMN1	3.66847e-26	0.716227	0.253	0.056	8.14546e-22	Microglia
FGD4	6.13548e-26	0.911036	0.388	0.122	1.36232e-21	Microglia
SSH2	3.70419e-25	0.864845	0.736	0.399	8.22479e-21	Microglia
RBM47	7.51904e-25	0.754428	0.275	0.068	1.66953e-20	Microglia
SLC1A3	9.25219e-25	0.802654	0.573	0.238	2.05436e-20	Microglia
ARHGAP15	2.49402e-20	0.796239	0.421	0.162	5.53773e-16	Microglia
USP53	1.32161e-19	0.646197	0.27	0.078	2.93449e-15	Microglia
ZFHX3	8.5475e-17	0.658045	0.287	0.097	1.89789e-12	Microglia
SPTLC2	1.05548e-16	0.696015	0.315	0.111	2.34358e-12	Microglia
AL592494.5	3.98554e-16	0.588002	0.264	0.085	8.84949e-12	Microglia
JAZF1	4.24522e-16	0.644153	0.517	0.248	9.42609e-12	Microglia
CSGALNACT1	1.04643e-15	0.68478	0.657	0.395	2.32348e-11	Microglia
CELF2	1.43884e-15	0.601394	0.736	0.48	3.1948e-11	Microglia
SAT1	2.05636e-15	0.811443	0.556	0.3	4.56594e-11	Microglia
BMP2K	2.68318e-15	0.608336	0.298	0.106	5.95773e-11	Microglia
FAM49B	3.17152e-15	0.618806	0.539	0.272	7.04203e-11	Microglia
SLC8A1	2.22492e-14	0.521286	0.758	0.475	4.94022e-10	Microglia
SYNDIG1	1.17113e-13	0.524346	0.253	0.087	2.60037e-09	Microglia
FOXP1	1.8427e-13	0.508741	0.657	0.367	4.09154e-09	Microglia
SMAP2	2.90293e-13	0.511064	0.309	0.12	6.44568e-09	Microglia
ANKRD44	6.9008e-13	0.498474	0.657	0.399	1.53225e-08	Microglia
RP11-1000B6.3	9.61214e-13	0.499033	0.433	0.2	2.13428e-08	Microglia
PICALM	2.65349e-12	0.594412	0.506	0.271	5.8918e-08	Microglia
AP1B1	1.13441e-11	0.572497	0.258	0.1	2.51885e-07	Microglia
TBC1D12	1.28387e-11	0.557193	0.275	0.111	2.85071e-07	Microglia
PELI1	3.61642e-11	0.462434	0.281	0.112	8.02991e-07	Microglia
MERTK	3.733e-11	0.532081	0.253	0.098	8.28876e-07	Microglia
NHSL1	6.53106e-11	0.530817	0.461	0.251	1.45016e-06	Microglia
LHFPL2	1.58708e-10	0.459163	0.258	0.105	3.52396e-06	Microglia
ARHGAP26	2.02867e-10	0.464495	0.348	0.157	4.50446e-06	Microglia
FOXO3	4.84007e-10	0.470331	0.478	0.258	1.07469e-05	Microglia
MAN2A1	1.14302e-09	0.463846	0.337	0.158	2.53796e-05	Microglia
SRGAP1	2.07694e-09	0.519635	0.466	0.269	4.61165e-05	Microglia
C10orf11	3.41256e-09	0.479433	0.567	0.378	7.57725e-05	Microglia
DISP1	3.41603e-09	0.497792	0.41	0.221	7.58495e-05	Microglia
DPYD	4.01156e-09	0.432742	0.663	0.455	8.90726e-05	Microglia
CHST11	4.69032e-09	0.351778	0.657	0.411	0.000104144	Microglia
UTRN	7.45521e-09	0.467735	0.348	0.175	0.000165535	Microglia
OXR1	8.64964e-09	0.487237	0.596	0.387	0.000192057	Microglia
CD74	1.23986e-08	0.487137	0.517	0.295	0.000275298	Microglia
ZEB2	2.44945e-08	0.449325	0.494	0.306	0.000543875	Microglia
CAPZB	6.36371e-08	0.422748	0.264	0.125	0.001413	Microglia
MTHFD1L	1.25845e-07	0.377632	0.32	0.159	0.00279426	Microglia
CMIP	2.38353e-07	0.389464	0.281	0.138	0.0052924	Microglia
CCND3	2.54088e-07	0.415852	0.393	0.222	0.00564177	Microglia
GNAQ	2.8146e-07	0.407341	0.517	0.331	0.00624953	Microglia
WASF2	5.86453e-07	0.37254	0.315	0.166	0.0130216	Microglia
EPS15	6.86066e-07	0.351588	0.315	0.167	0.0152334	Microglia
ABR	1.168e-06	0.374419	0.427	0.258	0.0259343	Microglia
PREX1	1.46815e-06	0.369934	0.303	0.165	0.0325989	Microglia
FOXN3	1.497e-06	0.39942	0.556	0.394	0.0332393	Microglia
PIAS1	2.36476e-06	0.380823	0.371	0.217	0.0525072	Microglia
SESN1	2.48389e-06	0.385312	0.258	0.134	0.0551524	Microglia
SMURF2	4.41188e-06	0.377498	0.292	0.158	0.0979614	Microglia
ARHGAP22	5.31831e-06	0.445416	0.348	0.209	0.118088	Microglia
HDAC9	5.71669e-06	0.410163	0.382	0.236	0.126933	Microglia
RASAL2	6.86313e-06	0.344132	0.416	0.258	0.152389	Microglia
PCNXL2	9.18775e-06	0.284975	0.489	0.314	0.204005	Microglia
MBNL1	1.00443e-05	0.415642	0.466	0.322	0.223023	Microglia
MARCH3	1.21485e-05	0.401986	0.281	0.157	0.269744	Microglia
USP39	1.42903e-05	0.311942	0.652	0.494	0.317302	Microglia
UVRAG	1.52516e-05	0.367895	0.287	0.162	0.338647	Microglia
PRKAG2	1.56025e-05	0.359011	0.264	0.144	0.346437	Microglia
OGT	2.13737e-05	0.264192	0.258	0.137	0.474581	Microglia
TOP1	2.75206e-05	0.301191	0.292	0.168	0.611067	Microglia
UBE2E2	3.5654e-05	0.324342	0.511	0.374	0.791661	Microglia
LCORL	4.29484e-05	0.298503	0.281	0.16	0.953626	Microglia
C20orf194	4.80839e-05	0.269435	0.539	0.363	1	Microglia
HLA-DRB1	5.10746e-05	0.319874	0.382	0.239	1	Microglia
RAP1A	5.19261e-05	0.272342	0.27	0.152	1	Microglia
ANKS1A	6.28512e-05	0.319192	0.253	0.142	1	Microglia
ANKRD11	7.81213e-05	0.300817	0.309	0.186	1	Microglia
RNPC3	8.09051e-05	0.259139	0.337	0.204	1	Microglia
NAV3	9.0317e-05	0.279916	0.309	0.184	1	Microglia
HLA-DRA	9.83662e-05	0.254573	0.331	0.197	1	Microglia
AFF1	0.000145607	0.282842	0.343	0.217	1	Microglia
GSN	0.000292543	0.278097	0.399	0.278	1	Microglia
TMSB4X	0.000307208	0.353954	0.444	0.32	1	Microglia
ZFP36L1	0.000314026	0.286193	0.281	0.171	1	Microglia
NAIP	0.000314888	0.273365	0.444	0.303	1	Microglia
TAB2	0.000465585	0.254411	0.303	0.186	1	Microglia
NUMB	0.000509815	0.277151	0.292	0.186	1	Microglia
SDCCAG8	0.000543836	0.270769	0.371	0.249	1	Microglia
SH3KBP1	0.000553053	0.286852	0.343	0.222	1	Microglia
TBC1D22A	0.000581961	0.309406	0.281	0.182	1	Microglia
RAB1A	0.000834466	0.310098	0.253	0.159	1	Microglia
WDFY2	0.000866092	0.259284	0.281	0.176	1	Microglia
RB1	0.00109688	0.260522	0.275	0.177	1	Microglia
ZNF609	0.00126603	0.285132	0.534	0.421	1	Microglia
SRRM2	0.00183886	0.293441	0.354	0.25	1	Microglia
ETV6	0.00191252	0.324766	0.326	0.231	1	Microglia
UBE2K	0.00227658	0.252101	0.281	0.187	1	Microglia
ZBTB16	0.00286705	0.306646	0.32	0.228	1	Microglia
ROCK1	0.0029822	0.252577	0.258	0.172	1	Microglia
DLEU1	0.00356997	0.302805	0.303	0.212	1	Microglia
CSNK1A1	0.00376846	0.255908	0.455	0.343	1	Microglia
HLA-B	0.00517387	0.25121	0.365	0.257	1	Microglia
IGF2	5.82617e-294	0.902212	0.381	0.001	1.29364e-289	Endothelial
EGFL7	8.8316e-294	0.951669	0.381	0.001	1.96097e-289	Endothelial
MIR145	9.46549e-294	0.855801	0.381	0.001	2.10172e-289	Endothelial
LRRC32	2.92197e-260	0.322178	0.286	0	6.48794e-256	Endothelial
TMEM74B	6.82381e-255	0.645701	0.429	0.001	1.51516e-250	Endothelial
CLDN5	6.95907e-254	2.45495	0.762	0.007	1.54519e-249	Endothelial
GJA4	1.39862e-247	0.6578	0.333	0.001	3.10549e-243	Endothelial
GPIHBP1	1.82621e-247	0.405725	0.333	0.001	4.05492e-243	Endothelial
IGFBP2	8.61093e-243	1.06516	0.524	0.003	1.91197e-238	Endothelial
BTNL9	1.90354e-230	0.892964	0.381	0.001	4.22661e-226	Endothelial
ESAM	2.12228e-230	0.584895	0.381	0.001	4.71232e-226	Endothelial
ELTD1	5.94239e-229	1.41821	0.619	0.005	1.31945e-224	Endothelial
MYCT1	1.10326e-227	0.506128	0.286	0	2.44969e-223	Endothelial
IFI27	1.95102e-222	1.98488	0.714	0.007	4.33205e-218	Endothelial
NDUFA4L2	3.99468e-215	0.808449	0.381	0.001	8.86978e-211	Endothelial
GADD45G	2.00296e-203	0.628761	0.429	0.002	4.44737e-199	Endothelial
CD93	4.78445e-190	0.575499	0.333	0.001	1.06234e-185	Endothelial
CTD-3179P9.1	3.88347e-183	2.78854	0.857	0.015	8.62286e-179	Endothelial
COX7A1	6.41159e-182	0.430198	0.286	0.001	1.42363e-177	Endothelial
SDPR	1.12284e-176	0.809412	0.333	0.001	2.49315e-172	Endothelial
ACVRL1	1.89458e-176	0.422706	0.333	0.001	4.20672e-172	Endothelial
RNASE1	3.69435e-169	0.452054	0.381	0.002	8.20293e-165	Endothelial
AC011526.1	1.20906e-164	0.507394	0.333	0.002	2.68459e-160	Endothelial
CXCL12	3.68942e-156	0.989452	0.476	0.005	8.19198e-152	Endothelial
TGM2	2.37975e-154	0.726151	0.333	0.002	5.28399e-150	Endothelial
GIMAP5	3.78922e-153	0.697336	0.381	0.003	8.41358e-149	Endothelial
SLC6A20	1.43916e-151	0.434947	0.286	0.001	3.19552e-147	Endothelial
COL1A1	1.65979e-151	0.467251	0.286	0.001	3.6854e-147	Endothelial
GPR116	3.23835e-151	1.47928	0.619	0.009	7.19044e-147	Endothelial
SLC38A5	1.86594e-147	1.35101	0.476	0.005	4.14313e-143	Endothelial
GIMAP7	3.0014e-145	0.644296	0.333	0.002	6.66431e-141	Endothelial
PDLIM1	6.24714e-140	0.881209	0.429	0.004	1.38711e-135	Endothelial
LEF1	1.54786e-131	1.10031	0.476	0.006	3.43686e-127	Endothelial
ROBO4	9.75298e-130	0.664435	0.333	0.002	2.16555e-125	Endothelial
BST2	3.5654e-126	0.468074	0.429	0.005	7.91661e-122	Endothelial
SIGIRR	3.17218e-123	0.613589	0.381	0.004	7.04351e-119	Endothelial
DCN	4.50823e-121	1.83326	0.619	0.012	1.00101e-116	Endothelial
RP11-744N12.3	5.60749e-121	0.451282	0.286	0.002	1.24509e-116	Endothelial
PLAC9	5.82442e-121	0.303082	0.286	0.002	1.29325e-116	Endothelial
SLC38A11	1.17913e-118	0.666094	0.381	0.004	2.61813e-114	Endothelial
TMEM204	3.53287e-117	0.521665	0.333	0.003	7.84438e-113	Endothelial
KDR	4.13715e-117	0.524784	0.333	0.003	9.18613e-113	Endothelial
TIE1	5.07914e-116	1.10841	0.476	0.007	1.12777e-111	Endothelial
MYL9	1.14045e-114	0.958718	0.381	0.004	2.53226e-110	Endothelial
PTPRB	8.90074e-108	1.91486	0.667	0.016	1.97632e-103	Endothelial
ATP10A	1.01874e-107	2.70753	0.81	0.025	2.26202e-103	Endothelial
ICAM2	6.28441e-103	0.445242	0.381	0.005	1.39539e-98	Endothelial
STARD8	6.59823e-103	0.456821	0.381	0.005	1.46507e-98	Endothelial
GIMAP6	1.16595e-100	0.357664	0.286	0.002	2.58888e-96	Endothelial
COL6A2	8.09875e-100	0.638182	0.381	0.005	1.79825e-95	Endothelial
ITIH5	1.53671e-98	1.61771	0.714	0.02	3.41211e-94	Endothelial
MMRN2	8.90443e-97	0.646514	0.381	0.005	1.97714e-92	Endothelial
CYYR1	1.19201e-95	0.868474	0.429	0.007	2.64674e-91	Endothelial
HLF	4.24907e-95	1.411	0.571	0.013	9.43463e-91	Endothelial
SLC7A11	2.92619e-93	1.81922	0.81	0.028	6.49732e-89	Endothelial
PALMD	1.16574e-92	1.62252	0.762	0.025	2.5884e-88	Endothelial
CTGF	6.64583e-92	2.05084	0.714	0.022	1.47564e-87	Endothelial
ELOVL7	1.93752e-90	2.08336	0.667	0.02	4.30206e-86	Endothelial
CD55	1.47826e-88	0.537093	0.381	0.006	3.28233e-84	Endothelial
FXYD5	1.90084e-88	0.612515	0.381	0.006	4.22062e-84	Endothelial
CLEC14A	1.6613e-87	0.364219	0.333	0.004	3.68874e-83	Endothelial
EDN3	1.44964e-86	0.945513	0.286	0.003	3.21879e-82	Endothelial
MGP	2.23541e-86	0.639242	0.286	0.003	4.96351e-82	Endothelial
ABCG2	2.66706e-85	1.87145	0.762	0.027	5.92194e-81	Endothelial
ITGA1	4.54629e-84	1.50484	0.524	0.013	1.00946e-79	Endothelial
FBLN1	5.32585e-82	1.18229	0.571	0.015	1.18255e-77	Endothelial
COL1A2	6.03389e-82	0.923969	0.429	0.008	1.33976e-77	Endothelial
HIGD1B	2.01178e-79	0.604168	0.381	0.007	4.46695e-75	Endothelial
GIMAP8	4.78447e-79	0.627844	0.333	0.005	1.06234e-74	Endothelial
SLC7A5	1.74415e-76	1.5304	0.667	0.023	3.87271e-72	Endothelial
CCDC141	1.89526e-74	1.2041	0.524	0.014	4.20823e-70	Endothelial
MYO1B	3.35521e-72	0.987327	0.381	0.007	7.44991e-68	Endothelial
CYP1B1	3.49162e-71	1.37145	0.524	0.015	7.75279e-67	Endothelial
ETS2	5.46297e-71	0.547135	0.429	0.01	1.213e-66	Endothelial
ARHGDIB	1.88035e-70	0.718365	0.381	0.008	4.17513e-66	Endothelial
RP1-90G24.10	8.31372e-70	0.79936	0.476	0.012	1.84598e-65	Endothelial
CDA	1.23103e-69	0.473607	0.429	0.01	2.73338e-65	Endothelial
IFI44L	6.92333e-69	0.682934	0.381	0.008	1.53726e-64	Endothelial
RGS5	1.838e-68	1.25548	0.524	0.016	4.08109e-64	Endothelial
TAGLN	2.30024e-68	1.01514	0.476	0.013	5.10745e-64	Endothelial
IGFBP4	3.51539e-68	1.03578	0.333	0.006	7.80557e-64	Endothelial
SAMD9L	6.64184e-67	0.427248	0.286	0.004	1.47475e-62	Endothelial
ABCB1	4.12373e-66	2.26044	0.762	0.038	9.15632e-62	Endothelial
COBLL1	1.178e-64	1.64782	0.571	0.021	2.61564e-60	Endothelial
SLC2A1	1.66528e-64	1.49502	0.476	0.014	3.69758e-60	Endothelial
F2R	3.01133e-64	0.605776	0.333	0.006	6.68635e-60	Endothelial
SMCO4	9.35781e-63	0.730714	0.333	0.007	2.07781e-58	Endothelial
SYT1	1.03611e-62	2.19217	0.762	0.04	2.30059e-58	Endothelial
OLFML3	1.08945e-62	0.744041	0.333	0.007	2.41902e-58	Endothelial
NOTCH4	1.68956e-62	0.518789	0.333	0.007	3.75149e-58	Endothelial
FOSL2	1.76232e-62	0.910406	0.429	0.011	3.91305e-58	Endothelial
EPHA3	4.71625e-61	1.89848	0.667	0.03	1.0472e-56	Endothelial
HYAL2	8.98538e-61	0.348707	0.333	0.007	1.99511e-56	Endothelial
FLI1	2.76246e-60	1.17865	0.524	0.018	6.13376e-56	Endothelial
GPR133	1.20939e-59	0.696826	0.381	0.009	2.68532e-55	Endothelial
NR5A2	2.25806e-59	1.30208	0.524	0.018	5.01379e-55	Endothelial
GIMAP4	9.01246e-58	0.269386	0.333	0.007	2.00113e-53	Endothelial
PLA2G4A	9.87133e-58	1.15649	0.524	0.019	2.19183e-53	Endothelial
LAMA2	1.19882e-57	2.69234	0.905	0.064	2.66186e-53	Endothelial
A2M	1.35913e-57	2.29775	0.762	0.044	3.0178e-53	Endothelial
C7	1.70494e-56	0.549223	0.333	0.007	3.78565e-52	Endothelial
ABCA9	2.8621e-56	1.15577	0.476	0.016	6.35502e-52	Endothelial
SYNPO2	2.13813e-55	0.938207	0.524	0.019	4.7475e-51	Endothelial
AC013463.2	2.19804e-55	0.781252	0.381	0.01	4.88053e-51	Endothelial
LRMP	3.88305e-55	0.805721	0.429	0.013	8.62192e-51	Endothelial
AC010084.1	8.88997e-55	1.03942	0.381	0.01	1.97393e-50	Endothelial
ITGA6	2.02241e-54	0.876053	0.524	0.02	4.49057e-50	Endothelial
TAGLN2	3.19082e-54	0.800949	0.429	0.013	7.0849e-50	Endothelial
CENPB	3.51361e-54	0.684615	0.333	0.008	7.80161e-50	Endothelial
LDB2	3.73266e-54	1.61695	0.81	0.05	8.28801e-50	Endothelial
CFH	2.21865e-53	1.08742	0.571	0.024	4.92628e-49	Endothelial
PTH1R	2.22398e-52	0.657996	0.381	0.011	4.93813e-48	Endothelial
NOTCH3	2.58715e-52	0.718594	0.476	0.017	5.7445e-48	Endothelial
KIAA1199	5.26327e-52	2.06076	0.714	0.042	1.16866e-47	Endothelial
SERPINH1	2.44192e-51	0.432248	0.286	0.006	5.42204e-47	Endothelial
IGFBP3	3.2059e-50	1.00752	0.286	0.006	7.11839e-46	Endothelial
SLCO1A2	2.12782e-49	0.831225	0.429	0.015	4.72461e-45	Endothelial
HERPUD1	3.3366e-49	1.37688	0.619	0.032	7.40858e-45	Endothelial
ZNF366	1.27824e-48	0.47128	0.286	0.006	2.83821e-44	Endothelial
NID1	2.37211e-48	1.08007	0.619	0.031	5.26703e-44	Endothelial
NOSTRIN	3.34974e-48	0.929982	0.381	0.012	7.43776e-44	Endothelial
PHLDB2	6.15018e-48	0.901252	0.381	0.012	1.36559e-43	Endothelial
CCDC68	2.68122e-47	0.432991	0.333	0.009	5.95338e-43	Endothelial
CYSLTR1	4.44136e-46	0.551665	0.286	0.007	9.86159e-42	Endothelial
CASP4	5.9251e-46	0.437298	0.286	0.007	1.31561e-41	Endothelial
GRAPL	8.62126e-46	0.750207	0.333	0.009	1.91427e-41	Endothelial
PDE2A	1.82863e-45	0.438942	0.333	0.009	4.0603e-41	Endothelial
VWF	3.69351e-45	1.6626	0.714	0.046	8.20106e-41	Endothelial
FLVCR2	4.54707e-45	1.24839	0.333	0.01	1.00963e-40	Endothelial
MKNK2	6.40658e-45	0.555194	0.429	0.016	1.42252e-40	Endothelial
IMPDH1	1.4355e-44	0.305908	0.333	0.01	3.18738e-40	Endothelial
UACA	6.20369e-44	1.35617	0.667	0.041	1.37747e-39	Endothelial
PART1	7.611e-44	0.686705	0.286	0.007	1.68995e-39	Endothelial
MECOM	9.75366e-44	2.14982	0.857	0.076	2.1657e-39	Endothelial
PRELP	2.55953e-43	0.581676	0.381	0.013	5.68319e-39	Endothelial
IRAK3	7.04957e-43	0.852596	0.524	0.025	1.56529e-38	Endothelial
MT1G	9.35636e-43	0.623413	0.286	0.007	2.07749e-38	Endothelial
STAB1	6.71403e-42	0.565429	0.476	0.021	1.49078e-37	Endothelial
FAT4	1.02259e-41	0.628687	0.381	0.014	2.27056e-37	Endothelial
LIMS2	1.47655e-41	0.640391	0.476	0.021	3.27854e-37	Endothelial
TNFRSF1B	7.01968e-41	0.577008	0.333	0.011	1.55865e-36	Endothelial
TMEM2	8.44464e-41	0.764497	0.524	0.026	1.87505e-36	Endothelial
TPD52L1	1.32215e-40	0.638852	0.476	0.022	2.93569e-36	Endothelial
NET1	3.1752e-40	0.978556	0.476	0.022	7.05021e-36	Endothelial
IFNGR1	3.42257e-40	1.54277	0.762	0.058	7.59947e-36	Endothelial
BMP6	3.48867e-40	0.654306	0.333	0.011	7.74624e-36	Endothelial
TBC1D4	6.51762e-40	1.89117	0.667	0.047	1.44717e-35	Endothelial
EFNB2	1.39426e-39	0.284379	0.286	0.008	3.09582e-35	Endothelial
ERG	2.44303e-39	1.57677	0.619	0.04	5.42451e-35	Endothelial
KIAA1462	2.67372e-39	0.488331	0.429	0.018	5.93672e-35	Endothelial
HSPG2	1.27739e-38	1.03935	0.524	0.028	2.83632e-34	Endothelial
C10orf10	1.28648e-38	0.420264	0.333	0.011	2.85651e-34	Endothelial
RP11-355F16.1	2.50249e-38	1.0414	0.286	0.008	5.55652e-34	Endothelial
ST6GALNAC3	2.51283e-38	2.1995	0.714	0.06	5.5795e-34	Endothelial
CDH6	1.25469e-37	0.464329	0.381	0.015	2.78592e-33	Endothelial
HEG1	3.26705e-37	1.13217	0.619	0.041	7.25415e-33	Endothelial
NR2F2	6.68704e-37	0.544318	0.333	0.012	1.48479e-32	Endothelial
PRKCH	2.64767e-36	1.33943	0.619	0.041	5.87888e-32	Endothelial
SLC7A1	6.51779e-36	1.33568	0.524	0.031	1.44721e-31	Endothelial
TSPAN4	7.69128e-36	0.458584	0.429	0.02	1.70777e-31	Endothelial
EPAS1	9.3374e-36	1.58968	0.619	0.045	2.07328e-31	Endothelial
SLC19A3	9.86411e-36	0.477695	0.333	0.012	2.19023e-31	Endothelial
CTPS1	1.32186e-35	0.457861	0.286	0.009	2.93506e-31	Endothelial
TMTC1	2.97817e-35	1.68664	0.619	0.045	6.61273e-31	Endothelial
BCAM	8.67144e-35	0.265374	0.286	0.009	1.92541e-30	Endothelial
LAMC3	1.0439e-34	1.13293	0.524	0.032	2.31787e-30	Endothelial
FHOD1	1.47405e-34	0.453445	0.333	0.013	3.27299e-30	Endothelial
SPRY1	2.96657e-34	0.39854	0.286	0.009	6.58698e-30	Endothelial
NRP1	2.98347e-34	1.08764	0.571	0.038	6.6245e-30	Endothelial
TACC1	4.33963e-34	1.92406	0.857	0.099	9.63572e-30	Endothelial
TPM2	4.75057e-34	0.741046	0.476	0.026	1.05482e-29	Endothelial
SLCO2B1	7.50013e-34	1.05042	0.571	0.039	1.66533e-29	Endothelial
TGFBR2	1.042e-33	1.2798	0.667	0.053	2.31366e-29	Endothelial
SLC39A10	1.10736e-33	2.36807	0.762	0.077	2.45879e-29	Endothelial
ENG	1.87848e-33	0.974723	0.524	0.033	4.17097e-29	Endothelial
MYL12B	2.0086e-33	0.899533	0.524	0.032	4.4599e-29	Endothelial
RCSD1	2.97674e-33	0.545958	0.476	0.027	6.60956e-29	Endothelial
SCARF1	3.04147e-33	0.583034	0.333	0.013	6.75328e-29	Endothelial
GGT5	3.10509e-33	1.22503	0.667	0.053	6.89455e-29	Endothelial
ARRB1	5.65111e-33	0.39232	0.381	0.018	1.25477e-28	Endothelial
AIF1L	7.33222e-33	0.467138	0.381	0.018	1.62805e-28	Endothelial
SLC30A1	7.47817e-33	0.419887	0.381	0.018	1.66045e-28	Endothelial
A4GALT	9.73806e-33	0.833635	0.286	0.01	2.16224e-28	Endothelial
AKR1C3	2.18801e-32	0.784474	0.429	0.023	4.85826e-28	Endothelial
BTG1	3.09643e-32	1.05507	0.619	0.047	6.87532e-28	Endothelial
C1QTNF1	3.88464e-32	0.359708	0.381	0.018	8.62545e-28	Endothelial
RBMS3-AS3	6.56261e-32	1.31688	0.762	0.074	1.45716e-27	Endothelial
FLT1	6.67945e-32	1.00016	0.476	0.029	1.48311e-27	Endothelial
ANGPT1	7.02317e-32	0.54933	0.333	0.014	1.55942e-27	Endothelial
H2AFJ	2.25042e-31	0.510218	0.333	0.014	4.99682e-27	Endothelial
WDR46	5.11188e-31	0.8026	0.429	0.024	1.13504e-26	Endothelial
ITM2A	1.28459e-30	1.65146	0.667	0.063	2.85231e-26	Endothelial
TSC22D3	1.52741e-30	0.950474	0.619	0.048	3.39146e-26	Endothelial
NCBP2-AS2	3.35737e-30	0.645107	0.381	0.019	7.45471e-26	Endothelial
NUAK1	5.45464e-30	0.87875	0.571	0.043	1.21115e-25	Endothelial
MFSD2A	6.96915e-30	0.767033	0.429	0.025	1.54743e-25	Endothelial
MYL12A	9.51504e-30	0.930105	0.476	0.03	2.11272e-25	Endothelial
CD320	9.53685e-30	0.879827	0.429	0.025	2.11756e-25	Endothelial
LATS2	1.24796e-29	0.466823	0.524	0.036	2.77097e-25	Endothelial
PAPSS2	1.44986e-29	1.6819	0.571	0.046	3.21927e-25	Endothelial
NAMPT	1.65014e-29	1.13714	0.571	0.044	3.66396e-25	Endothelial
OSTC	2.03672e-29	0.72709	0.476	0.031	4.52233e-25	Endothelial
TGFBR3	2.7778e-29	1.15625	0.619	0.052	6.16783e-25	Endothelial
ARL4A	3.87041e-29	0.397919	0.381	0.02	8.59386e-25	Endothelial
PPP2R2C	4.22047e-29	0.549815	0.286	0.011	9.37112e-25	Endothelial
HLA-E	8.23539e-29	0.991607	0.524	0.038	1.82859e-24	Endothelial
DAP	8.74489e-29	0.911375	0.381	0.02	1.94171e-24	Endothelial
BICC1	9.89397e-29	2.07557	0.571	0.048	2.19686e-24	Endothelial
EEPD1	1.17913e-28	0.407816	0.476	0.031	2.61814e-24	Endothelial
SRGN	1.35641e-28	1.01033	0.429	0.026	3.01177e-24	Endothelial
SH3BGRL3	1.62754e-28	0.417726	0.476	0.031	3.61379e-24	Endothelial
EMCN	2.72877e-28	1.0408	0.476	0.032	6.05896e-24	Endothelial
RP11-25H12.1	5.19459e-28	0.378648	0.381	0.021	1.15341e-23	Endothelial
SH2D3C	5.28341e-28	0.266117	0.333	0.016	1.17313e-23	Endothelial
CD4	5.69026e-28	0.553241	0.333	0.016	1.26347e-23	Endothelial
PLXND1	7.51515e-28	0.48609	0.429	0.026	1.66866e-23	Endothelial
SMTN	1.09197e-27	0.498943	0.524	0.038	2.42461e-23	Endothelial
FHL2	1.62821e-27	0.509488	0.333	0.016	3.61527e-23	Endothelial
VAMP5	2.74084e-27	0.802109	0.571	0.046	6.08576e-23	Endothelial
CYBA	2.86907e-27	0.891089	0.476	0.033	6.37049e-23	Endothelial
ARRDC2	7.71573e-27	0.524744	0.333	0.017	1.7132e-22	Endothelial
PTRF	9.19461e-27	0.683817	0.381	0.022	2.04157e-22	Endothelial
NKD1	1.05948e-26	0.801091	0.429	0.028	2.35247e-22	Endothelial
USP53	1.23601e-26	1.84138	0.714	0.082	2.74444e-22	Endothelial
NEK3	1.82842e-26	0.496527	0.476	0.033	4.05983e-22	Endothelial
RND3	2.03143e-26	0.613782	0.381	0.022	4.51058e-22	Endothelial
EPHA4	2.56814e-26	0.873067	0.429	0.028	5.70231e-22	Endothelial
NPM1	2.89793e-26	0.292306	0.429	0.027	6.43457e-22	Endothelial
PDXK	5.57978e-26	1.29697	0.571	0.05	1.23893e-21	Endothelial
CEBPB	1.13286e-25	0.551066	0.429	0.028	2.5154e-21	Endothelial
DAAM2	1.42686e-25	0.456735	0.571	0.048	3.1682e-21	Endothelial
RPGR	1.50158e-25	1.5547	0.714	0.08	3.33411e-21	Endothelial
ITGA10	1.6391e-25	0.732734	0.429	0.029	3.63946e-21	Endothelial
PDZRN3	1.70625e-25	1.53327	0.667	0.068	3.78855e-21	Endothelial
WHAMM	3.7168e-25	0.445681	0.381	0.023	8.25279e-21	Endothelial
ACVR1	4.15983e-25	1.09187	0.524	0.043	9.23649e-21	Endothelial
IL4R	4.74197e-25	0.331906	0.286	0.013	1.05291e-20	Endothelial
RNF144B	8.34774e-25	0.939253	0.619	0.059	1.85353e-20	Endothelial
RNF220	8.43946e-25	1.69475	0.714	0.082	1.8739e-20	Endothelial
ANXA11	8.57842e-25	0.435005	0.333	0.018	1.90475e-20	Endothelial
PBX2	8.88945e-25	0.596064	0.381	0.023	1.97381e-20	Endothelial
RP11-649A16.1	9.89369e-25	0.682029	0.476	0.036	2.1968e-20	Endothelial
MTUS1	1.22693e-24	1.24179	0.714	0.082	2.72428e-20	Endothelial
MDK	2.64398e-24	0.587752	0.381	0.024	5.87069e-20	Endothelial
LSR	2.797e-24	0.258492	0.286	0.014	6.21046e-20	Endothelial
TTN	4.62268e-24	1.25768	0.571	0.056	1.02642e-19	Endothelial
MIS18BP1	5.25568e-24	0.472068	0.476	0.036	1.16697e-19	Endothelial
TUSC2	5.46707e-24	0.329511	0.286	0.014	1.21391e-19	Endothelial
LPAR6	7.21685e-24	0.906737	0.476	0.038	1.60243e-19	Endothelial
SYF2	8.45833e-24	0.38334	0.429	0.03	1.87809e-19	Endothelial
GULP1	9.17913e-24	0.432613	0.286	0.014	2.03813e-19	Endothelial
BAD	1.00443e-23	0.633521	0.381	0.025	2.23025e-19	Endothelial
FLNB	1.551e-23	1.09151	0.667	0.073	3.44384e-19	Endothelial
JAG1	1.77164e-23	0.80365	0.381	0.025	3.93376e-19	Endothelial
ANGPTL4	1.93683e-23	0.445859	0.286	0.014	4.30054e-19	Endothelial
ABCA10	2.54469e-23	0.899319	0.476	0.039	5.65024e-19	Endothelial
SAMM50	2.80863e-23	0.564904	0.381	0.025	6.23628e-19	Endothelial
ARHGDIA	3.94338e-23	0.488346	0.476	0.038	8.75589e-19	Endothelial
PLD1	4.2604e-23	0.758442	0.476	0.039	9.45979e-19	Endothelial
AFAP1L1	4.70506e-23	0.300964	0.333	0.019	1.04471e-18	Endothelial
NACA2	7.67475e-23	0.64375	0.429	0.032	1.7041e-18	Endothelial
EIF5	9.96065e-23	0.556044	0.524	0.046	2.21166e-18	Endothelial
RUNDC3B	1.01723e-22	1.29356	0.619	0.069	2.25865e-18	Endothelial
MRPL14	1.06729e-22	0.384921	0.286	0.015	2.3698e-18	Endothelial
GSTO1	1.1799e-22	0.429678	0.381	0.026	2.61985e-18	Endothelial
RBPMS	1.38219e-22	1.42531	0.619	0.066	3.06903e-18	Endothelial
MAML3	1.51019e-22	1.07258	0.667	0.076	3.35323e-18	Endothelial
FAM96B	1.62352e-22	0.608584	0.524	0.047	3.60487e-18	Endothelial
MAP4K2	2.23627e-22	0.564934	0.286	0.015	4.96541e-18	Endothelial
SGPP2	2.89863e-22	0.785413	0.333	0.021	6.43612e-18	Endothelial
SOD3	3.89721e-22	0.365768	0.333	0.02	8.65336e-18	Endothelial
MAP1LC3A	4.28434e-22	0.810084	0.667	0.075	9.51294e-18	Endothelial
KIT	4.37791e-22	0.382783	0.286	0.015	9.72071e-18	Endothelial
MS4A6A	4.46996e-22	0.309566	0.286	0.015	9.92511e-18	Endothelial
FAM107A	5.72509e-22	0.528383	0.476	0.04	1.2712e-17	Endothelial
QRICH2	7.12846e-22	0.312626	0.333	0.02	1.5828e-17	Endothelial
KITLG	7.16725e-22	0.48863	0.333	0.021	1.59142e-17	Endothelial
PDIA4	1.04073e-21	0.822435	0.381	0.027	2.31084e-17	Endothelial
ENPP2	1.26546e-21	0.640116	0.333	0.021	2.80983e-17	Endothelial
GPR124	2.66997e-21	0.353294	0.286	0.016	5.9284e-17	Endothelial
XBP1	2.77917e-21	0.450121	0.286	0.016	6.17086e-17	Endothelial
PARVB	2.96746e-21	0.421338	0.429	0.034	6.58895e-17	Endothelial
CTA-276F8.2	3.01278e-21	0.555329	0.333	0.021	6.68958e-17	Endothelial
TNXB	4.09811e-21	0.452919	0.286	0.016	9.09945e-17	Endothelial
ISM1	4.92058e-21	1.22066	0.286	0.016	1.09257e-16	Endothelial
TDRP	5.63437e-21	0.565086	0.429	0.034	1.25106e-16	Endothelial
CAPNS1	6.3885e-21	0.547297	0.476	0.042	1.4185e-16	Endothelial
MAP3K8	7.18847e-21	0.649921	0.286	0.016	1.59613e-16	Endothelial
MYO5C	7.51793e-21	0.603879	0.429	0.035	1.66928e-16	Endothelial
IFITM2	7.69788e-21	0.8295	0.429	0.035	1.70924e-16	Endothelial
THSD4	1.15164e-20	1.17765	0.714	0.093	2.55711e-16	Endothelial
CCDC85B	1.5651e-20	0.537075	0.381	0.028	3.47514e-16	Endothelial
RP4-678D15.1	1.91846e-20	0.721268	0.571	0.06	4.25975e-16	Endothelial
PPP1R14A	1.9985e-20	0.477372	0.333	0.022	4.43746e-16	Endothelial
YBX3	2.00269e-20	0.583999	0.429	0.035	4.44677e-16	Endothelial
SERPINB9	2.00969e-20	0.296164	0.333	0.022	4.46232e-16	Endothelial
THSD1	2.0546e-20	0.48088	0.333	0.022	4.56202e-16	Endothelial
SHROOM1	2.59203e-20	0.64379	0.381	0.029	5.75535e-16	Endothelial
PHACTR2	2.75972e-20	0.822199	0.476	0.044	6.12769e-16	Endothelial
RAPGEF3	3.22745e-20	0.407818	0.286	0.016	7.16622e-16	Endothelial
MMP14	3.6901e-20	0.363356	0.429	0.035	8.1935e-16	Endothelial
H1FX	3.70627e-20	0.50712	0.381	0.028	8.22941e-16	Endothelial
BCAP31	3.98695e-20	0.557908	0.476	0.043	8.85262e-16	Endothelial
TXN	4.7832e-20	0.462251	0.286	0.017	1.06206e-15	Endothelial
DYSF	7.31499e-20	0.452153	0.286	0.017	1.62422e-15	Endothelial
MAOA	7.87438e-20	1.0379	0.429	0.037	1.74843e-15	Endothelial
PRELID2	8.54714e-20	1.03567	0.476	0.046	1.89781e-15	Endothelial
FAM117A	1.10427e-19	0.335804	0.381	0.029	2.45193e-15	Endothelial
FAM65B	1.61975e-19	1.32423	0.714	0.102	3.5965e-15	Endothelial
NEURL1B	1.71872e-19	0.308572	0.286	0.017	3.81624e-15	Endothelial
PIK3R3	1.80426e-19	1.33626	0.524	0.055	4.00618e-15	Endothelial
GMDS	1.81384e-19	1.02766	0.762	0.108	4.02744e-15	Endothelial
SLFN5	2.39303e-19	0.587202	0.286	0.018	5.31349e-15	Endothelial
ARAP3	2.46631e-19	0.62348	0.286	0.018	5.4762e-15	Endothelial
TM4SF1	2.77757e-19	0.669025	0.476	0.045	6.16732e-15	Endothelial
PRDM11	2.84766e-19	0.390818	0.333	0.023	6.32294e-15	Endothelial
CDC42EP4	3.21613e-19	0.417375	0.429	0.037	7.14109e-15	Endothelial
TNFAIP8L1	3.29898e-19	0.33245	0.333	0.023	7.32507e-15	Endothelial
MYLIP	3.66871e-19	0.493038	0.286	0.018	8.14599e-15	Endothelial
C6orf48	3.71192e-19	0.404927	0.381	0.03	8.24195e-15	Endothelial
ST3GAL1	4.72537e-19	0.480433	0.381	0.03	1.04922e-14	Endothelial
ENPEP	6.4205e-19	0.359424	0.286	0.018	1.42561e-14	Endothelial
MAN1A1	6.693e-19	0.567878	0.429	0.038	1.48611e-14	Endothelial
C22orf34	7.47551e-19	0.761739	0.429	0.039	1.65986e-14	Endothelial
DACH1	7.56268e-19	0.58784	0.429	0.038	1.67922e-14	Endothelial
EPHX1	7.67292e-19	0.507992	0.476	0.046	1.7037e-14	Endothelial
NFE2L1	7.69646e-19	0.372091	0.381	0.03	1.70892e-14	Endothelial
CCDC85A	9.29923e-19	1.11302	0.429	0.039	2.0648e-14	Endothelial
ABCA8	1.00777e-18	0.698785	0.429	0.039	2.23765e-14	Endothelial
SYPL1	1.2121e-18	0.367604	0.381	0.031	2.69136e-14	Endothelial
AL354822.1	1.23718e-18	0.498763	0.429	0.038	2.74704e-14	Endothelial
DNAJC27	1.86231e-18	0.459602	0.333	0.024	4.13507e-14	Endothelial
NDUFA2	2.30816e-18	0.525738	0.524	0.055	5.12504e-14	Endothelial
ARFRP1	2.5411e-18	0.451321	0.333	0.025	5.64226e-14	Endothelial
PLCB4	2.85426e-18	1.18515	0.762	0.118	6.3376e-14	Endothelial
MT1F	2.95284e-18	0.60026	0.429	0.039	6.5565e-14	Endothelial
WIPI1	3.14748e-18	0.447749	0.381	0.032	6.98867e-14	Endothelial
DPM3	3.22445e-18	0.573148	0.381	0.032	7.15958e-14	Endothelial
PPM1H	4.48579e-18	0.933225	0.524	0.058	9.96025e-14	Endothelial
CMTM8	4.87744e-18	0.876376	0.667	0.091	1.08299e-13	Endothelial
ANTXR2	5.16462e-18	0.777493	0.333	0.025	1.14675e-13	Endothelial
GPCPD1	8.71376e-18	1.46337	0.619	0.084	1.9348e-13	Endothelial
DUSP6	8.80917e-18	0.518182	0.381	0.032	1.95599e-13	Endothelial
JOSD1	1.01683e-17	0.446991	0.286	0.019	2.25777e-13	Endothelial
JUND	1.01979e-17	0.550083	0.476	0.048	2.26433e-13	Endothelial
LINC00152	1.06891e-17	0.410257	0.286	0.019	2.37341e-13	Endothelial
RBMS3	1.1057e-17	1.88895	0.905	0.261	2.45509e-13	Endothelial
FAM189A2	1.45108e-17	0.770911	0.381	0.034	3.22197e-13	Endothelial
RNF187	1.70944e-17	0.366465	0.286	0.019	3.79564e-13	Endothelial
HIPK3	1.88366e-17	1.02591	0.762	0.121	4.18248e-13	Endothelial
DDAH2	2.1214e-17	0.429948	0.429	0.041	4.71035e-13	Endothelial
CAP1	2.22836e-17	0.549495	0.476	0.049	4.94784e-13	Endothelial
CSTB	2.40907e-17	0.601803	0.381	0.033	5.34909e-13	Endothelial
SLC22A23	2.69552e-17	1.07884	0.81	0.137	5.98514e-13	Endothelial
LNX2	2.73773e-17	0.359788	0.286	0.019	6.07885e-13	Endothelial
ETS1	3.46552e-17	0.705376	0.429	0.042	7.69483e-13	Endothelial
RBM20	5.83126e-17	0.317865	0.286	0.02	1.29477e-12	Endothelial
FSTL1	6.62288e-17	0.496204	0.333	0.027	1.47054e-12	Endothelial
ESYT2	6.8008e-17	0.791958	0.571	0.072	1.51005e-12	Endothelial
TRPC4	7.32203e-17	0.482542	0.381	0.034	1.62578e-12	Endothelial
EIF5A	8.09161e-17	0.257403	0.286	0.02	1.79666e-12	Endothelial
CD53	8.09614e-17	0.440958	0.286	0.02	1.79767e-12	Endothelial
XAF1	8.87624e-17	0.481362	0.381	0.034	1.97088e-12	Endothelial
CLIC1	8.90106e-17	0.41583	0.286	0.02	1.97639e-12	Endothelial
ARHGAP26	8.95242e-17	1.12716	0.857	0.161	1.9878e-12	Endothelial
ZNF90	1.08643e-16	0.975267	0.619	0.086	2.41231e-12	Endothelial
ALPK1	1.10696e-16	0.682981	0.286	0.02	2.45789e-12	Endothelial
SEPP1	1.12743e-16	0.70024	0.476	0.052	2.50334e-12	Endothelial
RAPGEF5	1.29468e-16	0.556074	0.286	0.02	2.8747e-12	Endothelial
MYO1E	1.45098e-16	0.907053	0.524	0.064	3.22176e-12	Endothelial
NR2F2-AS1	1.45461e-16	1.0415	0.476	0.053	3.22982e-12	Endothelial
RERG	1.50468e-16	0.385222	0.333	0.027	3.341e-12	Endothelial
PDCD4	1.5459e-16	1.04328	0.476	0.054	3.43251e-12	Endothelial
KANK3	1.88858e-16	0.431679	0.286	0.02	4.19339e-12	Endothelial
POMP	2.25714e-16	0.875275	0.476	0.054	5.01176e-12	Endothelial
STX18	2.29465e-16	0.54777	0.524	0.062	5.09503e-12	Endothelial
GNG5	2.75917e-16	0.626318	0.381	0.035	6.12646e-12	Endothelial
DDX43	3.20076e-16	0.3227	0.429	0.043	7.10697e-12	Endothelial
ANGPT2	4.16299e-16	1.02271	0.524	0.066	9.24351e-12	Endothelial
CRIP2	4.29973e-16	0.600613	0.381	0.036	9.54713e-12	Endothelial
STX2	5.54359e-16	0.577919	0.381	0.036	1.2309e-11	Endothelial
PLCG2	5.59709e-16	0.414549	0.381	0.036	1.24278e-11	Endothelial
MVP	5.9978e-16	0.571881	0.476	0.053	1.33175e-11	Endothelial
SIVA1	6.48164e-16	0.720501	0.333	0.028	1.43918e-11	Endothelial
RHOB	7.97063e-16	1.12722	0.762	0.132	1.7698e-11	Endothelial
S100A11	8.40771e-16	0.550759	0.381	0.036	1.86685e-11	Endothelial
PLA2G16	8.93841e-16	0.58576	0.476	0.054	1.98469e-11	Endothelial
GRK5	1.25963e-15	0.935418	0.524	0.065	2.79687e-11	Endothelial
TPM4	1.31549e-15	0.538342	0.381	0.036	2.92091e-11	Endothelial
RPS4X	1.3951e-15	1.01995	0.714	0.12	3.09769e-11	Endothelial
GRTP1	1.53185e-15	0.757362	0.286	0.022	3.40131e-11	Endothelial
PLEKHG1	1.58481e-15	0.93479	0.619	0.092	3.5189e-11	Endothelial
PSMB6	1.68188e-15	0.46736	0.333	0.029	3.73446e-11	Endothelial
KLF6	1.8689e-15	0.295133	0.381	0.036	4.14971e-11	Endothelial
LPHN2	1.88868e-15	0.822304	0.524	0.066	4.19362e-11	Endothelial
PGK1	2.34448e-15	0.52037	0.476	0.056	5.20568e-11	Endothelial
SLC48A1	2.6775e-15	0.52319	0.333	0.029	5.94513e-11	Endothelial
TUBA1B	2.87059e-15	0.388175	0.381	0.037	6.37387e-11	Endothelial
BTF3	2.92603e-15	0.260779	0.381	0.037	6.49697e-11	Endothelial
CADPS2	3.02047e-15	0.688837	0.476	0.056	6.70665e-11	Endothelial
CALCOCO2	3.57407e-15	0.856621	0.714	0.117	7.93587e-11	Endothelial
SHANK3	3.60557e-15	0.339984	0.286	0.022	8.00581e-11	Endothelial
NUDT21	3.70302e-15	0.619653	0.429	0.047	8.22219e-11	Endothelial
RHOBTB2	3.86444e-15	0.355455	0.333	0.029	8.58059e-11	Endothelial
MCF2L	4.1271e-15	0.364056	0.476	0.055	9.16381e-11	Endothelial
AP3S1	4.36551e-15	0.71637	0.524	0.067	9.69318e-11	Endothelial
SLC47A1	5.27683e-15	0.730231	0.524	0.066	1.17167e-10	Endothelial
PDGFRB	5.65064e-15	0.451257	0.476	0.055	1.25467e-10	Endothelial
ARHGAP29	6.29331e-15	0.861682	0.571	0.081	1.39737e-10	Endothelial
BGN	6.31326e-15	0.449488	0.381	0.038	1.4018e-10	Endothelial
BCAR3	8.1966e-15	0.465738	0.429	0.047	1.81997e-10	Endothelial
PPP1CC	8.24655e-15	0.476009	0.381	0.038	1.83106e-10	Endothelial
TMSB10	8.30199e-15	1.9736	0.762	0.193	1.84337e-10	Endothelial
SMAD1	8.47585e-15	0.671382	0.571	0.08	1.88198e-10	Endothelial
AKR1B1	8.69326e-15	0.431689	0.286	0.023	1.93025e-10	Endothelial
ROMO1	9.31613e-15	0.279422	0.381	0.038	2.06855e-10	Endothelial
PCOLCE2	9.76172e-15	0.539528	0.381	0.039	2.16749e-10	Endothelial
AHNAK	9.77697e-15	0.726807	0.524	0.068	2.17088e-10	Endothelial
FGD6	1.04089e-14	0.640325	0.429	0.048	2.31118e-10	Endothelial
RASGRP3	1.09076e-14	0.558926	0.381	0.039	2.42192e-10	Endothelial
PCYT1A	1.16201e-14	0.540669	0.381	0.039	2.58012e-10	Endothelial
ADAMTS8	1.16222e-14	0.442334	0.333	0.03	2.5806e-10	Endothelial
NCOA7	1.26598e-14	0.82258	0.619	0.093	2.81097e-10	Endothelial
NARS	1.30284e-14	0.42326	0.333	0.03	2.89283e-10	Endothelial
TCN2	1.44752e-14	0.353706	0.286	0.023	3.21407e-10	Endothelial
TCEB2	1.47343e-14	1.06723	0.619	0.098	3.27161e-10	Endothelial
COX16	1.55071e-14	0.558289	0.476	0.059	3.44319e-10	Endothelial
EIF4A1	1.60347e-14	0.652613	0.619	0.093	3.56035e-10	Endothelial
UTRN	1.64457e-14	1.05996	0.857	0.178	3.6516e-10	Endothelial
CLDN11	1.66302e-14	1.63556	0.571	0.087	3.69257e-10	Endothelial
AP1M1	1.71416e-14	0.322385	0.286	0.023	3.80613e-10	Endothelial
MLEC	1.89605e-14	0.524703	0.476	0.058	4.21e-10	Endothelial
C10ORF68	1.95011e-14	0.685035	0.524	0.071	4.33003e-10	Endothelial
CD164	1.9606e-14	0.44575	0.429	0.048	4.35331e-10	Endothelial
MYO15B	2.06839e-14	0.585342	0.571	0.08	4.59264e-10	Endothelial
C19orf43	2.12308e-14	0.563365	0.476	0.058	4.71408e-10	Endothelial
PODXL	2.32839e-14	0.661362	0.524	0.069	5.16995e-10	Endothelial
RPA1	2.47538e-14	0.647718	0.429	0.05	5.49634e-10	Endothelial
KLF9	2.49252e-14	0.735898	0.524	0.071	5.53439e-10	Endothelial
RRP1B	2.49717e-14	0.700992	0.524	0.07	5.54472e-10	Endothelial
DHRS3	2.58733e-14	0.364973	0.381	0.039	5.74491e-10	Endothelial
SDCBP	2.80245e-14	0.724304	0.524	0.069	6.22256e-10	Endothelial
FKBP1A	2.83411e-14	0.697438	0.429	0.05	6.29287e-10	Endothelial
ELK3	2.83816e-14	0.553507	0.333	0.032	6.30184e-10	Endothelial
SCGB2B2	2.89104e-14	0.654596	0.476	0.06	6.41926e-10	Endothelial
UBTF	3.2326e-14	0.557142	0.333	0.032	7.17765e-10	Endothelial
RYBP	3.74971e-14	0.440107	0.429	0.049	8.32586e-10	Endothelial
KANK2	3.92587e-14	0.367892	0.381	0.04	8.71701e-10	Endothelial
EBF1	3.93364e-14	1.20665	0.714	0.142	8.73425e-10	Endothelial
ISG15	3.94912e-14	0.351866	0.286	0.023	8.76862e-10	Endothelial
SH2B3	4.07411e-14	0.32517	0.286	0.023	9.04615e-10	Endothelial
ZNF142	4.44023e-14	0.454444	0.286	0.024	9.85908e-10	Endothelial
STEAP1B	4.47165e-14	0.781178	0.524	0.07	9.92886e-10	Endothelial
TKT	4.62985e-14	0.528297	0.333	0.032	1.02801e-09	Endothelial
GLTSCR2	4.98119e-14	0.358478	0.286	0.024	1.10602e-09	Endothelial
RCBTB2	5.32109e-14	0.499627	0.286	0.024	1.1815e-09	Endothelial
MTIF3	5.39118e-14	0.430465	0.476	0.059	1.19706e-09	Endothelial
TBC1D2B	6.9055e-14	0.458125	0.333	0.032	1.5333e-09	Endothelial
FN1	7.10874e-14	1.14934	0.571	0.09	1.57842e-09	Endothelial
NDST1	7.12886e-14	0.380348	0.476	0.06	1.58289e-09	Endothelial
RPS2	7.28553e-14	0.965449	0.714	0.128	1.61768e-09	Endothelial
NDUFAF3	8.07854e-14	0.306773	0.286	0.024	1.79376e-09	Endothelial
ANXA2	9.43277e-14	0.807827	0.476	0.062	2.09445e-09	Endothelial
RALGAPA2	9.63097e-14	1.10835	0.619	0.106	2.13846e-09	Endothelial
PPDPF	1.08375e-13	0.603221	0.524	0.072	2.40636e-09	Endothelial
LIMCH1	1.10116e-13	1.37382	0.667	0.129	2.44502e-09	Endothelial
RPS3	1.12668e-13	0.996586	0.619	0.104	2.50169e-09	Endothelial
MLLT6	1.19448e-13	0.584948	0.476	0.062	2.65221e-09	Endothelial
CLIC4	1.2701e-13	1.21739	0.714	0.134	2.82013e-09	Endothelial
WDHD1	1.28277e-13	0.469698	0.333	0.033	2.84827e-09	Endothelial
CTD-3105H18.16	1.29878e-13	0.321964	0.286	0.024	2.88381e-09	Endothelial
OSTF1	1.40941e-13	0.306939	0.381	0.041	3.12945e-09	Endothelial
ID1	1.45591e-13	0.776209	0.381	0.042	3.23271e-09	Endothelial
GNB4	1.46186e-13	0.814945	0.381	0.042	3.24592e-09	Endothelial
IL13RA1	1.50756e-13	0.287962	0.381	0.041	3.34739e-09	Endothelial
NUP50	1.64585e-13	0.374782	0.286	0.025	3.65445e-09	Endothelial
ZBTB18	1.69981e-13	0.3622	0.381	0.042	3.77427e-09	Endothelial
AC007401.2	2.12734e-13	1.02481	0.524	0.08	4.72355e-09	Endothelial
SOD1	2.21331e-13	0.585532	0.476	0.063	4.91443e-09	Endothelial
RNF167	2.44192e-13	0.271711	0.333	0.033	5.42204e-09	Endothelial
F3	2.49411e-13	0.669687	0.381	0.042	5.53792e-09	Endothelial
AKR1C1	2.68862e-13	0.596733	0.333	0.034	5.96981e-09	Endothelial
BCAP29	3.06194e-13	0.473458	0.429	0.052	6.79874e-09	Endothelial
RPS28	3.32737e-13	0.92784	0.571	0.092	7.3881e-09	Endothelial
NEDD4L	3.36094e-13	0.55609	0.381	0.043	7.46264e-09	Endothelial
TPM1	3.79917e-13	1.42692	0.857	0.251	8.43568e-09	Endothelial
LEPR	3.86512e-13	0.787366	0.524	0.077	8.58212e-09	Endothelial
PPP2R5B	4.33204e-13	0.525916	0.286	0.026	9.61887e-09	Endothelial
ACTN2	4.67328e-13	1.0027	0.429	0.056	1.03765e-08	Endothelial
RASGRF2	5.05448e-13	0.732496	0.524	0.077	1.1223e-08	Endothelial
SCRN2	5.14943e-13	0.29243	0.333	0.034	1.14338e-08	Endothelial
NEXN	5.48643e-13	0.826585	0.429	0.055	1.21821e-08	Endothelial
HES4	5.75327e-13	0.449546	0.286	0.026	1.27746e-08	Endothelial
PAWR	6.12126e-13	0.55037	0.524	0.076	1.35917e-08	Endothelial
PDK4	6.3269e-13	0.814803	0.619	0.105	1.40482e-08	Endothelial
LRCH1	6.3693e-13	0.844281	0.524	0.079	1.41424e-08	Endothelial
PTEN	7.22407e-13	1.27359	0.762	0.2	1.60403e-08	Endothelial
NME4	7.91734e-13	0.306935	0.333	0.034	1.75797e-08	Endothelial
C20orf196	8.1501e-13	0.667405	0.476	0.066	1.80965e-08	Endothelial
PALD1	8.68816e-13	0.605262	0.429	0.055	1.92912e-08	Endothelial
DCBLD1	8.7279e-13	0.550002	0.381	0.044	1.93794e-08	Endothelial
PARP11	8.91803e-13	0.502925	0.429	0.054	1.98016e-08	Endothelial
DCAF8	9.16141e-13	0.388398	0.429	0.054	2.0342e-08	Endothelial
EIF4B	9.2556e-13	0.586014	0.476	0.066	2.05511e-08	Endothelial
MGMT	9.29813e-13	0.673297	0.476	0.067	2.06456e-08	Endothelial
RPS3A	9.35179e-13	0.500166	0.381	0.044	2.07647e-08	Endothelial
UQCRB	9.50802e-13	0.529693	0.381	0.045	2.11116e-08	Endothelial
CHSY1	9.85567e-13	0.614572	0.286	0.026	2.18835e-08	Endothelial
YWHAZ	1.04256e-12	0.544238	0.571	0.09	2.3149e-08	Endothelial
RARB	1.18257e-12	0.309935	0.381	0.044	2.62578e-08	Endothelial
IVNS1ABP	1.18413e-12	0.741545	0.286	0.027	2.62923e-08	Endothelial
TRPM6	1.21218e-12	0.358448	0.286	0.026	2.69151e-08	Endothelial
GRB10	1.32613e-12	0.428066	0.429	0.054	2.94453e-08	Endothelial
CTC-471J1.9	1.33171e-12	0.262576	0.333	0.034	2.95694e-08	Endothelial
ARL15	1.36075e-12	1.43885	0.667	0.156	3.02141e-08	Endothelial
DNAJB11	1.3929e-12	0.413564	0.429	0.054	3.0928e-08	Endothelial
GPX4	1.53158e-12	0.533569	0.429	0.055	3.40073e-08	Endothelial
ULK3	1.5371e-12	0.512574	0.286	0.027	3.41297e-08	Endothelial
MICAL2	1.57953e-12	0.43627	0.333	0.035	3.50718e-08	Endothelial
HNRNPA1L2	1.58369e-12	0.453297	0.429	0.055	3.51642e-08	Endothelial
AP2S1	1.63012e-12	0.47959	0.333	0.036	3.61952e-08	Endothelial
ILK	1.65922e-12	0.285185	0.381	0.044	3.68414e-08	Endothelial
SLCO3A1	1.69736e-12	0.658607	0.476	0.066	3.76882e-08	Endothelial
MIR4435-1HG	1.70276e-12	0.53549	0.429	0.055	3.7808e-08	Endothelial
IFITM3	1.73858e-12	1.11951	0.667	0.132	3.86034e-08	Endothelial
TNKS1BP1	1.75158e-12	0.306527	0.333	0.035	3.88921e-08	Endothelial
FNBP1L	1.88268e-12	0.653262	0.524	0.079	4.1803e-08	Endothelial
KCTD12	1.92506e-12	0.39388	0.286	0.027	4.2744e-08	Endothelial
BLCAP	2.08052e-12	0.258318	0.333	0.035	4.61958e-08	Endothelial
TSPAN14	2.26974e-12	0.635158	0.286	0.027	5.03974e-08	Endothelial
MPST	2.27388e-12	0.573076	0.333	0.036	5.04892e-08	Endothelial
GPC3	2.32911e-12	0.421456	0.429	0.055	5.17154e-08	Endothelial
LAMC1	2.36997e-12	0.90482	0.524	0.08	5.26227e-08	Endothelial
TLN1	2.37288e-12	0.288055	0.333	0.035	5.26874e-08	Endothelial
RGL3	2.37618e-12	0.303933	0.333	0.035	5.27606e-08	Endothelial
MYO1F	2.45279e-12	0.415892	0.476	0.066	5.44617e-08	Endothelial
TSC22D2	2.48573e-12	0.575925	0.524	0.08	5.51932e-08	Endothelial
SPARCL1	2.5298e-12	1.44972	0.952	0.437	5.61717e-08	Endothelial
ZKSCAN5	2.75801e-12	0.545126	0.333	0.036	6.1239e-08	Endothelial
RPS27	2.77501e-12	1.01473	0.667	0.132	6.16163e-08	Endothelial
MAMDC2	2.81033e-12	1.05609	0.667	0.136	6.24006e-08	Endothelial
RBM3	2.89926e-12	0.497272	0.381	0.046	6.43752e-08	Endothelial
SLC38A2	2.90386e-12	0.292334	0.429	0.055	6.44773e-08	Endothelial
MYOF	2.94164e-12	0.720215	0.429	0.057	6.53161e-08	Endothelial
COX20	2.97139e-12	0.510162	0.429	0.057	6.59768e-08	Endothelial
SLC3A2	3.0659e-12	0.553492	0.524	0.079	6.80753e-08	Endothelial
RP11-782C8.2	3.0697e-12	0.36321	0.286	0.027	6.81595e-08	Endothelial
ATP5G1	3.22357e-12	0.373172	0.381	0.046	7.15762e-08	Endothelial
MYH9	3.3818e-12	0.800368	0.429	0.058	7.50896e-08	Endothelial
PLSCR1	3.67172e-12	0.380884	0.286	0.027	8.15268e-08	Endothelial
ERP29	3.74141e-12	0.351144	0.381	0.046	8.30743e-08	Endothelial
FLYWCH2	3.80928e-12	0.376306	0.381	0.046	8.45813e-08	Endothelial
ZNRF2	3.92463e-12	0.543258	0.571	0.094	8.71425e-08	Endothelial
SMAD9	4.00549e-12	0.713462	0.429	0.058	8.8938e-08	Endothelial
LAPTM4A	4.23582e-12	1.01355	0.571	0.095	9.40521e-08	Endothelial
ZNF738	4.87112e-12	0.329371	0.286	0.028	1.08158e-07	Endothelial
AC005237.4	5.26242e-12	0.553315	0.524	0.08	1.16847e-07	Endothelial
ZFAND5	5.42931e-12	0.903479	0.571	0.097	1.20552e-07	Endothelial
IFNAR2	5.45701e-12	0.474078	0.476	0.068	1.21167e-07	Endothelial
AC098617.1	5.50082e-12	0.496479	0.286	0.028	1.2214e-07	Endothelial
RAB21	5.51161e-12	0.594175	0.476	0.07	1.2238e-07	Endothelial
INPP5K	5.51658e-12	0.419248	0.286	0.028	1.2249e-07	Endothelial
RNH1	5.65517e-12	0.36501	0.333	0.037	1.25567e-07	Endothelial
COX14	5.92521e-12	0.385283	0.286	0.028	1.31563e-07	Endothelial
SERF2	6.21326e-12	1.11392	0.81	0.222	1.37959e-07	Endothelial
ADIPOR2	6.29327e-12	0.970567	0.667	0.133	1.39736e-07	Endothelial
SMAD5	6.54732e-12	0.500462	0.524	0.08	1.45377e-07	Endothelial
MKL2	6.80249e-12	1.52355	0.762	0.213	1.51043e-07	Endothelial
STOM	7.38879e-12	0.540856	0.381	0.047	1.64061e-07	Endothelial
CAMLG	7.41513e-12	0.486932	0.381	0.048	1.64645e-07	Endothelial
ZBTB46	7.46431e-12	0.584123	0.429	0.059	1.65738e-07	Endothelial
PFN1	7.51651e-12	0.760109	0.429	0.06	1.66897e-07	Endothelial
OAZ2	7.73065e-12	0.264692	0.333	0.036	1.71651e-07	Endothelial
PTPRM	8.75449e-12	1.3858	0.857	0.26	1.94385e-07	Endothelial
ATP5F1	8.89644e-12	0.523597	0.333	0.038	1.97537e-07	Endothelial
TSHZ2	9.18203e-12	1.268	0.762	0.171	2.03878e-07	Endothelial
PRKG1	9.44404e-12	1.12983	0.571	0.104	2.09695e-07	Endothelial
CYB5R3	9.58269e-12	0.594613	0.476	0.07	2.12774e-07	Endothelial
EIF5B	1.05001e-11	0.758062	0.81	0.174	2.33145e-07	Endothelial
ANO2	1.11023e-11	1.0767	0.429	0.06	2.46517e-07	Endothelial
PCBP1	1.1564e-11	0.442647	0.429	0.058	2.56767e-07	Endothelial
POLR2J	1.18598e-11	0.33004	0.381	0.047	2.63335e-07	Endothelial
NDUFC1	1.19444e-11	0.410021	0.381	0.047	2.65213e-07	Endothelial
NACA	1.22271e-11	0.623957	0.476	0.071	2.7149e-07	Endothelial
FILIP1	1.24058e-11	0.548562	0.333	0.038	2.75458e-07	Endothelial
RPL23	1.26111e-11	0.863254	0.619	0.115	2.80018e-07	Endothelial
GFOD1	1.29571e-11	0.4203	0.524	0.081	2.877e-07	Endothelial
YBX1	1.30746e-11	0.550105	0.381	0.049	2.90307e-07	Endothelial
CRIM1	1.31834e-11	1.106	0.571	0.108	2.92723e-07	Endothelial
RALY	1.35765e-11	0.673311	0.476	0.073	3.01453e-07	Endothelial
LAMA3	1.43845e-11	0.401904	0.381	0.048	3.19394e-07	Endothelial
TRIB2	1.44157e-11	0.591642	0.333	0.038	3.20086e-07	Endothelial
EIF2S2	1.47463e-11	0.436273	0.381	0.048	3.27426e-07	Endothelial
PCNP	1.53276e-11	0.517388	0.476	0.071	3.40334e-07	Endothelial
NOC3L	1.60674e-11	0.459418	0.333	0.038	3.5676e-07	Endothelial
SNRK	1.75072e-11	0.539737	0.476	0.072	3.88731e-07	Endothelial
MTR	1.77015e-11	0.549656	0.571	0.098	3.93044e-07	Endothelial
RP11-222A11.1	1.88007e-11	0.526772	0.429	0.06	4.1745e-07	Endothelial
PLOD1	2.00279e-11	0.321607	0.286	0.029	4.447e-07	Endothelial
PNRC1	2.03601e-11	0.423583	0.333	0.038	4.52075e-07	Endothelial
COL18A1	2.05885e-11	0.916763	0.524	0.088	4.57147e-07	Endothelial
RPS21	2.4603e-11	0.596566	0.429	0.06	5.46285e-07	Endothelial
PPP4R1L	2.66947e-11	0.439598	0.286	0.03	5.92729e-07	Endothelial
FOXO1	2.70521e-11	1.32707	0.667	0.139	6.00665e-07	Endothelial
CIAO1	2.70998e-11	0.421415	0.333	0.039	6.01724e-07	Endothelial
EFCAB3	2.7967e-11	0.605753	0.429	0.061	6.20979e-07	Endothelial
CD2AP	2.93323e-11	0.649795	0.476	0.074	6.51294e-07	Endothelial
ZBTB16	3.00665e-11	0.990671	0.857	0.228	6.67597e-07	Endothelial
ZNF275	3.24909e-11	0.365434	0.333	0.039	7.21427e-07	Endothelial
RPS23	3.47505e-11	1.18393	0.667	0.15	7.716e-07	Endothelial
SLIT3	3.51526e-11	0.428849	0.429	0.06	7.80528e-07	Endothelial
SORT1	3.5308e-11	0.886119	0.524	0.091	7.83979e-07	Endothelial
TSPAN5	3.88961e-11	1.05147	0.714	0.15	8.63649e-07	Endothelial
ANKRD32	4.011e-11	0.556677	0.381	0.05	8.90603e-07	Endothelial
SLC35E2	4.08383e-11	0.376219	0.333	0.039	9.06774e-07	Endothelial
MRPS36	4.08645e-11	0.506797	0.286	0.03	9.07356e-07	Endothelial
RP11-736K20.5	4.21863e-11	0.267299	0.333	0.039	9.36704e-07	Endothelial
SAP18	4.39535e-11	0.371377	0.333	0.039	9.75943e-07	Endothelial
CRBN	4.45214e-11	0.444898	0.429	0.061	9.88553e-07	Endothelial
RAB27A	4.50963e-11	0.546	0.381	0.05	1.00132e-06	Endothelial
LTBP4	4.7182e-11	0.298724	0.333	0.039	1.04763e-06	Endothelial
ATG9A	4.80595e-11	0.301556	0.286	0.03	1.06711e-06	Endothelial
ZNF428	5.04972e-11	0.626422	0.524	0.088	1.12124e-06	Endothelial
RPL6	5.05227e-11	0.889283	0.571	0.105	1.12181e-06	Endothelial
RREB1	5.15405e-11	0.37109	0.286	0.03	1.1444e-06	Endothelial
CFL1	5.25505e-11	1.03999	0.619	0.12	1.16683e-06	Endothelial
TPGS2	5.44052e-11	0.495905	0.381	0.051	1.20801e-06	Endothelial
ABHD17A	5.46651e-11	0.282162	0.286	0.03	1.21378e-06	Endothelial
ATOH8	5.52242e-11	0.488991	0.381	0.05	1.2262e-06	Endothelial
ECE1	6.05142e-11	0.536298	0.524	0.086	1.34366e-06	Endothelial
LINC00669	6.37326e-11	0.354724	0.476	0.072	1.41512e-06	Endothelial
CNN3	6.40376e-11	0.660354	0.571	0.103	1.42189e-06	Endothelial
PFKL	6.50009e-11	0.433364	0.381	0.05	1.44328e-06	Endothelial
RAB5B	6.50177e-11	0.413652	0.333	0.04	1.44365e-06	Endothelial
LASP1	6.63057e-11	0.408174	0.381	0.05	1.47225e-06	Endothelial
LAMB2	7.02146e-11	0.355439	0.429	0.061	1.55905e-06	Endothelial
CGNL1	7.04332e-11	0.486341	0.429	0.062	1.5639e-06	Endothelial
INPP5D	7.27605e-11	0.538695	0.381	0.051	1.61558e-06	Endothelial
RPS16	7.39493e-11	0.954344	0.619	0.13	1.64197e-06	Endothelial
MGST2	7.48205e-11	0.68415	0.429	0.063	1.66132e-06	Endothelial
PSMD13	7.71707e-11	0.319845	0.286	0.03	1.7135e-06	Endothelial
OAZ1	8.19163e-11	0.425409	0.524	0.086	1.81887e-06	Endothelial
TXNL1	8.26455e-11	0.280848	0.476	0.072	1.83506e-06	Endothelial
JAK2	8.4112e-11	0.646947	0.524	0.089	1.86762e-06	Endothelial
ARHGAP24	8.45239e-11	0.506259	0.619	0.113	1.87677e-06	Endothelial
ATP11C	8.62262e-11	0.275006	0.333	0.04	1.91457e-06	Endothelial
YPEL5	9.99383e-11	0.34944	0.286	0.031	2.21903e-06	Endothelial
RHOJ	1.02443e-10	0.416073	0.476	0.074	2.27464e-06	Endothelial
GUK1	1.03111e-10	0.454151	0.381	0.051	2.28948e-06	Endothelial
RPL12	1.05481e-10	0.82411	0.571	0.107	2.34211e-06	Endothelial
GGCT	1.06213e-10	0.334127	0.476	0.075	2.35835e-06	Endothelial
RHOBTB1	1.07523e-10	0.367001	0.333	0.041	2.38744e-06	Endothelial
DUS2	1.12441e-10	0.322515	0.381	0.051	2.49664e-06	Endothelial
LMO2	1.17154e-10	0.309353	0.286	0.031	2.60128e-06	Endothelial
IGFBP5	1.18707e-10	1.18679	0.762	0.207	2.63577e-06	Endothelial
LMBR1	1.20133e-10	0.699897	0.571	0.105	2.66743e-06	Endothelial
PPARD	1.24697e-10	0.696013	0.429	0.064	2.76877e-06	Endothelial
ERICH1	1.26743e-10	0.377401	0.381	0.052	2.81421e-06	Endothelial
PKP2	1.30878e-10	0.424277	0.333	0.041	2.90602e-06	Endothelial
OSMR	1.341e-10	0.51084	0.571	0.102	2.97757e-06	Endothelial
PRKD2	1.3739e-10	0.577501	0.381	0.052	3.05061e-06	Endothelial
RPL41	1.55046e-10	1.35197	0.857	0.293	3.44264e-06	Endothelial
HNRNPA1	1.58867e-10	0.515001	0.476	0.076	3.52749e-06	Endothelial
MCC	1.62271e-10	0.900544	0.524	0.098	3.60307e-06	Endothelial
USP6NL	1.70059e-10	0.616049	0.476	0.078	3.77598e-06	Endothelial
SNTB1	1.71833e-10	0.445312	0.381	0.052	3.81538e-06	Endothelial
TMEM160	1.76191e-10	0.290424	0.333	0.041	3.91215e-06	Endothelial
CDYL2	1.9003e-10	0.405273	0.333	0.041	4.21943e-06	Endothelial
COL6A3	1.97881e-10	0.32777	0.333	0.041	4.39376e-06	Endothelial
C2CD2	1.98704e-10	0.634635	0.476	0.078	4.41202e-06	Endothelial
ADAM28	2.09848e-10	0.557661	0.286	0.032	4.65946e-06	Endothelial
ARCN1	2.11314e-10	0.45641	0.381	0.053	4.69201e-06	Endothelial
IQGAP1	2.14598e-10	0.552334	0.524	0.09	4.76492e-06	Endothelial
EI24	2.15909e-10	0.287516	0.286	0.032	4.79404e-06	Endothelial
CYFIP1	2.19339e-10	0.484436	0.524	0.09	4.8702e-06	Endothelial
SAMD12	2.20803e-10	0.719885	0.619	0.122	4.90271e-06	Endothelial
DLST	2.33534e-10	0.269353	0.286	0.032	5.18539e-06	Endothelial
HNRNPH3	2.36463e-10	0.487592	0.429	0.066	5.25043e-06	Endothelial
EPM2AIP1	2.38054e-10	0.421651	0.333	0.042	5.28574e-06	Endothelial
PLXNA2	2.4565e-10	0.282555	0.333	0.041	5.45442e-06	Endothelial
RP11-673C5.2	2.92131e-10	0.40345	0.381	0.053	6.48647e-06	Endothelial
CYTH3	2.92642e-10	0.488827	0.429	0.065	6.49783e-06	Endothelial
NPIPB5	3.2891e-10	0.433168	0.381	0.053	7.30311e-06	Endothelial
PRMT1	3.30821e-10	0.393858	0.286	0.032	7.34556e-06	Endothelial
LRRC69	3.39674e-10	0.254629	0.381	0.053	7.54211e-06	Endothelial
GBA2	3.43922e-10	0.521188	0.333	0.043	7.63644e-06	Endothelial
TTC8	3.64998e-10	0.409705	0.381	0.054	8.10442e-06	Endothelial
FDPS	3.7227e-10	0.522226	0.524	0.093	8.26589e-06	Endothelial
BNIP2	3.73314e-10	0.332765	0.333	0.042	8.28906e-06	Endothelial
PTMA	3.77756e-10	1.28181	0.667	0.18	8.3877e-06	Endothelial
ANKRD40	3.81703e-10	0.315067	0.286	0.033	8.47534e-06	Endothelial
RPS12	3.83939e-10	0.786852	0.524	0.096	8.52498e-06	Endothelial
RWDD1	3.90814e-10	0.322156	0.286	0.032	8.67763e-06	Endothelial
IFI44	4.20151e-10	0.44475	0.381	0.054	9.32904e-06	Endothelial
POLD4	4.26309e-10	0.447935	0.381	0.054	9.46577e-06	Endothelial
RPS8	4.27461e-10	0.991264	0.667	0.163	9.49134e-06	Endothelial
ANP32B	4.29696e-10	0.310722	0.333	0.042	9.54097e-06	Endothelial
RAB11B	4.39306e-10	0.440794	0.381	0.054	9.75434e-06	Endothelial
OSBPL3	4.47792e-10	0.428731	0.429	0.066	9.94278e-06	Endothelial
PTAR1	4.51666e-10	0.408189	0.524	0.091	1.00288e-05	Endothelial
RHOA	4.70917e-10	0.668571	0.571	0.11	1.04562e-05	Endothelial
NFKBIA	4.73851e-10	0.680188	0.429	0.068	1.05214e-05	Endothelial
IL27RA	4.93521e-10	0.317099	0.286	0.033	1.09581e-05	Endothelial
TFRC	5.11669e-10	0.32159	0.333	0.043	1.13611e-05	Endothelial
RAPGEF1	5.19509e-10	0.625774	0.619	0.126	1.15352e-05	Endothelial
SLTM	5.35474e-10	0.655551	0.714	0.16	1.18897e-05	Endothelial
LRP10	5.46142e-10	0.473364	0.381	0.055	1.21265e-05	Endothelial
SDF4	5.51887e-10	0.303754	0.524	0.091	1.22541e-05	Endothelial
ZC3H13	5.69419e-10	0.604626	0.619	0.125	1.26434e-05	Endothelial
TBXAS1	5.92033e-10	0.369145	0.429	0.066	1.31455e-05	Endothelial
C9orf142	6.46723e-10	0.331655	0.429	0.066	1.43598e-05	Endothelial
PRDX5	6.53715e-10	0.38597	0.381	0.055	1.45151e-05	Endothelial
UBE2J2	6.66688e-10	0.396083	0.333	0.044	1.48031e-05	Endothelial
SLC25A3	6.78666e-10	0.448984	0.333	0.044	1.50691e-05	Endothelial
EIF1AX	6.95129e-10	0.572298	0.524	0.095	1.54346e-05	Endothelial
CCNL1	7.33405e-10	0.718739	0.476	0.084	1.62845e-05	Endothelial
ATP11A	7.39945e-10	0.614723	0.429	0.068	1.64297e-05	Endothelial
PABPC1	7.47144e-10	0.481775	0.381	0.055	1.65896e-05	Endothelial
RPL38	7.82927e-10	0.889742	0.571	0.117	1.73841e-05	Endothelial
DEPTOR	7.9819e-10	0.435829	0.429	0.067	1.7723e-05	Endothelial
LMAN2	8.01542e-10	0.345867	0.333	0.044	1.77974e-05	Endothelial
DDX52	8.04038e-10	0.427965	0.381	0.055	1.78529e-05	Endothelial
CARD8	8.64302e-10	0.689665	0.571	0.113	1.9191e-05	Endothelial
C1QC	8.78342e-10	0.281935	0.286	0.033	1.95027e-05	Endothelial
KIAA0355	9.39872e-10	0.714302	0.476	0.082	2.08689e-05	Endothelial
AP5Z1	9.39966e-10	0.692394	0.333	0.046	2.0871e-05	Endothelial
FAM134A	9.65149e-10	0.253993	0.286	0.034	2.14302e-05	Endothelial
PTP4A1	1.00144e-09	0.307647	0.286	0.034	2.2236e-05	Endothelial
C1S	1.01322e-09	0.64048	0.476	0.082	2.24976e-05	Endothelial
LHFP	1.01833e-09	1.73561	0.81	0.333	2.26111e-05	Endothelial
STXBP3	1.02146e-09	0.385213	0.476	0.08	2.26806e-05	Endothelial
NLRP1	1.09919e-09	0.590718	0.476	0.083	2.44063e-05	Endothelial
SSR4	1.11245e-09	0.444216	0.476	0.082	2.47009e-05	Endothelial
ZDHHC2	1.11896e-09	0.497733	0.381	0.056	2.48453e-05	Endothelial
ACP6	1.17501e-09	0.436008	0.333	0.045	2.60898e-05	Endothelial
EDF1	1.18802e-09	0.769237	0.619	0.127	2.63789e-05	Endothelial
SH3BP2	1.25653e-09	0.481675	0.381	0.057	2.79e-05	Endothelial
RNF19B	1.27215e-09	0.786559	0.524	0.099	2.82469e-05	Endothelial
ADCY3	1.28103e-09	0.284689	0.381	0.055	2.8444e-05	Endothelial
CHD4	1.32706e-09	0.401955	0.429	0.068	2.9466e-05	Endothelial
RBMS2	1.33521e-09	0.406964	0.571	0.108	2.9647e-05	Endothelial
ZNF611	1.38496e-09	0.494781	0.429	0.07	3.07517e-05	Endothelial
AC074289.1	1.41797e-09	0.376494	0.286	0.034	3.14846e-05	Endothelial
RPL14	1.46051e-09	0.672618	0.524	0.1	3.24292e-05	Endothelial
TMCC3	1.55021e-09	0.333279	0.476	0.08	3.44208e-05	Endothelial
TCF7L1	1.72479e-09	0.399634	0.429	0.069	3.82973e-05	Endothelial
FCGBP	1.77489e-09	0.575833	0.381	0.058	3.94097e-05	Endothelial
C10orf54	1.78033e-09	0.502544	0.381	0.057	3.95304e-05	Endothelial
ADAM10	1.79686e-09	0.709383	0.714	0.165	3.98975e-05	Endothelial
TMEM143	1.82951e-09	0.296769	0.333	0.045	4.06224e-05	Endothelial
BCL2L14	1.84184e-09	0.754522	0.667	0.151	4.08962e-05	Endothelial
GOLPH3L	1.84663e-09	0.411868	0.381	0.057	4.10025e-05	Endothelial
ABCA6	1.87507e-09	0.764723	0.286	0.035	4.16341e-05	Endothelial
C4orf36	1.88658e-09	0.49759	0.286	0.035	4.18897e-05	Endothelial
TBL1X	1.90507e-09	0.439986	0.524	0.096	4.23001e-05	Endothelial
EFCAB14	1.92708e-09	0.608955	0.429	0.072	4.27888e-05	Endothelial
ATP1B3	1.95697e-09	0.290921	0.524	0.095	4.34526e-05	Endothelial
ID3	1.95821e-09	0.781114	0.667	0.151	4.34801e-05	Endothelial
NPDC1	2.00533e-09	0.618195	0.571	0.115	4.45265e-05	Endothelial
TBC1D12	2.06587e-09	0.618427	0.571	0.115	4.58706e-05	Endothelial
RP4-723E3.1	2.08447e-09	0.490331	0.333	0.046	4.62836e-05	Endothelial
ARRDC4	2.17935e-09	0.358914	0.286	0.035	4.83902e-05	Endothelial
AFF3	2.20453e-09	1.06947	0.667	0.153	4.89494e-05	Endothelial
GNB2L1	2.21377e-09	0.495083	0.524	0.097	4.91545e-05	Endothelial
SCARB1	2.22673e-09	0.321058	0.333	0.045	4.94422e-05	Endothelial
ARF4	2.35766e-09	0.407029	0.524	0.097	5.23494e-05	Endothelial
CNDP2	2.36704e-09	0.297024	0.286	0.035	5.25577e-05	Endothelial
DAPK1	2.41154e-09	0.450228	0.524	0.096	5.35458e-05	Endothelial
RPS20	2.4531e-09	0.812721	0.571	0.123	5.44687e-05	Endothelial
MRFAP1	2.46448e-09	0.303275	0.333	0.046	5.47213e-05	Endothelial
CD151	2.48177e-09	0.336517	0.429	0.069	5.51053e-05	Endothelial
DUSP1	2.57867e-09	0.77467	0.476	0.088	5.72567e-05	Endothelial
RPL4	2.59168e-09	0.623638	0.476	0.085	5.75456e-05	Endothelial
MEAF6	2.63798e-09	0.257741	0.333	0.045	5.85738e-05	Endothelial
FKBP15	2.72321e-09	0.391855	0.381	0.058	6.04662e-05	Endothelial
DGKE	2.79999e-09	0.267526	0.286	0.035	6.21711e-05	Endothelial
RBMS1	2.83143e-09	0.634023	0.714	0.164	6.28691e-05	Endothelial
SEC61G	2.93656e-09	0.380196	0.286	0.035	6.52034e-05	Endothelial
NHSL2	2.99838e-09	0.432981	0.333	0.046	6.6576e-05	Endothelial
SEPW1	3.07529e-09	0.471905	0.524	0.097	6.82838e-05	Endothelial
PPWD1	3.11618e-09	0.457023	0.381	0.059	6.91917e-05	Endothelial
DNAJC5	3.13628e-09	0.329934	0.381	0.058	6.96381e-05	Endothelial
ANO3	3.13992e-09	0.484123	0.476	0.084	6.97188e-05	Endothelial
RPL29	3.29111e-09	0.683511	0.571	0.116	7.30758e-05	Endothelial
PLEKHA7	3.57742e-09	0.84519	0.714	0.19	7.9433e-05	Endothelial
CAMK2N1	3.78899e-09	0.441526	0.429	0.072	8.41308e-05	Endothelial
RPS4Y1	3.80858e-09	0.599938	0.429	0.073	8.45656e-05	Endothelial
ACTN4	3.82139e-09	0.56196	0.571	0.116	8.48501e-05	Endothelial
RPS29	3.92881e-09	0.855072	0.476	0.089	8.72353e-05	Endothelial
RHBDF2	3.97165e-09	0.255021	0.286	0.035	8.81866e-05	Endothelial
SEPT11	4.2208e-09	0.53912	0.333	0.047	9.37187e-05	Endothelial
MT1M	4.23228e-09	0.476225	0.381	0.06	9.39736e-05	Endothelial
ZSWIM7	4.43072e-09	0.429694	0.429	0.073	9.83797e-05	Endothelial
PKP4	4.47863e-09	0.804612	0.81	0.212	9.94436e-05	Endothelial
RPL27	4.53875e-09	0.615061	0.476	0.087	0.000100778	Endothelial
ST6GAL1	4.54076e-09	1.35318	0.619	0.176	0.000100823	Endothelial
SLC38A10	4.59978e-09	0.263957	0.429	0.071	0.000102133	Endothelial
MYL6	4.80969e-09	0.874912	0.619	0.139	0.000106794	Endothelial
TENC1	5.08142e-09	0.51399	0.476	0.086	0.000112828	Endothelial
RAP2A	5.17582e-09	0.275663	0.381	0.059	0.000114924	Endothelial
PTGES3	5.3936e-09	0.772595	0.476	0.091	0.000119759	Endothelial
KLHL29	5.56291e-09	0.293326	0.333	0.047	0.000123519	Endothelial
COMMD7	5.56343e-09	0.259659	0.286	0.036	0.00012353	Endothelial
TBC1D3P1-DHX40P1	5.64881e-09	0.772466	0.571	0.123	0.000125426	Endothelial
RAC1	5.87072e-09	0.581943	0.524	0.102	0.000130353	Endothelial
CPM	5.881e-09	0.369408	0.381	0.059	0.000130582	Endothelial
AGFG1	5.94592e-09	0.598473	0.714	0.164	0.000132023	Endothelial
EIF3A	5.966e-09	0.54288	0.476	0.088	0.000132469	Endothelial
NOL12	6.07001e-09	0.370165	0.286	0.037	0.000134779	Endothelial
MBNL1	6.34665e-09	1.09477	0.81	0.325	0.000140921	Endothelial
PPTC7	6.58546e-09	0.316131	0.286	0.037	0.000146223	Endothelial
RPLP2	6.61599e-09	1.16471	0.667	0.194	0.000146901	Endothelial
HDAC5	6.81169e-09	0.519935	0.429	0.075	0.000151247	Endothelial
HSD17B4	6.82616e-09	0.586672	0.524	0.105	0.000151568	Endothelial
RBM17	6.92164e-09	0.302805	0.476	0.085	0.000153688	Endothelial
SRP72	7.04766e-09	0.41949	0.381	0.06	0.000156486	Endothelial
TRMT1	7.26155e-09	0.305846	0.381	0.06	0.000161235	Endothelial
NSMCE1	7.4289e-09	0.253573	0.286	0.037	0.000164951	Endothelial
MFSD1	7.60827e-09	0.324019	0.286	0.037	0.000168934	Endothelial
XPO5	7.7652e-09	0.829241	0.619	0.137	0.000172418	Endothelial
SERINC3	7.77546e-09	0.271802	0.381	0.06	0.000172646	Endothelial
MSRB3	7.92138e-09	0.679214	0.571	0.122	0.000175886	Endothelial
RPL13A	7.9932e-09	1.13165	0.762	0.248	0.000177481	Endothelial
KLHL2	7.99713e-09	0.304616	0.381	0.06	0.000177568	Endothelial
WASF2	8.44475e-09	0.606092	0.714	0.169	0.000187507	Endothelial
ANXA5	9.10403e-09	0.264846	0.429	0.073	0.000202146	Endothelial
AC072062.1	9.13987e-09	0.730843	0.524	0.108	0.000202942	Endothelial
KIAA0907	9.30156e-09	0.539798	0.429	0.075	0.000206532	Endothelial
CEP290	9.57095e-09	0.376879	0.476	0.087	0.000212513	Endothelial
DAPK3	9.59183e-09	0.258171	0.286	0.037	0.000212977	Endothelial
PPP5C	9.66242e-09	0.427659	0.381	0.061	0.000214544	Endothelial
H2AFY	9.67325e-09	0.344694	0.476	0.086	0.000214785	Endothelial
AUTS2	1.01195e-08	1.04845	0.81	0.277	0.000224694	Endothelial
MSANTD2	1.01687e-08	0.354967	0.333	0.049	0.000225786	Endothelial
CP	1.03381e-08	0.260271	0.429	0.073	0.000229547	Endothelial
ATPIF1	1.09278e-08	0.524225	0.429	0.076	0.000242641	Endothelial
C1orf27	1.14395e-08	0.367464	0.429	0.075	0.000254002	Endothelial
SLC16A1	1.16913e-08	0.324853	0.286	0.037	0.000259594	Endothelial
ZNF618	1.17182e-08	0.265688	0.286	0.038	0.000260192	Endothelial
PARVA	1.17562e-08	0.42858	0.381	0.062	0.000261034	Endothelial
SLC26A5	1.17817e-08	0.263431	0.381	0.06	0.000261601	Endothelial
SCYL1	1.19358e-08	0.281993	0.286	0.038	0.000265022	Endothelial
WDFY1	1.19525e-08	0.313028	0.524	0.1	0.000265394	Endothelial
ARGLU1	1.26821e-08	0.756566	0.857	0.246	0.000281593	Endothelial
ZNF251	1.29683e-08	0.297298	0.476	0.088	0.000287947	Endothelial
RPL28	1.31933e-08	1.00297	0.667	0.184	0.000292945	Endothelial
RP4-777D9.2	1.34444e-08	0.427302	0.571	0.117	0.000298519	Endothelial
TXNIP	1.34654e-08	0.92596	0.524	0.119	0.000298985	Endothelial
NR2C2	1.37082e-08	0.651222	0.571	0.126	0.000304377	Endothelial
CAND1	1.3793e-08	0.350794	0.476	0.089	0.000306259	Endothelial
SSBP4	1.42231e-08	0.765329	0.286	0.039	0.000315811	Endothelial
GORASP2	1.42375e-08	0.447695	0.286	0.038	0.000316129	Endothelial
TJP1	1.43252e-08	1.18336	0.857	0.38	0.000318077	Endothelial
TMEM123	1.44961e-08	0.320332	0.381	0.061	0.000321872	Endothelial
ATP5A1	1.44994e-08	0.288576	0.333	0.049	0.000321944	Endothelial
CFLAR	1.46223e-08	0.590457	0.476	0.09	0.000324673	Endothelial
SEC14L1	1.46632e-08	0.925516	0.619	0.158	0.000325581	Endothelial
ITGB1	1.54617e-08	0.567361	0.571	0.122	0.000343312	Endothelial
CDC42SE1	1.6168e-08	0.612908	0.476	0.094	0.000358994	Endothelial
LGALS1	1.68121e-08	0.847492	0.571	0.131	0.000373296	Endothelial
DARS	1.71107e-08	0.500263	0.476	0.091	0.000379925	Endothelial
AC092839.3	1.72053e-08	0.739503	0.286	0.04	0.000382026	Endothelial
PARK7	1.72582e-08	0.528533	0.381	0.065	0.000383201	Endothelial
RPS14	1.72727e-08	1.22255	0.667	0.203	0.000383523	Endothelial
IAH1	1.74032e-08	0.521225	0.286	0.039	0.000386421	Endothelial
ADIRF	1.75579e-08	0.872015	0.333	0.052	0.000389855	Endothelial
WDR82	1.76842e-08	0.294925	0.286	0.038	0.00039266	Endothelial
NUCB1	1.77332e-08	0.528417	0.429	0.077	0.000393748	Endothelial
LHCGR	1.79935e-08	0.41919	0.286	0.039	0.000399527	Endothelial
LONRF1	1.81837e-08	0.518209	0.333	0.05	0.00040375	Endothelial
SORBS2	1.84365e-08	1.30051	0.714	0.252	0.000409364	Endothelial
RPS5	1.86405e-08	0.414238	0.333	0.05	0.000413894	Endothelial
SWI5	1.99097e-08	0.336305	0.286	0.039	0.000442076	Endothelial
ZBTB38	1.99556e-08	0.381753	0.476	0.089	0.000443094	Endothelial
MYO10	2.00962e-08	0.904813	0.619	0.145	0.000446215	Endothelial
CCNL2	2.01616e-08	0.438775	0.524	0.104	0.000447668	Endothelial
TNS1	2.10749e-08	0.307314	0.476	0.088	0.000467948	Endothelial
RPS15A	2.15339e-08	0.75644	0.476	0.096	0.000478139	Endothelial
RPL19	2.21257e-08	0.962254	0.571	0.137	0.000491279	Endothelial
ID2	2.2453e-08	0.343839	0.286	0.039	0.000498546	Endothelial
PPFIBP1	2.28264e-08	0.558476	0.524	0.108	0.000506837	Endothelial
RPL37A	2.28411e-08	0.931117	0.714	0.216	0.000507164	Endothelial
PSMB3	2.4188e-08	0.534279	0.286	0.04	0.00053707	Endothelial
FRYL	2.50295e-08	0.637145	0.81	0.223	0.000555755	Endothelial
RAI14	2.61163e-08	0.584684	0.381	0.065	0.000579886	Endothelial
SPTLC1	2.64872e-08	0.482576	0.286	0.04	0.000588122	Endothelial
SEPT4	2.65076e-08	0.252187	0.333	0.05	0.000588575	Endothelial
UBN1	2.76494e-08	0.308285	0.333	0.051	0.000613928	Endothelial
MLLT4	2.87796e-08	0.48535	0.619	0.136	0.000639021	Endothelial
TMED2	2.9741e-08	0.421419	0.333	0.051	0.000660368	Endothelial
RPL32	3.05476e-08	0.959357	0.667	0.202	0.00067828	Endothelial
CLMP	3.11573e-08	0.459452	0.381	0.066	0.000691816	Endothelial
UBE2D3	3.14107e-08	0.820518	0.667	0.159	0.000697442	Endothelial
ITPKB	3.20208e-08	0.308435	0.381	0.064	0.00071099	Endothelial
SESN3	3.24449e-08	0.793819	0.619	0.148	0.000720407	Endothelial
RNF114	3.24869e-08	0.301956	0.333	0.051	0.00072134	Endothelial
NXN	3.29719e-08	0.695762	0.667	0.171	0.000732109	Endothelial
CTNNB1	3.30232e-08	1.1979	0.571	0.152	0.000733246	Endothelial
TMEM179B	3.30279e-08	0.491499	0.286	0.04	0.000733351	Endothelial
SRSF2	3.33038e-08	0.567303	0.476	0.093	0.000739477	Endothelial
YES1	3.36406e-08	0.587266	0.381	0.065	0.000746955	Endothelial
GIPC2	3.38094e-08	0.280132	0.286	0.039	0.000750705	Endothelial
EIF4H	3.43221e-08	0.415276	0.286	0.04	0.000762088	Endothelial
SPTBN1	3.57383e-08	1.03219	0.762	0.297	0.000793534	Endothelial
EIF1	3.57789e-08	0.688962	0.524	0.111	0.000794435	Endothelial
TUBA1A	3.61011e-08	0.537209	0.619	0.143	0.00080159	Endothelial
RPL35	3.73895e-08	0.816032	0.667	0.181	0.000830197	Endothelial
HOMER2	3.785e-08	0.377301	0.286	0.04	0.000840422	Endothelial
DOCK8	3.8238e-08	0.423441	0.429	0.079	0.000849037	Endothelial
NCOA3	3.83348e-08	0.47618	0.524	0.109	0.000851186	Endothelial
RALBP1	3.87356e-08	0.380584	0.429	0.078	0.000860085	Endothelial
MAPK14	3.90689e-08	0.372829	0.429	0.08	0.000867486	Endothelial
STK38	4.02286e-08	0.587705	0.381	0.067	0.000893237	Endothelial
ARMC9	4.05241e-08	0.729269	0.667	0.171	0.000899798	Endothelial
CPNE8	4.14698e-08	0.277636	0.476	0.092	0.000920795	Endothelial
ZDHHC7	4.2114e-08	0.257628	0.286	0.04	0.000935099	Endothelial
MOB1B	4.24651e-08	0.373722	0.429	0.08	0.000942896	Endothelial
CALU	4.3244e-08	0.399441	0.381	0.065	0.00096019	Endothelial
NAP1L1	4.44278e-08	0.720122	0.714	0.195	0.000986475	Endothelial
TBC1D22B	4.48274e-08	0.314085	0.286	0.04	0.000995347	Endothelial
KIAA0430	4.58899e-08	0.437145	0.381	0.065	0.00101894	Endothelial
RP11-14N7.2	4.61639e-08	0.584494	0.524	0.115	0.00102502	Endothelial
EIF4E2	4.65711e-08	0.33828	0.286	0.04	0.00103407	Endothelial
KDM1A	4.86289e-08	0.358406	0.429	0.079	0.00107976	Endothelial
FAM189A1	4.8897e-08	0.391621	0.429	0.08	0.00108571	Endothelial
CLTC	4.90374e-08	0.584523	0.619	0.145	0.00108883	Endothelial
TAPBP	4.93877e-08	0.360623	0.429	0.079	0.00109661	Endothelial
FCGRT	5.09232e-08	0.337668	0.429	0.078	0.0011307	Endothelial
TMA7	5.14141e-08	0.733005	0.571	0.129	0.0011416	Endothelial
ATXN7L1	5.17756e-08	0.423852	0.571	0.127	0.00114963	Endothelial
MRPL41	5.39792e-08	0.556667	0.333	0.054	0.00119855	Endothelial
AKAP8L	5.62383e-08	0.505069	0.476	0.097	0.00124872	Endothelial
CASC15	5.67801e-08	0.555789	0.667	0.165	0.00126075	Endothelial
F13A1	5.77594e-08	0.840943	0.333	0.056	0.00128249	Endothelial
NREP	5.81564e-08	0.409253	0.381	0.067	0.00129131	Endothelial
HNRNPA3	5.86585e-08	0.446875	0.476	0.096	0.00130245	Endothelial
PIWIL4	6.09084e-08	0.355076	0.286	0.041	0.00135241	Endothelial
BAIAP2L2	6.10497e-08	0.562386	0.429	0.081	0.00135555	Endothelial
FAM177A1	6.40281e-08	0.503256	0.429	0.083	0.00142168	Endothelial
ARFGAP3	6.96012e-08	0.50861	0.524	0.11	0.00154543	Endothelial
TMSB4X	7.00363e-08	1.32098	0.762	0.322	0.00155508	Endothelial
PHF1	7.274e-08	0.426924	0.333	0.054	0.00161512	Endothelial
C16orf72	7.27995e-08	0.290622	0.333	0.053	0.00161644	Endothelial
FAM107B	7.34506e-08	0.305067	0.286	0.041	0.0016309	Endothelial
STARD13	7.40445e-08	0.656882	0.714	0.192	0.00164408	Endothelial
TOR1AIP2	7.4111e-08	0.413231	0.381	0.067	0.00164556	Endothelial
FAM174B	8.13929e-08	0.459694	0.476	0.097	0.00180725	Endothelial
RPLP1	8.37147e-08	1.0763	0.667	0.224	0.0018588	Endothelial
COX6A1P2	8.52346e-08	0.371443	0.381	0.067	0.00189255	Endothelial
NT5C3A	8.64729e-08	0.612737	0.429	0.086	0.00192005	Endothelial
PLIN2	8.99792e-08	0.469739	0.333	0.055	0.0019979	Endothelial
GRAMD1A	9.15981e-08	0.284685	0.381	0.067	0.00203384	Endothelial
WWTR1	9.34449e-08	0.741501	0.667	0.174	0.00207485	Endothelial
TAF11	9.57616e-08	0.314896	0.333	0.054	0.00212629	Endothelial
ZXDC	9.65104e-08	0.332874	0.476	0.096	0.00214292	Endothelial
SERTAD2	9.98689e-08	0.269491	0.286	0.042	0.00221749	Endothelial
IQGAP2	1.03215e-07	0.278668	0.286	0.042	0.00229178	Endothelial
CTSB	1.03585e-07	0.39516	0.524	0.113	0.00230001	Endothelial
KIAA0556	1.03593e-07	0.316172	0.476	0.096	0.00230018	Endothelial
RP1-78O14.1	1.04453e-07	0.518613	0.286	0.043	0.00231927	Endothelial
MARCH7	1.06405e-07	0.717069	0.571	0.13	0.00236262	Endothelial
NMT2	1.08923e-07	0.67602	0.333	0.057	0.00241852	Endothelial
ENTPD1	1.09976e-07	0.453005	0.381	0.068	0.00244191	Endothelial
UBE2B	1.1087e-07	0.373196	0.619	0.144	0.00246176	Endothelial
TMEM150C	1.12526e-07	0.348705	0.429	0.081	0.00249853	Endothelial
ORMDL1	1.1354e-07	0.379038	0.476	0.097	0.00252105	Endothelial
FAM228B	1.1372e-07	0.608199	0.333	0.056	0.00252504	Endothelial
MTMR10	1.1632e-07	0.25684	0.333	0.054	0.00258277	Endothelial
SLC35D2	1.17616e-07	0.395219	0.429	0.083	0.00261155	Endothelial
RPL23A	1.18137e-07	0.744326	0.524	0.121	0.00262311	Endothelial
ATP5I	1.19119e-07	0.344039	0.429	0.082	0.00264492	Endothelial
TMEM9B	1.21509e-07	0.406554	0.333	0.056	0.00269798	Endothelial
SMCHD1	1.23495e-07	0.657718	0.619	0.156	0.00274208	Endothelial
BACE2	1.24552e-07	0.782095	0.333	0.056	0.00276556	Endothelial
MEF2C	1.28344e-07	0.865124	0.571	0.143	0.00284976	Endothelial
RPS6	1.29209e-07	0.920179	0.524	0.136	0.00286895	Endothelial
DRAP1	1.31523e-07	0.315159	0.333	0.055	0.00292033	Endothelial
SPC25	1.36561e-07	0.270372	0.286	0.042	0.00303221	Endothelial
UBE2H	1.43617e-07	0.702296	0.81	0.247	0.00318888	Endothelial
CHMP5	1.45286e-07	0.292001	0.286	0.042	0.00322592	Endothelial
RPS7	1.48773e-07	0.657127	0.429	0.087	0.00330335	Endothelial
VCL	1.49267e-07	0.786575	0.476	0.1	0.00331433	Endothelial
RAP1B	1.51517e-07	0.587347	0.429	0.087	0.00336429	Endothelial
GPX1	1.53692e-07	0.443495	0.381	0.069	0.00341257	Endothelial
SNX3	1.55012e-07	0.372984	0.381	0.069	0.00344188	Endothelial
LUZP1	1.56392e-07	0.420958	0.476	0.1	0.00347252	Endothelial
PSMB7	1.58667e-07	0.255765	0.333	0.054	0.00352304	Endothelial
CTSZ	1.5902e-07	0.300681	0.286	0.043	0.00353088	Endothelial
MED4	1.61003e-07	0.385812	0.333	0.056	0.00357491	Endothelial
FOXO3	1.70573e-07	0.776361	0.81	0.264	0.0037874	Endothelial
RUVBL1	1.74359e-07	0.318555	0.333	0.056	0.00387147	Endothelial
RPS18	1.81791e-07	1.05026	0.571	0.172	0.00403649	Endothelial
KATNA1	1.83538e-07	0.531832	0.286	0.044	0.00407529	Endothelial
CCDC171	1.86565e-07	0.516715	0.571	0.134	0.00414248	Endothelial
CNTNAP3B	1.9112e-07	0.862648	0.667	0.189	0.00424363	Endothelial
ANKRD23	1.92148e-07	0.330744	0.381	0.069	0.00426645	Endothelial
UBE2Q2	1.92148e-07	0.326748	0.381	0.069	0.00426645	Endothelial
RPL21	1.93919e-07	0.560336	0.476	0.1	0.00430578	Endothelial
POLR2L	1.96396e-07	0.263889	0.429	0.082	0.00436078	Endothelial
TJAP1	1.97049e-07	0.29745	0.286	0.043	0.00437527	Endothelial
CISD1	1.98772e-07	0.256736	0.333	0.055	0.00441353	Endothelial
BRD2	2.01724e-07	0.402329	0.286	0.043	0.00447908	Endothelial
COLEC12	2.0826e-07	0.602984	0.476	0.102	0.00462421	Endothelial
HLA-C	2.08613e-07	0.836378	0.762	0.245	0.00463204	Endothelial
COL15A1	2.11835e-07	0.417224	0.333	0.057	0.00470358	Endothelial
RPL27A	2.12331e-07	0.78346	0.619	0.164	0.0047146	Endothelial
ATP5B	2.12341e-07	0.301245	0.333	0.056	0.00471482	Endothelial
SERPINB6	2.12447e-07	0.453898	0.476	0.099	0.00471717	Endothelial
TOR1AIP1	2.13778e-07	0.391689	0.333	0.056	0.00474673	Endothelial
IQSEC2	2.23296e-07	0.611417	0.429	0.089	0.00495806	Endothelial
ATP5EP2	2.25707e-07	0.32375	0.476	0.098	0.00501161	Endothelial
KIAA1841	2.4709e-07	0.320867	0.429	0.085	0.00548638	Endothelial
KIAA0196	2.50002e-07	0.309494	0.333	0.056	0.00555104	Endothelial
TOP1	2.58283e-07	0.491879	0.667	0.17	0.00573492	Endothelial
PRKAG1	2.60198e-07	0.302506	0.286	0.044	0.00577744	Endothelial
DENND6A	2.61852e-07	0.609743	0.524	0.121	0.00581417	Endothelial
MYRIP	2.68903e-07	1.26061	0.762	0.29	0.00597073	Endothelial
EEF1A1	2.80407e-07	1.08703	0.667	0.241	0.00622615	Endothelial
CALR	2.81287e-07	0.414004	0.429	0.087	0.00624569	Endothelial
IFI16	2.83805e-07	0.426878	0.429	0.087	0.00630162	Endothelial
RPP38	2.87725e-07	0.303922	0.333	0.057	0.00638865	Endothelial
EPS8	2.9675e-07	0.626239	0.619	0.162	0.00658904	Endothelial
NR2C1	3.03338e-07	0.445466	0.429	0.086	0.00673533	Endothelial
TIMP3	3.22413e-07	1.00246	0.762	0.303	0.00715885	Endothelial
ZRANB1	3.26579e-07	0.381617	0.286	0.045	0.00725136	Endothelial
SHISA6	3.37214e-07	0.340928	0.476	0.102	0.00748751	Endothelial
PTPN1	3.39962e-07	0.271559	0.333	0.057	0.00754851	Endothelial
CD59	3.46024e-07	0.70077	0.714	0.203	0.00768311	Endothelial
ATP10D	3.46828e-07	0.363147	0.381	0.072	0.00770097	Endothelial
KREMEN1	3.46973e-07	0.325312	0.381	0.071	0.00770418	Endothelial
TAPT1	3.49823e-07	0.561977	0.333	0.06	0.00776748	Endothelial
RAD21	3.49831e-07	0.301913	0.381	0.071	0.00776765	Endothelial
ALG13	3.54959e-07	0.580108	0.429	0.087	0.0078815	Endothelial
ZCCHC6	3.57564e-07	0.414792	0.381	0.073	0.00793935	Endothelial
FAM192A	3.58729e-07	0.505643	0.286	0.046	0.00796523	Endothelial
IRF3	3.64202e-07	0.284994	0.286	0.045	0.00808675	Endothelial
NDUFS6	3.67591e-07	0.265658	0.286	0.044	0.00816199	Endothelial
NME3	3.77101e-07	0.438187	0.524	0.122	0.00837315	Endothelial
APPL1	3.89055e-07	0.555287	0.381	0.073	0.00863857	Endothelial
UBE4A	4.01759e-07	0.261563	0.429	0.086	0.00892067	Endothelial
TSPAN6	4.27575e-07	0.310716	0.286	0.045	0.00949388	Endothelial
RAB2B	4.3908e-07	0.421391	0.286	0.046	0.00974934	Endothelial
ATP1A2	4.51766e-07	0.768585	0.714	0.227	0.010031	Endothelial
OST4	4.73129e-07	0.377519	0.381	0.072	0.0105054	Endothelial
SETX	5.02347e-07	0.585415	0.524	0.125	0.0111541	Endothelial
RPL10A	5.2234e-07	0.48473	0.476	0.105	0.011598	Endothelial
CDS2	5.32216e-07	0.461774	0.333	0.06	0.0118173	Endothelial
IKBKB	5.33787e-07	0.27136	0.333	0.058	0.0118522	Endothelial
CNTNAP3	5.45387e-07	0.411337	0.333	0.059	0.0121098	Endothelial
RPL35A	5.46425e-07	0.626455	0.571	0.146	0.0121328	Endothelial
DSTN	5.47202e-07	0.60786	0.524	0.119	0.0121501	Endothelial
CUTA	5.48649e-07	0.286116	0.333	0.059	0.0121822	Endothelial
COX6B1	5.52495e-07	0.50996	0.476	0.107	0.0122676	Endothelial
ARPP19	5.54323e-07	0.434143	0.381	0.074	0.0123082	Endothelial
COL23A1	6.07639e-07	0.578828	0.333	0.061	0.013492	Endothelial
ITSN2	6.24716e-07	0.574418	0.619	0.166	0.0138712	Endothelial
FBXL5	6.26491e-07	0.510618	0.524	0.127	0.0139106	Endothelial
GHR	6.34621e-07	0.528068	0.524	0.126	0.0140911	Endothelial
FUBP1	6.51546e-07	0.30946	0.476	0.105	0.0144669	Endothelial
SRGAP2	6.631e-07	0.771339	0.762	0.264	0.0147235	Endothelial
RBCK1	6.63857e-07	0.387762	0.333	0.06	0.0147403	Endothelial
RARS2	6.90134e-07	0.457887	0.381	0.075	0.0153237	Endothelial
DTWD1	7.03342e-07	0.566525	0.286	0.048	0.015617	Endothelial
EMP1	7.18632e-07	0.561516	0.429	0.095	0.0159565	Endothelial
DCLRE1C	7.26839e-07	0.386955	0.333	0.061	0.0161387	Endothelial
RPL8	7.49778e-07	0.614654	0.476	0.111	0.0166481	Endothelial
TEAD1	7.62989e-07	0.364778	0.619	0.153	0.0169414	Endothelial
SKAP2	7.77079e-07	0.418001	0.333	0.061	0.0172543	Endothelial
CFI	8.03237e-07	0.330966	0.286	0.047	0.0178351	Endothelial
SNW1	8.03654e-07	0.3034	0.333	0.06	0.0178443	Endothelial
RPL11	8.25688e-07	0.865866	0.571	0.168	0.0183336	Endothelial
ANKS1A	8.33707e-07	0.569328	0.571	0.144	0.0185116	Endothelial
CRK	8.35525e-07	0.557331	0.381	0.077	0.018552	Endothelial
BROX	8.42562e-07	0.459533	0.286	0.048	0.0187082	Endothelial
SEC24D	8.57704e-07	0.403422	0.333	0.061	0.0190445	Endothelial
RPS24	8.85852e-07	0.691462	0.667	0.186	0.0196695	Endothelial
ARHGEF12	8.9062e-07	0.610733	0.571	0.145	0.0197753	Endothelial
NMNAT1	9.11503e-07	0.291997	0.333	0.061	0.020239	Endothelial
SHC2	9.35147e-07	0.443073	0.429	0.091	0.020764	Endothelial
SAT1	9.51763e-07	1.14204	0.714	0.308	0.021133	Endothelial
RPS15	9.63397e-07	0.798706	0.762	0.261	0.0213913	Endothelial
RASSF8	9.66426e-07	0.452821	0.524	0.126	0.0214585	Endothelial
TRAPPC10	9.69797e-07	0.599768	0.381	0.077	0.0215334	Endothelial
PRMT2	9.77287e-07	0.296235	0.476	0.107	0.0216997	Endothelial
RPL3	9.80472e-07	0.874512	0.619	0.188	0.0217704	Endothelial
ARFGEF2	9.8414e-07	0.445796	0.524	0.125	0.0218519	Endothelial
FCHO2	1.02564e-06	0.416186	0.476	0.109	0.0227733	Endothelial
VKORC1L1	1.02859e-06	0.366067	0.429	0.091	0.0228388	Endothelial
FBXW8	1.03274e-06	0.268285	0.333	0.061	0.0229309	Endothelial
DCTN2	1.03533e-06	0.38048	0.286	0.047	0.0229886	Endothelial
RPS27A	1.05381e-06	0.65301	0.571	0.152	0.0233988	Endothelial
PIAS2	1.05889e-06	0.346704	0.524	0.124	0.0235116	Endothelial
RASAL2	1.09761e-06	0.78737	0.762	0.262	0.0243714	Endothelial
LSMD1	1.09937e-06	0.396932	0.571	0.141	0.0244104	Endothelial
FBXO34	1.10178e-06	0.436372	0.381	0.076	0.0244639	Endothelial
THSD7A	1.11986e-06	0.919913	0.619	0.209	0.0248655	Endothelial
RPS25	1.12046e-06	0.68395	0.524	0.136	0.0248787	Endothelial
SFT2D2	1.13536e-06	0.29337	0.333	0.061	0.0252095	Endothelial
HM13	1.13965e-06	0.518007	0.476	0.113	0.0253048	Endothelial
SHISA5	1.20874e-06	0.251691	0.381	0.076	0.0268388	Endothelial
CDC42BPB	1.24471e-06	0.378353	0.476	0.109	0.0276375	Endothelial
NCEH1	1.26539e-06	0.392931	0.286	0.048	0.0280966	Endothelial
STAT3	1.27635e-06	0.502949	0.619	0.166	0.0283402	Endothelial
JUN	1.28857e-06	0.658629	0.286	0.049	0.0286115	Endothelial
RPL24	1.29066e-06	0.642754	0.476	0.115	0.0286578	Endothelial
NPTN	1.29135e-06	0.365919	0.429	0.092	0.0286732	Endothelial
IGFBP7	1.29424e-06	1.19346	0.762	0.332	0.0287373	Endothelial
NUP54	1.31311e-06	0.339904	0.381	0.077	0.0291564	Endothelial
RPL13	1.32723e-06	0.966986	0.81	0.346	0.0294699	Endothelial
HDGFRP3	1.3961e-06	0.627427	0.429	0.092	0.030999	Endothelial
R3HCC1L	1.40217e-06	0.279741	0.381	0.076	0.0311337	Endothelial
TRAM1	1.40446e-06	0.627682	0.333	0.064	0.0311846	Endothelial
TPT1	1.45837e-06	0.926101	0.381	0.082	0.0323817	Endothelial
SNX13	1.4599e-06	0.605053	0.476	0.117	0.0324157	Endothelial
ATP5D	1.50225e-06	0.266445	0.333	0.062	0.0333559	Endothelial
BCL2L13	1.51602e-06	0.389557	0.476	0.112	0.0336617	Endothelial
PLTP	1.52278e-06	0.327568	0.286	0.048	0.0338119	Endothelial
RYR3	1.56122e-06	0.952161	0.571	0.166	0.0346653	Endothelial
H2AFY2	1.5625e-06	0.44111	0.333	0.063	0.0346937	Endothelial
MSN	1.58044e-06	0.29174	0.381	0.077	0.0350921	Endothelial
HIVEP1	1.59483e-06	0.540207	0.333	0.066	0.0354117	Endothelial
LBR	1.65213e-06	0.370788	0.286	0.049	0.0366839	Endothelial
ILF3	1.67436e-06	0.277187	0.381	0.077	0.0371775	Endothelial
RPL10	1.69206e-06	0.92078	0.714	0.259	0.0375706	Endothelial
OSBPL9	1.71297e-06	0.514479	0.619	0.173	0.0380348	Endothelial
CHCHD10	1.77254e-06	0.622671	0.333	0.064	0.0393575	Endothelial
PPM1F	1.77737e-06	0.320244	0.286	0.049	0.0394648	Endothelial
RECK	1.84475e-06	0.286975	0.524	0.125	0.0409609	Endothelial
SGPL1	1.85398e-06	0.444274	0.524	0.131	0.0411659	Endothelial
GNAI2	1.86642e-06	0.366444	0.381	0.077	0.0414419	Endothelial
GALNT1	1.88496e-06	0.315779	0.476	0.111	0.0418537	Endothelial
EEF1D	1.90854e-06	0.313103	0.476	0.109	0.0423771	Endothelial
TAX1BP1	1.92799e-06	0.497913	0.571	0.152	0.0428091	Endothelial
NRIP1	1.96567e-06	0.290516	0.524	0.126	0.0436457	Endothelial
GTF2A1	2.00468e-06	0.282	0.286	0.049	0.0445119	Endothelial
CCDC82	2.09221e-06	0.348812	0.381	0.079	0.0464555	Endothelial
JAK1	2.11326e-06	0.45603	0.619	0.165	0.0469229	Endothelial
PPM1L	2.11589e-06	0.357234	0.476	0.112	0.0469812	Endothelial
APOLD1	2.14803e-06	0.482465	0.429	0.095	0.0476949	Endothelial
PER1	2.1563e-06	0.282792	0.286	0.049	0.0478784	Endothelial
CEP135	2.20398e-06	0.27824	0.286	0.049	0.0489372	Endothelial
LINC01088	2.24957e-06	0.959421	0.714	0.255	0.0499495	Endothelial
TPK1	2.27213e-06	0.29987	0.429	0.093	0.0504503	Endothelial
PLCL2	2.28156e-06	0.287752	0.381	0.078	0.0506598	Endothelial
GALNT18	2.34436e-06	0.805271	0.333	0.065	0.0520542	Endothelial
TMED5	2.36947e-06	0.452774	0.286	0.05	0.0526118	Endothelial
EXOG	2.42954e-06	0.510978	0.286	0.051	0.0539454	Endothelial
FIS1	2.44139e-06	0.312608	0.286	0.05	0.0542085	Endothelial
RPL5	2.45925e-06	0.615682	0.571	0.159	0.0546051	Endothelial
CNOT6L	2.48254e-06	0.299297	0.381	0.078	0.0551222	Endothelial
DLC1	2.54601e-06	0.783907	0.762	0.305	0.0565317	Endothelial
SLC27A4	2.5486e-06	0.590215	0.286	0.05	0.0565892	Endothelial
SSFA2	2.56179e-06	0.566243	0.429	0.097	0.0568819	Endothelial
AAGAB	2.56451e-06	0.356568	0.333	0.065	0.0569424	Endothelial
ADAR	2.59613e-06	0.253862	0.429	0.094	0.0576445	Endothelial
ANKRD11	2.59786e-06	0.518546	0.667	0.189	0.0576828	Endothelial
ETFA	2.61678e-06	0.503763	0.524	0.132	0.058103	Endothelial
ZNF160	2.74117e-06	0.256796	0.286	0.05	0.060865	Endothelial
IL6ST	2.91467e-06	0.627157	0.619	0.173	0.0647173	Endothelial
CEP192	2.9354e-06	0.508617	0.476	0.12	0.0651776	Endothelial
SOD2	3.10502e-06	0.409893	0.571	0.152	0.0689438	Endothelial
NBEAL1	3.10607e-06	0.662362	0.81	0.327	0.0689673	Endothelial
RPL34	3.11603e-06	1.01243	0.619	0.219	0.0691882	Endothelial
GLUD1	3.11782e-06	0.411207	0.524	0.132	0.069228	Endothelial
UBE2E3	3.2406e-06	0.432821	0.667	0.19	0.0719542	Endothelial
FOXP1	3.26745e-06	0.863893	0.81	0.376	0.0725505	Endothelial
CEBPD	3.36834e-06	0.354187	0.381	0.08	0.0747907	Endothelial
DHX15	3.51716e-06	0.334577	0.429	0.098	0.078095	Endothelial
PNN	3.58116e-06	0.444159	0.476	0.117	0.0795161	Endothelial
SYNE2	3.58165e-06	0.461776	0.524	0.135	0.079527	Endothelial
COL4A1	3.66738e-06	0.280425	0.286	0.05	0.0814305	Endothelial
PIP5K1B	3.67413e-06	0.536078	0.286	0.053	0.0815805	Endothelial
USP31	3.67459e-06	0.27118	0.286	0.05	0.0815905	Endothelial
COX7C	3.68686e-06	0.444056	0.524	0.131	0.0818631	Endothelial
CTBP2	3.87732e-06	0.523933	0.429	0.099	0.0860919	Endothelial
PIEZO1	4.00738e-06	0.286189	0.333	0.066	0.08898	Endothelial
SEC31A	4.01177e-06	0.543112	0.619	0.177	0.0890774	Endothelial
WBP1L	4.02214e-06	0.258998	0.333	0.065	0.0893076	Endothelial
PDHX	4.06834e-06	0.26511	0.429	0.097	0.0903335	Endothelial
CALD1	4.15216e-06	0.854321	0.667	0.269	0.0921946	Endothelial
ANAPC5	4.1625e-06	0.642462	0.571	0.167	0.0924241	Endothelial
EEF2	4.19736e-06	0.455039	0.524	0.132	0.0931983	Endothelial
IP6K1	4.19853e-06	0.308468	0.476	0.116	0.0932241	Endothelial
NFATC2IP	4.27067e-06	0.36503	0.381	0.083	0.094826	Endothelial
HLA-DRA	4.3252e-06	0.625396	0.667	0.2	0.0960368	Endothelial
RPL15	4.38012e-06	0.558588	0.571	0.157	0.0972562	Endothelial
BDNF-AS	4.38687e-06	0.606673	0.619	0.186	0.0974061	Endothelial
NUP98	4.38811e-06	0.264362	0.381	0.081	0.0974335	Endothelial
TANK	4.40912e-06	0.448184	0.476	0.117	0.0979002	Endothelial
KIAA1549	4.48182e-06	0.289658	0.381	0.082	0.0995143	Endothelial
BRK1	4.50746e-06	0.393173	0.286	0.052	0.100084	Endothelial
DOCK5	4.54869e-06	0.379351	0.571	0.155	0.100999	Endothelial
BSG	4.60033e-06	0.309589	0.429	0.095	0.102146	Endothelial
SNAPC3	4.63696e-06	0.317752	0.381	0.083	0.102959	Endothelial
NHLRC2	4.7526e-06	0.370458	0.381	0.083	0.105527	Endothelial
DNAJC13	4.92047e-06	0.357855	0.333	0.068	0.109254	Endothelial
SET	5.00555e-06	0.422291	0.333	0.068	0.111143	Endothelial
UBE3C	5.02166e-06	0.441054	0.571	0.162	0.111501	Endothelial
PLEKHA6	5.05306e-06	0.29072	0.571	0.148	0.112198	Endothelial
MAP2K5	5.20287e-06	0.426527	0.667	0.192	0.115524	Endothelial
TLE1	5.20945e-06	0.735967	0.524	0.15	0.115671	Endothelial
MRPS28	5.3107e-06	0.319728	0.333	0.067	0.117919	Endothelial
ATP6V0A1	5.36224e-06	0.261097	0.524	0.133	0.119063	Endothelial
PRPF40A	5.42703e-06	0.358707	0.429	0.099	0.120502	Endothelial
SPOP	5.56412e-06	0.399166	0.476	0.119	0.123546	Endothelial
PTGDS	5.59935e-06	0.879008	0.667	0.219	0.124328	Endothelial
COX6C	5.64814e-06	0.308215	0.524	0.135	0.125411	Endothelial
SRSF3	5.6482e-06	0.535903	0.476	0.119	0.125413	Endothelial
GGA1	5.67188e-06	0.41084	0.333	0.069	0.125938	Endothelial
TXNRD1	5.67922e-06	0.57091	0.524	0.143	0.126101	Endothelial
CCDC138	5.90792e-06	0.364281	0.286	0.054	0.131179	Endothelial
UBC	6.00282e-06	0.737531	0.571	0.169	0.133287	Endothelial
SAR1A	6.12295e-06	0.390475	0.333	0.069	0.135954	Endothelial
LRRC8A	6.15264e-06	0.317981	0.333	0.068	0.136613	Endothelial
MFGE8	6.52007e-06	0.319444	0.333	0.068	0.144772	Endothelial
RPS11	6.52545e-06	0.650455	0.524	0.149	0.144891	Endothelial
FOS	6.56803e-06	0.25423	0.333	0.067	0.145837	Endothelial
RPL37	6.62582e-06	0.502022	0.476	0.121	0.14712	Endothelial
ZNF33A	6.69176e-06	0.263652	0.381	0.083	0.148584	Endothelial
RPS19	6.85548e-06	0.930706	0.667	0.275	0.152219	Endothelial
ZFHX3	7.08218e-06	0.491663	0.429	0.102	0.157253	Endothelial
EMP2	7.36437e-06	0.757414	0.333	0.073	0.163518	Endothelial
STXBP5-AS1	7.37246e-06	0.266887	0.333	0.068	0.163698	Endothelial
THRAP3	7.5836e-06	0.373969	0.619	0.176	0.168386	Endothelial
UFL1	7.6242e-06	0.496447	0.381	0.085	0.169288	Endothelial
SLC30A9	7.69794e-06	0.268522	0.429	0.102	0.170925	Endothelial
CCNI	7.7117e-06	0.418964	0.476	0.121	0.17123	Endothelial
RGCC	7.75462e-06	0.25304	0.333	0.067	0.172184	Endothelial
RALGPS2	7.76629e-06	0.721021	0.476	0.128	0.172443	Endothelial
HERC2	7.90735e-06	0.997803	0.714	0.272	0.175575	Endothelial
PKN1	8.1762e-06	0.269263	0.333	0.068	0.181544	Endothelial
MT2A	8.24847e-06	1.5072	0.762	0.458	0.183149	Endothelial
PARD3B	8.26328e-06	0.616204	0.619	0.182	0.183478	Endothelial
ATP5E	8.34321e-06	0.478964	0.571	0.159	0.185253	Endothelial
RANBP10	8.36344e-06	0.368007	0.381	0.086	0.185702	Endothelial
TMEM248	8.62721e-06	0.264222	0.333	0.069	0.191559	Endothelial
DICER1	8.65925e-06	0.296295	0.524	0.138	0.19227	Endothelial
CGGBP1	8.77738e-06	0.515049	0.476	0.126	0.194893	Endothelial
CHN2	8.79389e-06	0.265465	0.333	0.069	0.19526	Endothelial
MTMR12	9.17215e-06	0.44408	0.286	0.055	0.203658	Endothelial
TRA2B	9.19554e-06	0.506949	0.571	0.162	0.204178	Endothelial
C12orf79	9.44111e-06	0.414511	0.286	0.055	0.20963	Endothelial
LEMD3	9.57044e-06	0.360787	0.286	0.055	0.212502	Endothelial
SETDB1	9.60536e-06	0.313741	0.381	0.086	0.213277	Endothelial
COL4A2	9.83255e-06	0.285329	0.429	0.102	0.218322	Endothelial
PFDN5	9.88123e-06	0.501605	0.571	0.163	0.219403	Endothelial
GFPT1	9.8884e-06	0.439009	0.429	0.104	0.219562	Endothelial
YPEL3	9.93049e-06	0.259476	0.429	0.101	0.220497	Endothelial
MBNL3	9.93471e-06	0.316561	0.476	0.119	0.22059	Endothelial
CYP7B1	1.02067e-05	0.568014	0.381	0.089	0.22663	Endothelial
AKT2	1.02395e-05	0.266719	0.333	0.069	0.227357	Endothelial
FAM122C	1.05355e-05	0.260204	0.286	0.055	0.23393	Endothelial
IFI6	1.09024e-05	0.690401	0.476	0.125	0.242078	Endothelial
METAP2	1.10225e-05	0.251722	0.381	0.087	0.244743	Endothelial
ANGPTL1	1.16028e-05	0.449379	0.333	0.073	0.257628	Endothelial
PMPCB	1.16393e-05	0.331872	0.286	0.055	0.25844	Endothelial
FAM63B	1.16621e-05	0.326758	0.524	0.141	0.258944	Endothelial
ZNF362	1.17051e-05	0.377539	0.286	0.056	0.2599	Endothelial
ATP6V1B2	1.17082e-05	0.301767	0.333	0.071	0.259968	Endothelial
TUBD1	1.23304e-05	0.333401	0.286	0.055	0.273785	Endothelial
PRKAG2	1.24007e-05	0.583849	0.524	0.147	0.275345	Endothelial
INSR	1.28974e-05	0.733287	0.81	0.303	0.286373	Endothelial
RNF115	1.29859e-05	0.725059	0.714	0.246	0.288338	Endothelial
ZNF652	1.32047e-05	0.578575	0.619	0.192	0.293197	Endothelial
RAB1A	1.33199e-05	0.335539	0.571	0.161	0.295754	Endothelial
ZNF680	1.33645e-05	0.339579	0.286	0.056	0.296745	Endothelial
S100PBP	1.34298e-05	0.40166	0.476	0.125	0.298195	Endothelial
SASH1	1.35859e-05	0.892875	0.762	0.329	0.301661	Endothelial
RASA2	1.37361e-05	0.473764	0.476	0.128	0.304997	Endothelial
FNIP2	1.37367e-05	0.398173	0.429	0.105	0.30501	Endothelial
PURA	1.38239e-05	0.427715	0.381	0.09	0.306947	Endothelial
RP11-608O21.1	1.39554e-05	0.368148	0.476	0.12	0.309866	Endothelial
AMMECR1	1.42812e-05	0.359493	0.286	0.057	0.3171	Endothelial
PEBP4	1.43554e-05	0.433988	0.286	0.056	0.318748	Endothelial
FAM120B	1.45147e-05	0.562363	0.571	0.17	0.322284	Endothelial
DYNC1H1	1.47586e-05	0.409828	0.619	0.182	0.327701	Endothelial
SLC25A40	1.48913e-05	0.399521	0.286	0.057	0.330647	Endothelial
TMEM30A	1.55389e-05	0.360371	0.381	0.09	0.345027	Endothelial
NEK9	1.56627e-05	0.430564	0.381	0.088	0.347776	Endothelial
FKBP2	1.65448e-05	0.414108	0.381	0.088	0.367362	Endothelial
ZC3H11A	1.66607e-05	0.41502	0.476	0.127	0.369934	Endothelial
VEZT	1.67361e-05	0.621799	0.524	0.156	0.371608	Endothelial
CKMT2-AS1	1.67812e-05	0.293654	0.333	0.071	0.37261	Endothelial
SCAF11	1.73538e-05	0.391096	0.571	0.167	0.385323	Endothelial
SNED1	1.76939e-05	0.475732	0.667	0.214	0.392876	Endothelial
CALM1	1.85594e-05	0.350062	0.571	0.161	0.412093	Endothelial
PCBP2	1.88967e-05	0.411304	0.571	0.165	0.419582	Endothelial
RPS13	1.91044e-05	0.491177	0.381	0.09	0.424194	Endothelial
YTHDC1	1.93182e-05	0.565154	0.429	0.111	0.428941	Endothelial
EIF4G2	1.96406e-05	0.388351	0.381	0.091	0.436099	Endothelial
PRCP	1.98326e-05	0.308645	0.381	0.091	0.440362	Endothelial
SP100	2.05138e-05	0.258467	0.381	0.089	0.455488	Endothelial
CCSER1	2.05885e-05	0.600082	0.524	0.156	0.457147	Endothelial
UBAP2	2.06355e-05	0.372022	0.524	0.142	0.458192	Endothelial
AK2	2.10181e-05	0.268971	0.286	0.057	0.466685	Endothelial
DYM	2.13659e-05	0.258187	0.714	0.223	0.474409	Endothelial
PANK3	2.15426e-05	0.307915	0.286	0.057	0.478333	Endothelial
YARS	2.19686e-05	0.363467	0.381	0.092	0.48779	Endothelial
MCTP1	2.20348e-05	0.779583	0.667	0.245	0.48926	Endothelial
RIMKLB	2.21278e-05	0.691645	0.429	0.116	0.491327	Endothelial
STK3	2.2301e-05	0.472159	0.619	0.193	0.495171	Endothelial
BAIAP2L1	2.23069e-05	0.450629	0.381	0.091	0.495302	Endothelial
BMP2K	2.24917e-05	0.526331	0.429	0.111	0.499405	Endothelial
NFYC	2.26708e-05	0.592946	0.333	0.079	0.503383	Endothelial
CTTNBP2NL	2.31626e-05	0.503986	0.429	0.113	0.514302	Endothelial
B2M	2.34123e-05	0.683665	0.905	0.617	0.519847	Endothelial
SLC44A2	2.36975e-05	0.454206	0.524	0.147	0.526179	Endothelial
BTBD10	2.39174e-05	0.334479	0.381	0.091	0.531062	Endothelial
MT1E	2.4629e-05	0.735764	0.571	0.194	0.546863	Endothelial
PPP1R13B	2.49158e-05	0.410966	0.429	0.107	0.553231	Endothelial
EVI5	2.50623e-05	0.428126	0.667	0.211	0.556483	Endothelial
EIF2AK3	2.52687e-05	0.327861	0.333	0.075	0.561066	Endothelial
DGKH	2.53592e-05	0.564954	0.429	0.109	0.563075	Endothelial
RP11-206L10.9	2.54057e-05	0.383118	0.286	0.059	0.564108	Endothelial
PTMS	2.56673e-05	0.472989	0.333	0.077	0.569916	Endothelial
MOB3B	2.67749e-05	0.365901	0.476	0.128	0.59451	Endothelial
STPG2	2.71967e-05	0.44669	0.571	0.166	0.603877	Endothelial
VPS36	2.77155e-05	0.383787	0.381	0.094	0.615396	Endothelial
CAPZB	2.83854e-05	0.370824	0.476	0.128	0.630268	Endothelial
USP15	2.84378e-05	0.483383	0.524	0.151	0.631433	Endothelial
G3BP1	2.8518e-05	0.299429	0.286	0.059	0.633213	Endothelial
LINC00657	2.90737e-05	0.303811	0.524	0.141	0.645553	Endothelial
POLA1	2.91809e-05	0.429135	0.333	0.076	0.647932	Endothelial
RP11-418J17.1	2.94214e-05	0.361458	0.381	0.094	0.653274	Endothelial
ZNF431	3.04205e-05	0.440009	0.333	0.075	0.675458	Endothelial
C5orf28	3.10271e-05	0.253073	0.286	0.059	0.688926	Endothelial
ACIN1	3.10833e-05	0.313299	0.524	0.143	0.690174	Endothelial
FGD4	3.17401e-05	0.607714	0.476	0.13	0.704756	Endothelial
PPCDC	3.21071e-05	0.537705	0.429	0.115	0.712905	Endothelial
C19orf60	3.25842e-05	0.308128	0.333	0.075	0.723499	Endothelial
EVA1C	3.34982e-05	0.575088	0.619	0.202	0.743795	Endothelial
SRSF4	3.353e-05	0.379951	0.524	0.153	0.7445	Endothelial
BLZF1	3.46988e-05	0.314418	0.286	0.06	0.770453	Endothelial
COMMD6	3.48973e-05	0.338674	0.286	0.059	0.774859	Endothelial
XPR1	3.62972e-05	0.331386	0.524	0.15	0.805943	Endothelial
OTUD5	3.63502e-05	0.652652	0.286	0.062	0.80712	Endothelial
TBC1D22A	3.68125e-05	0.673773	0.571	0.184	0.817385	Endothelial
PAQR8	3.7197e-05	0.395335	0.286	0.06	0.825923	Endothelial
ELN	3.81369e-05	0.497939	0.333	0.078	0.846791	Endothelial
ATRN	3.84923e-05	0.254129	0.524	0.146	0.854684	Endothelial
DAZAP2	3.86759e-05	0.323831	0.381	0.093	0.85876	Endothelial
NDRG2	3.88453e-05	0.454392	0.571	0.18	0.862522	Endothelial
[truncated: 306 more rows]

## Sheet: S4d) ICGC_PA74 standard
gene	p_val	avg_logFC	pct.1	pct.2	p_val_adj	cluster
PCDH15	0	1.05561	1	0.689	0	0
ATRNL1	0	1.04571	0.998	0.502	0	0
LHFPL3	0	1.00909	1	0.734	0	0
DCC	0	0.992472	1	0.503	0	0
LRRC4C	0	0.976494	1	0.762	0	0
GRM7	0	0.97177	1	0.505	0	0
TNR	0	0.963843	1	0.733	0	0
CSMD1	0	0.941306	1	0.716	0	0
XYLT1	0	0.939074	0.998	0.577	0	0
TMEM132C	0	0.927375	0.995	0.434	0	0
DSCAM	0	0.924906	1	0.879	0	0
CNTNAP5	0	0.913035	0.982	0.386	0	0
GRM5	0	0.911479	1	0.556	0	0
OPCML	0	0.907076	1	0.674	0	0
TMEM132D	0	0.904808	0.964	0.346	0	0
NXPH1	0	0.890247	0.993	0.457	0	0
IL1RAPL1	0	0.889668	1	0.639	0	0
MMP16	0	0.889474	1	0.681	0	0
SCN1A	0	0.888161	1	0.532	0	0
MROH9	0	0.882337	0.913	0.305	0	0
AGAP1	0	0.873189	1	0.666	0	0
LRRTM4	0	0.864612	1	0.703	0	0
SNTG1	0	0.864116	1	0.629	0	0
CSMD3	0	0.859309	0.999	0.667	0	0
SEMA5A	0	0.857872	1	0.597	0	0
DPP10	0	0.853349	0.996	0.441	0	0
MDGA2	0	0.850045	1	0.609	0	0
EPN2	0	0.844365	0.999	0.732	0	0
AL589740.1	0	0.836296	0.935	0.383	0	0
CDH13	0	0.82651	0.981	0.402	0	0
SGCD	0	0.822688	0.998	0.551	0	0
AL353784.1	0	0.820273	0.882	0.282	0	0
CA10	0	0.818209	1	0.61	0	0
BRINP3	0	0.815385	1	0.61	0	0
HS6ST3	0	0.808803	0.953	0.413	0	0
HIP1	0	0.80389	0.991	0.585	0	0
FGF12	0	0.803221	0.996	0.609	0	0
CLSTN2	0	0.79583	0.682	0.203	0	0
SOX6	0	0.789348	1	0.66	0	0
ADARB2	0	0.788173	0.996	0.529	0	0
COL9A1	0	0.785961	0.986	0.456	0	0
APBB2	0	0.784863	0.999	0.528	0	0
LRRTM3	0	0.78414	0.991	0.502	0	0
KCNIP4	0	0.779139	1	0.703	0	0
HECW1	0	0.776128	0.991	0.46	0	0
NLGN1	0	0.77012	1	0.779	0	0
AC010127.1	0	0.770103	0.975	0.436	0	0
GAD1	0	0.769993	0.957	0.363	0	0
SORCS3	0	0.768606	0.982	0.425	0	0
MEGF11	0	0.76751	0.997	0.515	0	0
SMOC1	0	0.764454	0.985	0.488	0	0
LUZP2	0	0.764322	0.995	0.571	0	0
LRP1B	0	0.763604	1	0.825	0	0
ERBB4	0	0.762789	1	0.694	0	0
AC092691.1	0	0.762426	0.999	0.543	0	0
GRIK1	0	0.755495	0.923	0.489	0	0
PCDH7	0	0.751762	1	0.55	0	0
SOX5	0	0.750801	1	0.633	0	0
CHRM3	0	0.749934	0.943	0.407	0	0
PDZD2	0	0.736132	0.993	0.592	0	0
C10orf90	0	0.733813	0.906	0.321	0	0
DSCAML1	0	0.733812	0.996	0.464	0	0
STK32B	0	0.73216	0.986	0.523	0	0
NCAM2	0	0.730139	1	0.655	0	0
SHISA9	0	0.723883	0.973	0.471	0	0
COL11A1	0	0.718293	0.99	0.502	0	0
AL133346.1	0	0.718183	0.807	0.25	0	0
IPO9-AS1	0	0.717413	0.974	0.486	0	0
KCNMB2-AS1	0	0.714123	0.958	0.476	0	0
MYT1	0	0.71401	0.967	0.371	0	0
PTPRZ1	0	0.710196	1	0.893	0	0
PLCB1	0	0.708845	0.999	0.606	0	0
AL445250.1	0	0.707187	0.955	0.45	0	0
ROBO1	0	0.706774	0.991	0.639	0	0
BCAS1	0	0.704671	0.998	0.529	0	0
XKR4	0	0.703806	0.935	0.399	0	0
DLGAP1	0	0.698912	0.999	0.584	0	0
CSMD2	0	0.694815	0.986	0.458	0	0
ASIC2	0	0.692752	0.935	0.35	0	0
NAV1	0	0.692742	0.998	0.626	0	0
PDE7B	0	0.691244	0.966	0.441	0	0
NLGN4Y	0	0.689721	0.997	0.702	0	0
KIF13A	0	0.689189	0.997	0.676	0	0
FAM155A	0	0.686223	0.995	0.613	0	0
ADGRL3	0	0.685678	1	0.713	0	0
LSAMP	0	0.685544	1	0.804	0	0
LINC00511	0	0.684372	0.998	0.548	0	0
SLC35F1	0	0.681507	1	0.57	0	0
DLG2	0	0.680524	1	0.758	0	0
FERMT1	0	0.6793	0.847	0.29	0	0
PLPPR1	0	0.677899	0.958	0.39	0	0
SLC24A2	0	0.677349	0.959	0.419	0	0
SORCS1	0	0.672449	0.98	0.462	0	0
CACNA2D3	0	0.669354	0.827	0.313	0	0
KCTD16	0	0.66898	0.764	0.248	0	0
KCND2	0	0.668767	1	0.696	0	0
LINC01776	0	0.666049	0.909	0.354	0	0
HIP1R	0	0.663668	0.979	0.388	0	0
NOS1	0	0.662282	0.939	0.394	0	0
GALNT13	0	0.66198	0.988	0.546	0	0
COBL	0	0.660747	0.986	0.509	0	0
SPATA6	0	0.660193	1	0.698	0	0
KAT2B	0	0.659452	0.996	0.69	0	0
MPPED2	0	0.65733	0.94	0.367	0	0
TRIM9	0	0.65683	0.997	0.605	0	0
NRCAM	0	0.653271	1	0.659	0	0
PDE4B	0	0.65105	1	0.883	0	0
AC007563.2	0	0.650108	0.666	0.222	0	0
DPP6	0	0.649695	1	0.69	0	0
NOVA1	0	0.649081	1	0.672	0	0
ADAMTS17	0	0.648443	0.838	0.273	0	0
PRRX1	0	0.648353	0.988	0.527	0	0
DGKG	0	0.645039	0.996	0.568	0	0
VCAN	0	0.643782	0.999	0.64	0	0
CDH19	0	0.640939	0.918	0.339	0	0
DNM3	0	0.640905	1	0.667	0	0
GRIA3	0	0.639071	0.992	0.504	0	0
ANO4	0	0.638826	0.882	0.303	0	0
AL392023.2	0	0.635176	0.71	0.246	0	0
ALK	0	0.629974	0.812	0.31	0	0
ZCCHC24	0	0.628388	0.984	0.509	0	0
GRIN2B	0	0.627793	0.916	0.33	0	0
DAB1	0	0.626095	0.991	0.571	0	0
CDH10	0	0.625938	0.947	0.464	0	0
SCN9A	0	0.624573	0.983	0.462	0	0
GRIA2	0	0.623121	1	0.647	0	0
TMEM108	0	0.622131	0.965	0.477	0	0
ZNF462	0	0.62026	0.973	0.502	0	0
EPHA5	0	0.619483	0.808	0.288	0	0
KAZN	0	0.618291	1	0.66	0	0
GRID1	0	0.615957	0.989	0.489	0	0
NTNG1	0	0.61436	0.974	0.468	0	0
GRIK4	0	0.614215	0.954	0.411	0	0
SEMA3E	0	0.614069	0.983	0.49	0	0
NLGN4X	0	0.612306	0.978	0.52	0	0
DOCK1	0	0.609736	0.992	0.526	0	0
NOL4	0	0.607971	0.962	0.475	0	0
CHL1	0	0.606693	0.999	0.659	0	0
KCNMA1	0	0.604947	1	0.747	0	0
PID1	0	0.603056	0.96	0.49	0	0
ALCAM	0	0.596836	0.999	0.7	0	0
ASAP1	0	0.596085	1	0.738	0	0
PPP1R9A	0	0.594421	0.991	0.545	0	0
NCALD	0	0.594384	0.817	0.318	0	0
GPR158	0	0.594344	0.975	0.506	0	0
TMEM132B	0	0.592978	0.923	0.363	0	0
PTPRG	0	0.591924	1	0.625	0	0
PPFIA2	0	0.591491	0.976	0.497	0	0
AC125613.1	0	0.590286	0.754	0.252	0	0
PPP2R2B	0	0.589801	1	0.619	0	0
GRIK3	0	0.587646	0.876	0.305	0	0
CASK	0	0.587431	0.996	0.733	0	0
WSCD1	0	0.585954	0.931	0.398	0	0
UNC80	0	0.58267	0.981	0.525	0	0
ZEB1	0	0.582665	1	0.752	0	0
SLC24A3	0	0.58147	0.865	0.359	0	0
PAK3	0	0.578692	0.932	0.39	0	0
COL19A1	0	0.578646	0.819	0.305	0	0
SHROOM4	0	0.578567	0.826	0.285	0	0
PLPP4	0	0.576525	0.924	0.42	0	0
PRKD1	0	0.576023	0.992	0.51	0	0
SNX22	0	0.574377	0.935	0.394	0	0
CACNG4	0	0.573943	0.916	0.359	0	0
DGKI	0	0.573037	0.98	0.51	0	0
PHACTR3	0	0.57233	0.963	0.437	0	0
MIR137HG	0	0.572324	0.854	0.33	0	0
GDAP1	0	0.567736	0.932	0.46	0	0
SGIP1	0	0.56609	0.982	0.527	0	0
IGSF9B	0	0.563649	0.897	0.356	0	0
SCN3A	0	0.562599	0.964	0.459	0	0
KLHL32	0	0.558058	0.908	0.376	0	0
SLC44A5	0	0.55463	0.811	0.319	0	0
TOX	0	0.554562	0.941	0.446	0	0
ERC2	0	0.551937	0.931	0.449	0	0
BEST3	0	0.548424	0.764	0.246	0	0
CSRNP3	0	0.544945	0.947	0.437	0	0
ARNT2	0	0.541965	0.96	0.474	0	0
MYO16	0	0.539592	0.809	0.316	0	0
ATP10B	0	0.537628	0.978	0.466	0	0
CDC42BPA	0	0.536283	0.996	0.59	0	0
NTN1	0	0.534802	0.962	0.46	0	0
STK32A	0	0.534198	0.961	0.459	0	0
VCAN-AS1	0	0.531639	0.756	0.252	0	0
CC2D1A	0	0.529346	0.87	0.38	0	0
GSG1L	0	0.529223	0.815	0.285	0	0
SHC3	0	0.525664	0.919	0.423	0	0
AMZ1	0	0.524383	0.886	0.388	0	0
UNC79	0	0.524382	0.937	0.457	0	0
SYT16	0	0.523628	0.765	0.26	0	0
THSD7A	0	0.523319	0.88	0.394	0	0
RAB3IP	0	0.521969	0.904	0.411	0	0
RAPGEF4	0	0.517719	0.937	0.437	0	0
SLC1A1	0	0.516871	0.818	0.309	0	0
AL354771.1	0	0.516387	0.734	0.254	0	0
RGS7	0	0.511274	0.971	0.455	0	0
FHOD3	0	0.509261	0.813	0.301	0	0
KCNAB1	0	0.507984	0.791	0.3	0	0
PTPRK	0	0.506445	0.941	0.434	0	0
DLC1	0	0.504079	0.924	0.413	0	0
PLEKHH2	0	0.503431	0.944	0.43	0	0
PRKG2	0	0.498058	0.719	0.218	0	0
FBN3	0	0.495572	0.746	0.231	0	0
CDKL1	0	0.479969	0.84	0.359	0	0
NPAS2	0	0.477101	0.764	0.283	0	0
BASP1-AS1	0	0.475267	0.664	0.205	0	0
LRRN1	0	0.471628	0.851	0.35	0	0
RAB27B	0	0.471282	0.603	0.168	0	0
LRFN2	0	0.470253	0.68	0.201	0	0
CMYA5	0	0.465424	0.898	0.395	0	0
PHLDB1	0	0.454486	0.92	0.421	0	0
NAALAD2	0	0.453092	0.789	0.277	0	0
EPN2-AS1	0	0.446687	0.74	0.235	0	0
SOX13	0	0.439138	0.786	0.291	0	0
CACNG5	0	0.417192	0.511	0.119	0	0
ANKRD55	0	0.412367	0.673	0.207	0	0
SPSB4	0	0.393504	0.614	0.173	0	0
LNX1	4.55407e-306	0.470395	0.737	0.264	1.23342e-301	0
MEG8	5.29791e-306	0.472155	0.872	0.363	1.43489e-301	0
FREM2	4.53001e-305	0.440591	0.684	0.226	1.22691e-300	0
MAP2	1.01222e-304	0.55815	0.997	0.638	2.7415e-300	0
MTSS1L	1.34183e-303	0.443817	0.92	0.437	3.63421e-299	0
ITGB8	1.41238e-303	0.449239	0.911	0.42	3.82529e-299	0
ARPP21	1.74751e-303	0.511108	0.99	0.529	4.73297e-299	0
SH3D19	1.1228e-302	0.505186	0.976	0.542	3.04099e-298	0
GDNF-AS1	1.70396e-301	0.388951	0.665	0.213	4.61501e-297	0
IGF2BP2	3.71733e-301	0.489885	0.9	0.416	1.0068e-296	0
COL4A3	1.72979e-299	0.394852	0.617	0.185	4.68496e-295	0
NRG3	3.52147e-299	0.513292	0.992	0.584	9.53755e-295	0
NKAIN3	5.97189e-298	0.605577	0.949	0.498	1.61743e-293	0
SUSD4	4.87935e-297	0.405155	0.736	0.262	1.32152e-292	0
ASTN1	8.46639e-297	0.504657	0.962	0.498	2.29304e-292	0
NRXN1	1.26514e-296	0.62828	1	0.741	3.42651e-292	0
Z94057.1	1.72416e-296	0.382956	0.772	0.28	4.66972e-292	0
AFAP1	3.36322e-296	0.465806	0.874	0.385	9.10895e-292	0
ASIC4	1.05887e-294	0.337499	0.672	0.213	2.86786e-290	0
MAGI2	1.26175e-294	0.586605	1	0.663	3.41732e-290	0
OPHN1	2.12064e-294	0.556583	0.996	0.708	5.74353e-290	0
NTM	2.47432e-294	0.584643	1	0.665	6.70144e-290	0
CACNA1G	5.93174e-294	0.336928	0.588	0.167	1.60655e-289	0
PLPP3	3.25001e-293	0.555167	0.752	0.293	8.80234e-289	0
ADAMTS9-AS2	3.56135e-292	0.556356	0.814	0.348	9.64556e-288	0
HRASLS	7.59005e-292	0.378979	0.617	0.184	2.05569e-287	0
BRINP2	2.42054e-291	0.407185	0.612	0.186	6.5558e-287	0
AFAP1L2	5.92393e-291	0.39619	0.8	0.305	1.60444e-286	0
NAV2	7.45027e-291	0.527854	1	0.82	2.01783e-286	0
EDIL3	1.91632e-290	0.516114	0.962	0.493	5.19016e-286	0
CTNNA2	5.60246e-290	0.577405	1	0.623	1.51737e-285	0
SORBS2	7.76932e-290	0.438867	0.912	0.428	2.10424e-285	0
NEGR1	1.48696e-289	0.474738	0.986	0.539	4.02729e-285	0
THRB	1.5811e-289	0.517871	0.955	0.495	4.28224e-285	0
RGS17	3.303e-289	0.435625	0.746	0.283	8.94585e-285	0
DOCK9	1.20697e-288	0.490965	0.921	0.447	3.26896e-284	0
DANT2	2.24805e-288	0.504712	0.979	0.524	6.08861e-284	0
ANKRD28	2.96024e-288	0.497083	0.977	0.559	8.01751e-284	0
KIAA1217	4.50632e-288	0.50648	0.842	0.362	1.22049e-283	0
NRXN3	3.29367e-287	0.500222	0.998	0.619	8.92058e-283	0
PDE1C	1.24971e-285	0.444778	0.873	0.383	3.38471e-281	0
KIF26B	1.56434e-285	0.588684	0.981	0.601	4.23685e-281	0
UBE2Q2L	1.87078e-284	0.325212	0.561	0.157	5.06682e-280	0
DMD	4.38713e-284	0.579088	1	0.686	1.18821e-279	0
SULF2	6.06562e-284	0.4334	0.894	0.411	1.64281e-279	0
TMEFF2	9.6344e-284	0.5084	0.877	0.407	2.60938e-279	0
UBA6-AS1	9.92092e-284	0.605428	0.832	0.391	2.68698e-279	0
LARGE1	2.0543e-283	0.499336	0.964	0.562	5.56387e-279	0
FAM19A1	4.36968e-283	0.584281	0.6	0.191	1.18348e-278	0
AC090138.1	1.51221e-280	0.337501	0.571	0.163	4.09567e-276	0
FGF14	3.68098e-280	0.631274	1	0.712	9.96956e-276	0
ELFN2	4.57895e-280	0.345604	0.643	0.202	1.24016e-275	0
NCAM1	1.34084e-279	0.533094	0.999	0.647	3.63154e-275	0
NPAS3	1.58918e-279	0.596134	1	0.678	4.30413e-275	0
DOCK3	1.68357e-279	0.511949	0.997	0.604	4.55979e-275	0
VSTM2B	4.14143e-279	0.324595	0.655	0.207	1.12166e-274	0
SAMD4A	7.55124e-279	0.504296	0.994	0.69	2.04518e-274	0
GRIK2	2.25956e-278	0.317686	0.999	0.587	6.11979e-274	0
GRIA4	2.87838e-278	0.589449	1	0.713	7.7958e-274	0
PCDH9	3.0861e-278	0.610378	1	0.821	8.35839e-274	0
TMEM196	1.41726e-277	0.378523	0.511	0.131	3.83852e-273	0
AL138828.1	1.49918e-275	0.430619	0.69	0.245	4.06039e-271	0
PREX2	4.44781e-275	0.504084	0.997	0.561	1.20465e-270	0
ARHGAP10	1.18145e-274	0.429578	0.877	0.392	3.19984e-270	0
CTNNA3	1.20823e-274	0.412618	0.927	0.468	3.27237e-270	0
UST	1.33409e-273	0.503865	0.987	0.697	3.61324e-269	0
PLPPR4	1.05509e-271	0.357241	0.711	0.255	2.85759e-267	0
LINC02588	1.39234e-271	0.575363	0.727	0.295	3.771e-267	0
LINC01322	2.61871e-271	0.545277	0.699	0.274	7.09253e-267	0
CLASP2	3.30612e-271	0.441074	1	0.826	8.95429e-267	0
NME9	8.44026e-271	0.460245	0.808	0.352	2.28596e-266	0
TANC2	4.63426e-270	0.455864	0.998	0.785	1.25514e-265	0
SCD5	5.45609e-269	0.515169	0.997	0.66	1.47773e-264	0
TMEM163	3.01475e-268	0.503366	0.958	0.548	8.16515e-264	0
USP24	3.79999e-268	0.462266	0.996	0.776	1.02919e-263	0
KCNQ1OT1	1.84229e-267	0.525394	0.958	0.576	4.98967e-263	0
COL4A4	4.19431e-267	0.340592	0.511	0.136	1.13599e-262	0
AL662796.1	6.59516e-267	0.496428	0.735	0.297	1.78623e-262	0
MIAT	9.67637e-267	0.308163	0.588	0.176	2.62075e-262	0
KIZ	1.84162e-266	0.453128	0.935	0.518	4.98785e-262	0
SEZ6L	2.13078e-266	0.509781	0.819	0.354	5.77099e-262	0
FRMD5	9.77431e-266	0.519294	0.987	0.578	2.64727e-261	0
DPY19L2	2.89884e-265	0.367773	0.784	0.319	7.85122e-261	0
TMEM178B	3.51532e-265	0.487417	0.948	0.489	9.5209e-261	0
ATCAY	4.38763e-265	0.350787	0.77	0.295	1.18835e-260	0
PCDH9-AS2	8.52643e-265	0.501284	0.903	0.424	2.3093e-260	0
MARK1	8.61537e-265	0.427363	0.842	0.379	2.33339e-260	0
PPFIBP1	8.71606e-265	0.414395	0.886	0.41	2.36066e-260	0
ASTN2	1.13821e-264	0.537386	0.998	0.626	3.08273e-260	0
SYN3	2.35037e-264	0.481832	0.733	0.296	6.36576e-260	0
SCN7A	2.60858e-264	0.347756	0.711	0.258	7.06507e-260	0
MKRN3	3.14335e-264	0.386997	0.732	0.284	8.51344e-260	0
ANK3	3.68864e-264	0.499814	0.998	0.637	9.99031e-260	0
CADM2	7.93998e-264	0.555334	1	0.748	2.15046e-259	0
AGBL4	9.75199e-264	0.561638	0.869	0.426	2.64123e-259	0
ZFPM2	3.4792e-263	0.635176	0.975	0.581	9.42306e-259	0
CHST9	1.65195e-262	0.466115	0.786	0.328	4.47414e-258	0
LDLRAD3	2.06024e-262	0.491164	0.983	0.556	5.57997e-258	0
CDH20	2.61569e-262	0.515022	0.992	0.547	7.08433e-258	0
SPOCK1	4.0391e-262	0.486307	0.977	0.538	1.09395e-257	0
FMO3	2.32809e-261	0.304295	0.447	0.106	6.3054e-257	0
RFTN2	1.55812e-260	0.441987	0.915	0.442	4.22002e-256	0
GFRA1	2.15785e-260	0.407918	0.654	0.231	5.84433e-256	0
MIR9-3HG	1.11958e-259	0.374685	0.718	0.272	3.03227e-255	0
AC233296.1	6.49171e-259	0.581883	0.576	0.19	1.75821e-254	0
ADAM12	2.51159e-258	0.439363	0.682	0.254	6.80239e-254	0
ADAM23	5.15704e-258	0.41615	0.888	0.422	1.39673e-253	0
SOX10	2.82691e-257	0.334157	0.703	0.255	7.65641e-253	0
AK5	4.58704e-257	0.416781	0.607	0.202	1.24235e-252	0
GOLGA8B	9.98135e-257	0.396515	0.924	0.478	2.70335e-252	0
FIGN	1.65975e-256	0.437043	0.948	0.454	4.49526e-252	0
FAM19A2	4.10438e-256	0.571343	0.838	0.413	1.11163e-251	0
SNAP91	5.91399e-256	0.412601	0.927	0.449	1.60174e-251	0
KCNQ5	6.95952e-256	0.538882	0.855	0.409	1.88492e-251	0
LRP4	2.55116e-255	0.397199	0.808	0.348	6.90955e-251	0
NECTIN3	2.99998e-255	0.430278	0.895	0.455	8.12514e-251	0
ARFGEF3	3.24815e-255	0.369946	0.917	0.432	8.7973e-251	0
PARD3	3.53819e-255	0.42712	0.973	0.488	9.58284e-251	0
CNKSR3	4.91194e-255	0.401873	0.763	0.309	1.33035e-250	0
ANO3	7.04821e-254	0.360235	0.544	0.162	1.90894e-249	0
NETO1	1.3109e-253	0.39052	0.551	0.167	3.55043e-249	0
SCN2A	1.47067e-253	0.35835	0.913	0.439	3.98315e-249	0
EBF4	6.23954e-253	0.322927	0.635	0.216	1.68992e-248	0
CSPG4	7.14779e-253	0.317639	0.74	0.278	1.93591e-248	0
AC037450.1	8.41832e-253	0.320944	0.468	0.119	2.28002e-248	0
IGF1R	1.2068e-252	0.472445	0.98	0.594	3.26851e-248	0
AJAP1	1.31099e-252	0.316971	0.499	0.133	3.5507e-248	0
ABHD2	6.45011e-252	0.471581	0.983	0.676	1.74695e-247	0
PEX5L	6.88734e-251	0.449369	0.566	0.181	1.86537e-246	0
ATP13A4	1.25546e-250	0.390179	0.763	0.309	3.40029e-246	0
CHST8	3.8566e-250	0.387128	0.584	0.192	1.04452e-245	0
PLPPR5	3.9411e-249	0.342974	0.614	0.203	1.06741e-244	0
RIMS2	1.29722e-248	0.447576	0.963	0.531	3.51338e-244	0
ANKS1B	2.34076e-248	0.47718	1	0.656	6.33972e-244	0
KCNT2	2.56331e-248	0.41944	0.971	0.483	6.94248e-244	0
HS6ST2	3.08617e-248	0.460316	0.588	0.198	8.35859e-244	0
COL9A2	5.24491e-246	0.379183	0.854	0.406	1.42053e-241	0
ZEB1-AS1	9.07718e-246	0.493244	0.712	0.294	2.45846e-241	0
AC124254.1	1.34792e-245	0.457141	0.584	0.191	3.65071e-241	0
EPHA5-AS1	4.92763e-245	0.323759	0.511	0.147	1.3346e-240	0
PLLP	1.17154e-244	0.316502	0.736	0.276	3.173e-240	0
AC004158.1	1.74045e-244	0.38799	0.752	0.312	4.71383e-240	0
PDE4D	1.05779e-243	0.467875	0.997	0.688	2.86491e-239	0
KHDRBS2	2.30031e-243	0.424393	0.537	0.166	6.23017e-239	0
CACNA2D1	3.73784e-242	0.449222	0.957	0.522	1.01236e-237	0
AC090673.1	7.76152e-242	0.279433	0.419	0.097	2.10213e-237	0
RPH3A	3.24454e-241	0.390115	0.521	0.156	8.78751e-237	0
CIT	5.68303e-241	0.345079	0.684	0.259	1.53919e-236	0
FAM66D	6.38114e-241	0.382722	0.824	0.372	1.72827e-236	0
KCNIP3	6.89161e-241	0.288034	0.57	0.179	1.86652e-236	0
CACNG8	1.19307e-240	0.313377	0.632	0.22	3.23131e-236	0
PGAP1	1.51514e-240	0.356848	0.836	0.379	4.10361e-236	0
PRICKLE2	2.99829e-240	0.378837	0.946	0.449	8.12056e-236	0
MYT1L	3.01838e-240	0.342901	0.747	0.288	8.17499e-236	0
DNER	7.89898e-240	0.377372	0.958	0.514	2.13936e-235	0
KHDRBS3	8.64335e-240	0.456919	0.991	0.68	2.34096e-235	0
SLC25A27	1.09092e-239	0.377769	0.894	0.448	2.95464e-235	0
VWC2	5.70901e-239	0.399571	0.694	0.269	1.54623e-234	0
EHBP1	1.01302e-238	0.433577	0.992	0.713	2.74365e-234	0
UGT8	2.0233e-238	0.309966	0.68	0.246	5.47992e-234	0
FGFR1	3.6064e-238	0.391146	0.901	0.455	9.76758e-234	0
SLIT2	1.34736e-237	0.337611	0.647	0.229	3.64919e-233	0
PCMTD2	2.18725e-237	0.387419	0.893	0.487	5.92394e-233	0
MIR3681HG	2.69919e-237	0.446441	0.544	0.176	7.31047e-233	0
RNF144A	1.18712e-236	0.396434	0.906	0.435	3.2152e-232	0
KIF18B	1.29948e-236	0.35742	0.401	0.092	3.51952e-232	0
ZNF704	2.67169e-236	0.434231	0.939	0.501	7.23599e-232	0
AC091906.1	6.90745e-236	0.335036	0.47	0.127	1.87081e-231	0
C1orf21	9.59787e-236	0.440273	0.968	0.541	2.59949e-231	0
TRIM62	1.0243e-235	0.372904	0.643	0.235	2.7742e-231	0
TNRC6C	2.51106e-235	0.423205	0.967	0.586	6.80096e-231	0
SLC4A10	1.04227e-234	0.348275	0.741	0.297	2.82288e-230	0
SUSD5	1.37727e-234	0.372698	0.585	0.2	3.7302e-230	0
U91319.1	2.57036e-234	0.458119	0.747	0.319	6.96155e-230	0
PTPRT	4.71199e-234	0.538353	0.64	0.251	1.2762e-229	0
FA2H	5.1918e-234	0.30286	0.591	0.193	1.40615e-229	0
C3orf70	1.20181e-233	0.382933	0.833	0.394	3.25497e-229	0
PIGC	1.44963e-233	0.37046	0.777	0.341	3.92618e-229	0
SPOCK3	1.48824e-233	0.463697	0.447	0.121	4.03075e-229	0
AP005433.1	4.21757e-233	0.306685	0.546	0.173	1.14229e-228	0
ARHGEF28	4.55248e-233	0.316312	0.433	0.11	1.23299e-228	0
COL20A1	5.07167e-233	0.34472	0.857	0.393	1.37361e-228	0
ARHGEF4	1.14599e-232	0.376882	0.829	0.375	3.10379e-228	0
ILDR2	3.18908e-232	0.312199	0.633	0.227	8.63731e-228	0
AL139383.1	5.33715e-232	0.392407	0.822	0.376	1.44551e-227	0
SLC6A1	1.17468e-231	0.308135	0.807	0.355	3.18152e-227	0
AP001825.1	3.94415e-231	0.334357	0.587	0.201	1.06823e-226	0
KCNH8	5.94959e-231	0.405952	0.691	0.272	1.61139e-226	0
GLRB	1.68788e-230	0.312861	0.671	0.251	4.57144e-226	0
AC239809.3	2.13364e-230	0.352173	0.805	0.353	5.77874e-226	0
CACNA1A	2.8589e-230	0.355983	0.983	0.562	7.74306e-226	0
DIRC3	4.32583e-230	0.441111	0.667	0.26	1.17161e-225	0
TACC2	1.3893e-229	0.295037	0.725	0.289	3.76279e-225	0
TRIM2	2.39315e-229	0.3897	0.95	0.526	6.48162e-225	0
AC096576.2	7.16114e-229	0.293052	0.559	0.177	1.93952e-224	0
HYDIN	9.67517e-229	0.398531	0.904	0.443	2.62042e-224	0
RHBDL3	4.19277e-228	0.32486	0.636	0.229	1.13557e-223	0
GALR1	5.85791e-228	0.284228	0.537	0.164	1.58656e-223	0
RANBP17	1.06608e-227	0.432704	0.749	0.327	2.88736e-223	0
ADGRB1	1.73594e-227	0.25926	0.649	0.227	4.70161e-223	0
PLCE1	1.66379e-226	0.363905	0.86	0.402	4.50621e-222	0
CTNND2	3.19416e-226	0.457361	1	0.681	8.65106e-222	0
CDK14	3.84294e-226	0.432929	0.986	0.579	1.04082e-221	0
TJP1	5.96842e-226	0.366944	0.968	0.527	1.61649e-221	0
ARHGAP42	2.8716e-225	0.387623	0.873	0.41	7.77745e-221	0
CCDC50	6.28111e-225	0.378884	0.974	0.679	1.70118e-220	0
SLC35F3	8.41538e-225	0.403514	0.64	0.238	2.27922e-220	0
BAALC	1.32224e-224	0.387013	0.941	0.489	3.58115e-220	0
MEIS2	2.75067e-224	0.4339	0.866	0.426	7.44992e-220	0
PTPRD	1.57827e-223	0.488117	0.988	0.619	4.27458e-219	0
LRFN5	2.37977e-223	0.513255	0.624	0.242	6.44538e-219	0
TNIK	3.24905e-223	0.365217	0.996	0.574	8.79972e-219	0
KSR2	4.08353e-223	0.310282	0.743	0.297	1.10598e-218	0
TENM1	2.08006e-222	0.316169	0.937	0.472	5.63363e-218	0
TRPM8	2.41605e-222	0.32729	0.447	0.123	6.54363e-218	0
PRKACB	4.52468e-222	0.397844	0.982	0.667	1.22546e-217	0
MAP4K5	8.12622e-222	0.388437	0.984	0.704	2.20091e-217	0
AC091885.2	2.3624e-221	0.325271	0.605	0.216	6.39833e-217	0
UGDH	4.59048e-220	0.314918	0.671	0.265	1.24329e-215	0
KALRN	8.90383e-220	0.359864	0.807	0.36	2.41151e-215	0
AL139220.2	9.88372e-220	0.327652	0.454	0.127	2.67691e-215	0
BAALC-AS1	6.53742e-219	0.321367	0.746	0.309	1.77059e-214	0
LMCD1-AS1	7.13153e-219	0.465652	0.874	0.438	1.9315e-214	0
MIPOL1	1.56086e-218	0.395881	0.69	0.291	4.22744e-214	0
KIAA1211	2.25181e-218	0.36854	0.636	0.241	6.0988e-214	0
HMGA2	6.5176e-218	0.25104	0.351	0.073	1.76523e-213	0
MMP17	7.17717e-218	0.288115	0.637	0.231	1.94386e-213	0
PHYHIPL	9.16138e-218	0.367581	0.939	0.495	2.48127e-213	0
CLIP4	1.86356e-217	0.321997	0.798	0.365	5.04728e-213	0
TNK2	2.02727e-217	0.374346	0.93	0.543	5.49066e-213	0
WASF1	7.1705e-217	0.327642	0.681	0.272	1.94206e-212	0
ANO2	7.51412e-217	0.251397	0.432	0.116	2.03513e-212	0
CYFIP2	7.94604e-217	0.373991	0.889	0.449	2.15211e-212	0
TMEM135	1.4353e-216	0.369645	0.906	0.48	3.88738e-212	0
SPRY4	5.26185e-216	0.32135	0.713	0.288	1.42512e-211	0
SNRPN	1.1922e-215	0.34701	0.726	0.307	3.22896e-211	0
CXXC4	1.61071e-215	0.259361	0.501	0.155	4.36244e-211	0
SEL1L3	1.82252e-215	0.357516	0.879	0.426	4.9361e-211	0
USP54	1.91162e-215	0.396694	0.845	0.423	5.17744e-211	0
PAX3	2.07996e-215	0.324591	0.789	0.34	5.63336e-211	0
RNF157	2.28015e-215	0.32219	0.697	0.282	6.17556e-211	0
GRAMD1C	2.66073e-215	0.328011	0.637	0.244	7.20633e-211	0
LINC00937	9.38909e-215	0.381559	0.801	0.395	2.54294e-210	0
TTC6	3.00723e-214	0.363299	0.455	0.133	8.14478e-210	0
PRICKLE1	4.53003e-214	0.407801	0.671	0.271	1.22691e-209	0
FRY	2.06052e-213	0.38109	0.953	0.538	5.5807e-209	0
MAMLD1	2.24727e-213	0.339446	0.686	0.28	6.08652e-209	0
SLC8A3	3.24342e-213	0.379438	0.667	0.263	8.78447e-209	0
ERBB3	4.90693e-212	0.25484	0.502	0.153	1.32899e-207	0
NTRK3	6.39531e-212	0.391047	0.995	0.588	1.7321e-207	0
NALCN	6.49413e-212	0.404044	0.937	0.505	1.75887e-207	0
ENAH	2.31159e-210	0.328698	0.837	0.388	6.26071e-206	0
PSD3	6.68021e-210	0.414449	0.997	0.666	1.80927e-205	0
AC006148.1	3.43819e-209	0.371694	0.346	0.077	9.31199e-205	0
NRG2	4.02591e-209	0.332827	0.819	0.376	1.09038e-204	0
POLR2F	5.23525e-209	0.378807	0.745	0.331	1.41791e-204	0
TNFRSF21	2.22626e-208	0.373866	0.788	0.368	6.0296e-204	0
SULF1	6.13075e-208	0.343438	0.722	0.303	1.66045e-203	0
AL136317.2	1.83647e-207	0.271395	0.526	0.172	4.97388e-203	0
LRP4-AS1	6.87392e-207	0.292564	0.543	0.185	1.86173e-202	0
MEG3	1.19769e-206	0.277839	0.689	0.275	3.24383e-202	0
BMP7	1.40388e-206	0.291139	0.684	0.278	3.80228e-202	0
EPB41L4A	2.78132e-206	0.353942	0.778	0.354	7.53292e-202	0
MTMR7	5.49643e-205	0.301093	0.656	0.252	1.48865e-200	0
GUCY1A2	1.06262e-204	0.298489	0.841	0.399	2.87801e-200	0
HUNK	9.67713e-204	0.300622	0.466	0.144	2.62095e-199	0
NTN4	1.45738e-203	0.307216	0.471	0.146	3.94716e-199	0
USP43	3.75676e-203	0.282289	0.506	0.163	1.01748e-198	0
AC009318.1	1.21308e-202	0.302371	0.546	0.188	3.2855e-198	0
RCAN2	1.53366e-201	0.293109	0.611	0.229	4.15376e-197	0
ARHGAP28	1.14449e-200	0.293322	0.355	0.084	3.09973e-196	0
CD82	1.92454e-200	0.301128	0.689	0.281	5.21242e-196	0
DNAH11	1.09916e-199	0.298685	0.493	0.159	2.97697e-195	0
MSRB3	2.19554e-198	0.340063	0.694	0.298	5.94641e-194	0
GHR	3.67162e-198	0.345374	0.637	0.256	9.94421e-194	0
TTLL7	6.31981e-198	0.319811	0.885	0.453	1.71166e-193	0
GRM5-AS1	7.3835e-198	0.258733	0.475	0.147	1.99975e-193	0
RORA	7.62613e-198	0.415127	1	0.69	2.06546e-193	0
SOBP	1.15609e-197	0.368616	0.913	0.473	3.13117e-193	0
KANK1	1.35068e-197	0.356086	0.872	0.444	3.65819e-193	0
ZNF827	2.23086e-196	0.343929	0.865	0.435	6.04205e-192	0
GPHN	1.05528e-195	0.373158	0.997	0.74	2.85811e-191	0
CALCRL	3.66886e-195	0.332481	0.727	0.325	9.93673e-191	0
FAM95B1	4.34037e-195	0.261935	0.577	0.21	1.17555e-190	0
RNF180	2.99745e-194	0.324675	0.866	0.416	8.11829e-190	0
PCDH11X	3.03254e-194	0.451611	0.551	0.207	8.21334e-190	0
PRKAA2	2.33004e-193	0.30556	0.629	0.253	6.31067e-189	0
LINC01572	5.98566e-193	0.365273	0.785	0.373	1.62116e-188	0
METTL24	1.82557e-192	0.270165	0.445	0.135	4.94438e-188	0
SYT14	3.72148e-192	0.337824	0.788	0.371	1.00792e-187	0
NELL2	2.54697e-191	0.330238	0.71	0.314	6.89822e-187	0
TRPC1	5.52387e-191	0.326783	0.8	0.385	1.49609e-186	0
PIK3R1	6.38498e-191	0.404379	0.977	0.729	1.72931e-186	0
NINL	2.98037e-190	0.287386	0.726	0.319	8.07204e-186	0
WDR17	3.03125e-190	0.306212	0.763	0.351	8.20984e-186	0
ADGRB3	4.41807e-190	0.407292	1	0.805	1.19659e-185	0
GPR17	4.73882e-190	0.258546	0.62	0.237	1.28346e-185	0
KLHL23	5.01337e-190	0.298185	0.737	0.335	1.35782e-185	0
B3GAT2	2.78755e-189	0.287468	0.628	0.252	7.54979e-185	0
AC069228.1	2.90591e-189	0.280827	0.501	0.169	7.87038e-185	0
NFASC	9.2201e-189	0.302346	0.819	0.389	2.49717e-184	0
CMTM8	2.98226e-188	0.290019	0.4	0.113	8.07716e-184	0
DZIP1	2.00441e-187	0.293721	0.802	0.377	5.42874e-183	0
FAM66C	2.17331e-187	0.300976	0.803	0.386	5.8862e-183	0
ST6GAL2	6.34869e-187	0.279713	0.415	0.12	1.71948e-182	0
AC090568.2	1.32552e-186	0.472616	0.632	0.274	3.59003e-182	0
RPS6KA2	1.47523e-186	0.377628	0.983	0.663	3.99551e-182	0
KLHL13	2.13459e-186	0.345623	0.629	0.262	5.78133e-182	0
APP	1.0129e-185	0.364511	0.994	0.701	2.74333e-181	0
PTPN13	1.02231e-185	0.29296	0.884	0.438	2.76881e-181	0
MIR181A1HG	4.02114e-185	0.346788	0.847	0.441	1.08908e-180	0
CSPG5	4.77718e-185	0.256559	0.678	0.29	1.29385e-180	0
AKAP6	7.5797e-185	0.361784	0.991	0.59	2.05289e-180	0
COL8A1	5.54806e-184	0.275554	0.7	0.3	1.50264e-179	0
CNTNAP2	8.44183e-184	0.481851	0.719	0.357	2.28639e-179	0
SLC1A2	9.27213e-184	0.290447	0.963	0.553	2.51126e-179	0
DNAJC6	1.11324e-183	0.320402	0.777	0.372	3.0151e-179	0
GPSM2	1.3622e-183	0.317248	0.838	0.43	3.68938e-179	0
GNAL	2.14164e-183	0.305328	0.528	0.195	5.80043e-179	0
ABTB2	4.60178e-183	0.349684	0.551	0.212	1.24635e-178	0
MYO6	2.16837e-182	0.317677	0.95	0.531	5.87281e-178	0
MAGI1	9.53689e-182	0.285746	0.971	0.573	2.58297e-177	0
AC004540.1	5.07212e-181	0.305955	0.654	0.278	1.37373e-176	0
BCHE	1.49807e-180	0.320421	0.678	0.298	4.05738e-176	0
RBPJ	6.73658e-180	0.350399	0.957	0.647	1.82454e-175	0
KIF3A	4.28249e-179	0.272846	0.819	0.409	1.15987e-174	0
NSG2	5.7669e-179	0.267238	0.61	0.24	1.56191e-174	0
ADAMTS6	1.11041e-178	0.358635	0.533	0.201	3.00743e-174	0
SLAIN1	2.52322e-178	0.337782	0.813	0.416	6.83388e-174	0
WDR11-AS1	4.11773e-178	0.305568	0.723	0.332	1.11524e-173	0
CERS4	1.8319e-177	0.305959	0.816	0.42	4.96152e-173	0
SERINC5	2.5448e-177	0.306137	0.886	0.486	6.89233e-173	0
PBX1	6.07674e-177	0.344256	0.954	0.535	1.64582e-172	0
RAB3C	6.74901e-177	0.319567	0.588	0.235	1.8279e-172	0
ENOSF1	3.58071e-176	0.287507	0.833	0.418	9.69801e-172	0
B4GALT6	1.27707e-175	0.257125	0.631	0.261	3.45882e-171	0
MGLL	1.88993e-175	0.37766	0.841	0.45	5.11869e-171	0
MAPK10	2.33937e-175	0.335684	0.995	0.694	6.33594e-171	0
PAM	4.37044e-175	0.331177	0.937	0.542	1.18369e-170	0
BACH2	2.72782e-174	0.298842	0.751	0.35	7.38803e-170	0
AL359710.1	5.57535e-174	0.393475	0.589	0.248	1.51003e-169	0
ZBTB16	8.29496e-174	0.31065	0.74	0.352	2.24661e-169	0
ETV1	1.73991e-173	0.280624	0.796	0.387	4.71236e-169	0
PEAK1	5.42989e-173	0.357937	0.987	0.753	1.47063e-168	0
ZHX2	6.65215e-173	0.363772	0.922	0.549	1.80167e-168	0
FBXL7	1.02153e-172	0.343585	0.795	0.391	2.7667e-168	0
SPRY4-AS1	2.50487e-171	0.306536	0.702	0.315	6.78419e-167	0
FAM110B	3.29975e-171	0.324493	0.872	0.478	8.93703e-167	0
EVI5L	3.4162e-171	0.252564	0.625	0.258	9.25243e-167	0
KIAA1549	4.21926e-171	0.254998	0.616	0.255	1.14274e-166	0
STK39	1.17864e-170	0.256761	0.864	0.442	3.19222e-166	0
MYRFL	1.73499e-170	0.370073	0.456	0.157	4.69904e-166	0
BRINP1	3.14133e-170	0.304237	0.798	0.382	8.50797e-166	0
FARP2	3.82604e-170	0.336297	0.879	0.513	1.03624e-165	0
PHLPP1	3.83257e-170	0.314175	0.979	0.597	1.03801e-165	0
KLHL4	6.58986e-170	0.298816	0.4	0.123	1.7848e-165	0
MAP3K13	1.29783e-169	0.337112	0.796	0.415	3.51505e-165	0
C16orf45	1.63604e-169	0.326883	0.784	0.407	4.43105e-165	0
STOX2	4.01666e-169	0.282848	0.686	0.309	1.08787e-164	0
NAPEPLD	7.62205e-169	0.284865	0.8	0.408	2.06436e-164	0
HIPK2	9.37222e-169	0.277003	0.951	0.622	2.53837e-164	0
HSPA12A	1.11428e-168	0.274438	0.651	0.283	3.01792e-164	0
IQSEC1	1.69848e-168	0.286657	0.795	0.396	4.60016e-164	0
PRUNE2	2.19355e-168	0.31767	0.956	0.553	5.94102e-164	0
IL1RAP	3.27071e-168	0.358349	0.893	0.529	8.8584e-164	0
OLFM2	6.41307e-168	0.270792	0.87	0.46	1.73692e-163	0
CTXND1	1.31145e-167	0.296234	0.515	0.195	3.55193e-163	0
SUSD1	1.38494e-167	0.265154	0.616	0.258	3.75098e-163	0
NFIB	1.73097e-167	0.364532	0.974	0.581	4.68815e-163	0
CYP7B1	2.04636e-167	0.294677	0.573	0.23	5.54236e-163	0
VAT1L	2.53408e-167	0.277185	0.747	0.354	6.86329e-163	0
SLC22A15	6.32597e-167	0.26439	0.624	0.267	1.71333e-162	0
TRIO	7.61191e-167	0.31915	0.999	0.886	2.06161e-162	0
RBFOX2	1.59418e-166	0.303458	0.959	0.549	4.31769e-162	0
PLCL1	2.1856e-166	0.326073	0.796	0.414	5.91947e-162	0
ZNF608	2.02982e-165	0.323674	0.846	0.46	5.49757e-161	0
CPB2-AS1	3.66812e-165	0.269571	0.496	0.183	9.93473e-161	0
MLLT3	4.48903e-165	0.328163	0.835	0.441	1.21581e-160	0
AC015923.1	4.74474e-165	0.304821	0.75	0.364	1.28507e-160	0
HFM1	6.25629e-165	0.294699	0.645	0.285	1.69445e-160	0
CA3	6.95068e-165	0.317198	0.53	0.208	1.88252e-160	0
ESRRG	5.17597e-164	0.315314	0.822	0.424	1.40186e-159	0
DOK6	1.10142e-162	0.282539	0.702	0.325	2.98309e-158	0
ZNF804A	2.65273e-161	0.382266	0.782	0.415	7.18467e-157	0
CHN1	1.60507e-160	0.275022	0.745	0.359	4.34718e-156	0
GOLM1	1.26267e-158	0.250849	0.807	0.415	3.41982e-154	0
ME3	5.82012e-158	0.259822	0.743	0.362	1.57632e-153	0
UPP2	1.32411e-157	0.342495	0.691	0.332	3.58621e-153	0
C2CD6	1.49263e-157	0.308867	0.474	0.177	4.04264e-153	0
CA8	4.18804e-155	0.27632	0.443	0.155	1.13429e-150	0
GABRB3	1.96853e-154	0.285104	0.604	0.26	5.33157e-150	0
LINC02223	4.44165e-154	0.319767	0.444	0.158	1.20298e-149	0
CDK8	8.61477e-154	0.37104	0.894	0.562	2.33322e-149	0
DIP2C	4.33057e-153	0.306786	0.965	0.604	1.17289e-148	0
KLF12	8.13807e-152	0.364589	0.908	0.579	2.20411e-147	0
ABAT	2.19011e-151	0.259142	0.852	0.479	5.93171e-147	0
AQP4-AS1	6.10109e-151	0.251749	0.662	0.3	1.65242e-146	0
NMNAT3	8.60101e-151	0.257821	0.61	0.268	2.3295e-146	0
PTK2	2.64669e-150	0.311092	0.995	0.741	7.16828e-146	0
PPP2R3A	7.77638e-150	0.269417	0.688	0.326	2.10615e-145	0
CAMSAP2	1.60922e-149	0.310905	0.964	0.687	4.35841e-145	0
DDAH1	1.29579e-148	0.301853	0.772	0.401	3.50951e-144	0
DLGAP4	5.70467e-148	0.292006	0.758	0.396	1.54505e-143	0
DCAKD	8.88845e-148	0.332145	0.691	0.35	2.40735e-143	0
DNAH14	3.08131e-146	0.344815	0.502	0.208	8.34542e-142	0
CASTOR3	3.55353e-146	0.255975	0.881	0.507	9.62439e-142	0
MBD5	4.3867e-146	0.295118	0.999	0.832	1.1881e-141	0
ATL1	1.28763e-145	0.256548	0.726	0.367	3.48741e-141	0
TPST1	2.28997e-145	0.298031	0.889	0.508	6.20215e-141	0
TMEM161B-AS1	9.14372e-145	0.321004	0.941	0.604	2.47649e-140	0
MIR2052HG	6.23866e-144	0.352203	0.365	0.12	1.68968e-139	0
AL807761.4	7.01693e-144	0.254388	0.469	0.181	1.90046e-139	0
INPP5F	7.46566e-144	0.26406	0.854	0.481	2.022e-139	0
SGMS1	6.71842e-143	0.29497	0.98	0.737	1.81962e-138	0
SMAD3	2.66169e-142	0.363934	0.918	0.62	7.20891e-138	0
CHST11	7.5361e-142	0.375681	0.997	0.829	2.04108e-137	0
NCKAP5	8.33982e-142	0.305952	0.962	0.63	2.25876e-137	0
CNTN3	3.83106e-141	0.254683	0.382	0.13	1.0376e-136	0
SLC41A2	8.60917e-141	0.251153	0.62	0.281	2.33171e-136	0
CNTN1	9.20181e-141	0.271935	0.987	0.605	2.49222e-136	0
SNX1	1.13872e-140	0.306706	0.903	0.58	3.0841e-136	0
AC073050.1	3.51162e-140	0.297148	0.524	0.223	9.51088e-136	0
AC096711.2	5.76818e-140	0.288297	0.846	0.486	1.56225e-135	0
TRAF3IP2-AS1	7.81437e-140	0.318822	0.974	0.663	2.11644e-135	0
FBXL2	1.73733e-139	0.285264	0.711	0.361	4.70537e-135	0
KLHL7	2.61891e-139	0.265364	0.763	0.406	7.09305e-135	0
REV3L	1.86485e-138	0.32436	0.99	0.752	5.05076e-134	0
RMDN2	1.81487e-137	0.259407	0.685	0.338	4.9154e-133	0
CASC9	7.46565e-137	0.31199	0.43	0.162	2.022e-132	0
AC113383.1	2.85419e-135	0.291341	0.451	0.177	7.7303e-131	0
POT1-AS1	8.17592e-135	0.321592	0.444	0.176	2.21437e-130	0
ANK2	8.42124e-135	0.256044	0.995	0.645	2.28081e-130	0
HIBCH	2.63876e-134	0.270391	0.922	0.583	7.14681e-130	0
EML6	1.0639e-133	0.27638	0.555	0.247	2.88147e-129	0
ATP2B4	1.22595e-133	0.262558	0.914	0.553	3.32036e-129	0
CTTNBP2	3.58157e-133	0.303316	0.977	0.696	9.70032e-129	0
AC091948.1	5.93549e-133	0.287369	0.606	0.287	1.60757e-128	0
2001-03-01	2.37884e-132	0.325811	0.995	0.739	6.44284e-128	0
FHIT	6.56675e-132	0.324157	0.998	0.835	1.77854e-127	0
LINC01505	9.18834e-132	0.432358	0.47	0.196	2.48857e-127	0
DENND5B	6.08402e-131	0.252002	0.89	0.517	1.6478e-126	0
MPZL1	1.28991e-129	0.28614	0.885	0.557	3.49359e-125	0
MTSS1	2.01393e-129	0.277155	0.981	0.698	5.45453e-125	0
MNAT1	7.52812e-128	0.26554	0.949	0.626	2.03892e-123	0
ZSWIM5	9.40898e-128	0.253202	0.747	0.394	2.54833e-123	0
MYO9A	3.20394e-127	0.266994	0.967	0.648	8.67756e-123	0
AGBL1	8.08286e-126	0.304732	0.341	0.116	2.18916e-121	0
SUCLG2-AS1	3.08152e-123	0.266983	0.577	0.273	8.34598e-119	0
KCNIP1	1.17983e-122	0.308081	0.835	0.495	3.19546e-118	0
AC005537.1	2.27401e-122	0.25054	0.297	0.09	6.15893e-118	0
LINC01122	4.76934e-122	0.273836	0.368	0.132	1.29173e-117	0
ACACA	2.84202e-121	0.264094	0.901	0.575	7.69732e-117	0
TBC1D32	4.98936e-120	0.254963	0.774	0.431	1.35132e-115	0
CDC14B	1.1157e-117	0.251654	0.908	0.54	3.02176e-113	0
NBEA	2.74165e-116	0.27287	0.993	0.734	7.42548e-112	0
BBS9	2.79756e-116	0.263886	0.914	0.6	7.57691e-112	0
GPM6A	7.87329e-115	0.303419	1	0.747	2.1324e-110	0
TANC1	1.151e-114	0.252805	0.98	0.699	3.11736e-110	0
CPEB4	4.86659e-114	0.2554	0.961	0.68	1.31807e-109	0
GTDC1	5.07875e-114	0.272695	0.883	0.572	1.37553e-109	0
SIK3	1.76087e-112	0.261826	0.992	0.804	4.76915e-108	0
CRADD	1.60391e-111	0.303337	0.838	0.518	4.34402e-107	0
XKR6	6.77692e-110	0.253977	0.938	0.653	1.83546e-105	0
AC012593.1	1.17426e-109	0.467542	0.311	0.111	3.18036e-105	0
LINC01170	6.68223e-109	0.302757	0.318	0.112	1.80982e-104	0
PRKCA	1.20934e-108	0.288467	1	0.85	3.27538e-104	0
PDZRN4	3.60416e-108	0.299991	0.495	0.229	9.76151e-104	0
ZNF365	9.88602e-108	0.286291	0.474	0.215	2.67753e-103	0
SUGCT	8.37866e-105	0.281182	0.475	0.222	2.26928e-100	0
CCSER1	8.36307e-104	0.332002	0.597	0.322	2.26505e-99	0
WWOX	1.54077e-97	0.291634	0.989	0.815	4.17302e-93	0
AC008050.1	1.35082e-94	0.259246	0.531	0.27	3.65856e-90	0
MACROD2	6.48023e-92	0.315855	0.828	0.548	1.75511e-87	0
MAML2	1.36197e-87	0.295986	1	0.925	3.68875e-83	0
AC073332.1	8.35719e-69	0.285747	0.271	0.114	2.26346e-64	0
BCAS1	0	0.990524	0.977	0.543	0	1
SOX6	0	0.9334	0.995	0.667	0	1
LHFPL3	0	0.932615	0.999	0.739	0	1
TNR	0	0.918195	1	0.738	0	1
SEMA5A	0	0.909021	0.995	0.606	0	1
OPCML	0	0.908054	0.997	0.681	0	1
DSCAM	0	0.901921	0.997	0.882	0	1
LRRC4C	0	0.895333	0.998	0.767	0	1
NXPH1	0	0.86632	0.97	0.473	0	1
MMP16	0	0.859557	0.994	0.688	0	1
CSMD1	0	0.856215	0.999	0.721	0	1
EPN2	0	0.84474	0.994	0.738	0	1
PCDH15	0	0.838368	0.996	0.695	0	1
VCAN	0	0.823906	0.984	0.651	0	1
IL1RAPL1	0	0.815896	0.992	0.647	0	1
GRIA2	0	0.804782	0.994	0.654	0	1
DPP10	0	0.80365	0.967	0.458	0	1
SGCD	0	0.802973	0.99	0.561	0	1
GRM7	0	0.798163	0.988	0.517	0	1
MDGA2	0	0.797768	0.992	0.618	0	1
SNTG1	0	0.796379	0.995	0.637	0	1
XYLT1	0	0.789585	0.984	0.588	0	1
DSCAML1	0	0.787997	0.967	0.481	0	1
PLPPR1	0	0.786023	0.909	0.414	0	1
DCC	0	0.768977	0.983	0.517	0	1
LRRTM4	0	0.764539	0.997	0.709	0	1
TMEM132C	0	0.762009	0.966	0.452	0	1
PTPRZ1	0	0.753115	0.998	0.895	0	1
SLC35F1	0	0.738303	0.983	0.582	0	1
BRINP3	0	0.73743	0.982	0.622	0	1
AGAP1	0	0.732693	0.995	0.673	0	1
PDZD2	0	0.730109	0.965	0.607	0	1
CA10	0	0.729775	0.988	0.62	0	1
LUZP2	0	0.72923	0.985	0.581	0	1
LRP1B	0	0.728658	0.999	0.828	0	1
CNTNAP5	0	0.721426	0.907	0.417	0	1
SCN1A	0	0.721214	0.971	0.548	0	1
PCDH7	0	0.708005	0.982	0.563	0	1
NLGN1	0	0.706829	1	0.783	0	1
ADARB2	0	0.704024	0.983	0.54	0	1
SCD5	0	0.700437	0.983	0.67	0	1
CDH13	0	0.697149	0.917	0.43	0	1
CSMD3	0	0.69689	0.996	0.673	0	1
APBB2	0	0.69573	0.973	0.544	0	1
NCAM2	0	0.695551	0.998	0.662	0	1
SORCS3	0	0.685954	0.943	0.445	0	1
PCDH9	0	0.683988	0.998	0.825	0	1
SMOC1	0	0.682096	0.943	0.508	0	1
COL11A1	0	0.667069	0.966	0.517	0	1
KIF13A	0	0.665284	0.98	0.686	0	1
COL20A1	0	0.663777	0.853	0.402	0	1
SHC3	0	0.659819	0.873	0.445	0	1
ADGRL3	0	0.657397	0.996	0.719	0	1
MYT1	0	0.637084	0.885	0.405	0	1
HIP1R	0	0.636162	0.899	0.421	0	1
NCAM1	0	0.633347	0.99	0.655	0	1
CACNG4	0	0.630727	0.845	0.389	0	1
LINC00511	1.95162e-305	0.650997	0.979	0.561	5.28575e-301	1
SEMA3E	4.36407e-299	0.642096	0.942	0.51	1.18197e-294	1
HECW1	7.23579e-299	0.624689	0.947	0.481	1.95974e-294	1
PLCB1	1.82788e-297	0.652448	0.985	0.617	4.95064e-293	1
LRRTM3	5.30058e-296	0.650785	0.951	0.522	1.43561e-291	1
GRIA3	2.60519e-294	0.60217	0.954	0.523	7.05589e-290	1
SLC24A2	3.93912e-292	0.705511	0.894	0.447	1.06687e-287	1
CSMD2	8.91785e-292	0.617587	0.918	0.486	2.41531e-287	1
IGSF9B	1.76063e-290	0.658084	0.816	0.388	4.76849e-286	1
GRM5	6.12224e-290	0.674885	0.98	0.569	1.65815e-285	1
SH3D19	5.6906e-289	0.603104	0.931	0.562	1.54124e-284	1
MEGF11	4.71027e-288	0.652559	0.968	0.531	1.27573e-283	1
FGF12	9.56764e-288	0.822033	0.975	0.621	2.5913e-283	1
SORCS1	5.01208e-286	0.637456	0.921	0.488	1.35747e-281	1
TMEM132B	4.4621e-285	0.633374	0.828	0.4	1.20851e-280	1
KAZN	1.06271e-284	0.708504	0.994	0.668	2.87825e-280	1
PDE4B	3.32809e-284	0.69109	0.997	0.886	9.01379e-280	1
COBL	2.23099e-283	0.595454	0.94	0.53	6.04241e-279	1
PPP2R2B	2.35597e-283	0.79523	0.992	0.628	6.38092e-279	1
ZCCHC24	7.70376e-283	0.578146	0.925	0.533	2.08649e-278	1
FGF14	5.26381e-281	0.654406	0.993	0.719	1.42565e-276	1
SOX5	1.64578e-279	0.641371	0.992	0.642	4.45743e-275	1
HS6ST3	2.04381e-277	0.69032	0.872	0.446	5.53547e-273	1
TMEM132D	8.92691e-277	0.653187	0.851	0.389	2.41776e-272	1
LSAMP	2.16401e-275	0.607623	0.998	0.808	5.86099e-271	1
COL9A1	7.37616e-275	0.571235	0.929	0.481	1.99776e-270	1
HIP1	3.63257e-274	0.671667	0.965	0.599	9.83844e-270	1
CDH19	2.45049e-271	0.598288	0.81	0.38	6.63692e-267	1
GRID1	5.08999e-270	0.58588	0.949	0.509	1.37857e-265	1
DNM3	5.69346e-269	0.57883	0.991	0.676	1.54202e-264	1
NOVA1	1.24774e-268	0.59396	0.994	0.679	3.37938e-264	1
NLGN4X	8.81806e-268	0.606098	0.931	0.541	2.38828e-263	1
AC092691.1	1.17858e-267	0.628308	0.985	0.555	3.19207e-263	1
ATRNL1	3.41638e-266	0.579854	0.962	0.521	9.25294e-262	1
ZNF462	8.25875e-266	0.598798	0.906	0.529	2.2368e-261	1
WSCD1	6.30458e-265	0.563936	0.847	0.431	1.70753e-260	1
NAV1	2.30834e-264	0.584043	0.974	0.64	6.25192e-260	1
BCAN	2.61128e-264	0.527124	0.857	0.497	7.07239e-260	1
FAM155A	8.60286e-260	0.631696	0.979	0.625	2.33e-255	1
NTN1	9.82429e-259	0.609914	0.893	0.488	2.66081e-254	1
NRCAM	4.91723e-258	0.61235	0.989	0.668	1.33178e-253	1
SCN9A	4.44157e-255	0.547484	0.925	0.487	1.20295e-250	1
NTM	3.69133e-253	0.603326	0.998	0.671	9.99759e-249	1
OLIG1	3.73509e-253	0.541756	0.859	0.507	1.01161e-248	1
ASTN2	7.06479e-253	0.603464	0.971	0.64	1.91343e-248	1
GRIK3	3.21156e-251	0.555203	0.76	0.348	8.69818e-247	1
ALCAM	1.77358e-250	0.558797	0.978	0.711	4.80355e-246	1
GPR158	4.94112e-250	0.601529	0.923	0.529	1.33825e-245	1
DOCK1	1.53856e-248	0.547054	0.945	0.548	4.16704e-244	1
ERBB4	2.91042e-248	0.615723	0.995	0.701	7.88258e-244	1
ASAP1	8.62752e-246	0.532948	0.985	0.747	2.33668e-241	1
ARNT2	1.6147e-242	0.51514	0.899	0.5	4.37327e-238	1
FERMT1	4.26295e-242	0.585315	0.735	0.332	1.15458e-237	1
DNER	7.05621e-242	0.496274	0.898	0.539	1.9111e-237	1
CHL1	3.44591e-241	0.564739	0.986	0.669	9.3329e-237	1
DOCK9	1.85742e-240	0.553994	0.86	0.473	5.03064e-236	1
NOS1	2.13649e-240	0.546006	0.842	0.431	5.78646e-236	1
SCN3A	7.14586e-240	0.507105	0.877	0.492	1.93539e-235	1
XKR4	1.15153e-239	0.63079	0.856	0.43	3.11881e-235	1
GAD1	4.66002e-239	0.528184	0.836	0.408	1.26212e-234	1
PHACTR3	5.33453e-239	0.52792	0.895	0.465	1.44481e-234	1
SULF2	1.5769e-238	0.490459	0.818	0.441	4.27088e-234	1
CLASP2	6.12723e-237	0.452155	0.994	0.831	1.6595e-232	1
DLGAP1	1.29344e-235	0.56999	0.973	0.598	3.50315e-231	1
PLLP	7.89291e-235	0.470929	0.671	0.302	2.13772e-230	1
C10orf90	8.64666e-235	0.522435	0.781	0.367	2.34186e-230	1
SNX22	2.453e-231	0.480139	0.833	0.433	6.64372e-227	1
APOD	1.21618e-230	0.418092	0.977	0.802	3.2939e-226	1
NRXN1	2.20679e-229	0.572514	0.997	0.746	5.97686e-225	1
MAP2	6.3756e-229	0.548344	0.974	0.651	1.72677e-224	1
GRIK4	7.48107e-229	0.518694	0.852	0.449	2.02617e-224	1
LRRN1	9.225e-228	0.52234	0.754	0.386	2.4985e-223	1
GRIK1	3.09495e-227	0.658462	0.865	0.513	8.38236e-223	1
PDE7B	2.46429e-225	0.537511	0.879	0.475	6.67429e-221	1
PPP1R9A	2.79447e-225	0.510758	0.956	0.562	7.56854e-221	1
MPPED2	3.08148e-225	0.524386	0.817	0.412	8.34588e-221	1
NLGN4Y	1.0298e-223	0.560185	0.965	0.716	2.7891e-219	1
DPP6	1.14532e-222	0.553452	0.996	0.696	3.10199e-218	1
AC010127.1	8.50717e-222	0.56553	0.874	0.475	2.30408e-217	1
AL353784.1	5.43244e-221	0.595403	0.733	0.335	1.47132e-216	1
EDIL3	1.35027e-219	0.514004	0.9	0.519	3.65706e-215	1
KAT2B	1.73866e-219	0.5144	0.971	0.703	4.70899e-215	1
AFAP1L2	5.39921e-219	0.489895	0.709	0.339	1.46232e-214	1
CHRM3	9.7291e-219	0.560991	0.847	0.444	2.63503e-214	1
SPATA6	1.04288e-218	0.511912	0.986	0.707	2.82454e-214	1
TOX	3.5304e-216	0.511207	0.865	0.476	9.56173e-212	1
ADAMTS17	5.42299e-214	0.549766	0.702	0.322	1.46876e-209	1
UGT8	2.99317e-213	0.473536	0.615	0.272	8.10669e-209	1
AMZ1	3.40821e-212	0.497614	0.789	0.425	9.23079e-208	1
PID1	4.29701e-212	0.542925	0.885	0.519	1.1638e-207	1
PRRX1	2.40695e-211	0.538717	0.93	0.552	6.519e-207	1
ATCAY	9.68592e-210	0.498418	0.677	0.33	2.62333e-205	1
STK32B	2.61436e-209	0.529961	0.917	0.551	7.08073e-205	1
ANO4	7.89877e-209	0.524804	0.738	0.354	2.1393e-204	1
GRIN2B	8.53249e-209	0.494732	0.778	0.379	2.31094e-204	1
CSPG4	2.23961e-208	0.444054	0.655	0.311	6.06576e-204	1
FBN3	2.2933e-207	0.49235	0.626	0.274	6.21118e-203	1
CASK	2.37241e-207	0.504965	0.955	0.749	6.42542e-203	1
GSG1L	5.96575e-205	0.493071	0.691	0.33	1.61576e-200	1
AL445250.1	1.07746e-204	0.533493	0.871	0.482	2.9182e-200	1
TRIM9	3.00901e-203	0.501941	0.975	0.618	8.14961e-199	1
ZEB1	6.08512e-203	0.48894	0.977	0.763	1.64809e-198	1
TMEM108	7.26726e-203	0.575841	0.891	0.506	1.96827e-198	1
STK32A	3.95661e-202	0.465846	0.89	0.487	1.07161e-197	1
PHLDB1	6.60671e-202	0.428895	0.817	0.459	1.78936e-197	1
NKAIN3	7.73333e-202	0.576046	0.888	0.523	2.0945e-197	1
UNC80	9.00257e-202	0.476204	0.922	0.549	2.43826e-197	1
DGKG	7.40791e-201	0.485103	0.962	0.585	2.00636e-196	1
MMP17	3.34459e-200	0.41832	0.584	0.253	9.0585e-196	1
NPAS3	5.66494e-200	0.530256	0.996	0.684	1.53429e-195	1
DAB1	1.30272e-198	0.499589	0.938	0.594	3.52828e-194	1
ASTN1	1.64889e-198	0.451764	0.9	0.524	4.46586e-194	1
OPHN1	2.17308e-198	0.509437	0.966	0.721	5.88556e-194	1
KCND2	1.25154e-197	0.519493	0.993	0.704	3.38968e-193	1
SERPINE2	1.39942e-197	0.416926	0.934	0.627	3.79019e-193	1
SHISA9	2.1255e-197	0.54259	0.902	0.5	5.7567e-193	1
MAP4K5	4.87009e-197	0.454698	0.936	0.722	1.31901e-192	1
ASIC2	9.65133e-197	0.487386	0.794	0.4	2.61397e-192	1
ANKRD28	4.44562e-195	0.462381	0.918	0.583	1.20405e-190	1
SGIP1	9.28678e-195	0.454298	0.935	0.548	2.51523e-190	1
CADM2	9.61841e-195	0.50678	0.997	0.753	2.60505e-190	1
GRIK2	5.11962e-194	0.367179	0.989	0.597	1.3866e-189	1
TNRC6C	7.01359e-194	0.457349	0.919	0.607	1.89956e-189	1
AL589740.1	7.38329e-194	0.504858	0.812	0.428	1.99969e-189	1
GDAP1	4.60758e-192	0.476298	0.846	0.493	1.24792e-187	1
CDC42BPA	1.70429e-191	0.451044	0.96	0.607	4.6159e-187	1
KHDRBS3	8.04513e-191	0.524344	0.949	0.697	2.17894e-186	1
PPFIA2	2.64969e-190	0.473461	0.9	0.527	7.17643e-186	1
TMEM178B	5.86609e-190	0.461328	0.889	0.514	1.58877e-185	1
ITGB8	3.2383e-189	0.428498	0.804	0.458	8.77062e-185	1
IPO9-AS1	7.21635e-189	0.519833	0.863	0.526	1.95448e-184	1
BCHE	4.72476e-188	0.46688	0.643	0.315	1.27965e-183	1
DLG2	4.93833e-188	0.472275	0.986	0.766	1.3375e-183	1
KCNMA1	9.61392e-188	0.461817	0.981	0.757	2.60383e-183	1
Z94057.1	3.05346e-187	0.428529	0.655	0.322	8.26999e-183	1
DMD	5.27804e-187	0.494582	0.982	0.697	1.4295e-182	1
KCNIP4	1.45705e-186	0.482693	0.992	0.711	3.94628e-182	1
FRMD5	1.06727e-184	0.540028	0.945	0.597	2.89059e-180	1
PLPP4	1.32309e-184	0.459702	0.815	0.459	3.58347e-180	1
ELFN2	3.62644e-184	0.383727	0.554	0.235	9.82184e-180	1
PTPRG	2.45989e-183	0.453807	0.982	0.636	6.66237e-179	1
NTNG1	2.77366e-183	0.490027	0.886	0.502	7.51219e-179	1
CDH20	2.42019e-182	0.463531	0.957	0.565	6.55483e-178	1
RFTN2	4.63564e-182	0.446046	0.832	0.474	1.25552e-177	1
EPN2-AS1	2.72117e-181	0.438949	0.604	0.283	7.37002e-177	1
PREX2	2.98306e-181	0.44729	0.964	0.578	8.07932e-177	1
PTPRK	4.2261e-181	0.419491	0.847	0.47	1.1446e-176	1
NOL4	4.32793e-181	0.453177	0.873	0.508	1.17218e-176	1
KIAA1217	5.73173e-180	0.503639	0.746	0.398	1.55238e-175	1
LINC01776	2.81172e-177	0.469128	0.769	0.403	7.61527e-173	1
ABHD2	8.99756e-175	0.423358	0.933	0.695	2.4369e-170	1
CMYA5	5.66204e-174	0.434636	0.781	0.437	1.53351e-169	1
MYO16	2.29131e-173	0.45302	0.695	0.357	6.20578e-169	1
RNF144A	1.14674e-172	0.407618	0.823	0.467	3.10584e-168	1
ASIC4	1.82125e-171	0.371659	0.56	0.252	4.93267e-167	1
PTPRD	1.26143e-170	0.469888	0.951	0.636	3.41647e-166	1
PRKD1	2.03638e-170	0.427951	0.943	0.533	5.51533e-166	1
CDH10	2.33822e-170	0.455977	0.848	0.5	6.33283e-166	1
ARPP21	3.04279e-170	0.411965	0.923	0.556	8.24109e-166	1
USP24	5.00065e-170	0.398637	0.962	0.79	1.35438e-165	1
SLC1A1	1.00153e-169	0.465126	0.681	0.357	2.71255e-165	1
GRIA4	4.84485e-169	0.485866	0.989	0.721	1.31218e-164	1
PTN	5.0699e-169	0.287832	0.929	0.653	1.37313e-164	1
DLC1	1.64235e-168	0.361547	0.807	0.455	4.44814e-164	1
SOX10	4.09714e-168	0.374496	0.602	0.291	1.10967e-163	1
PCDH9-AS2	5.12705e-168	0.512684	0.803	0.461	1.38861e-163	1
CYFIP2	1.34298e-166	0.472957	0.794	0.483	3.63732e-162	1
TMEM163	1.19273e-165	0.459246	0.886	0.575	3.23038e-161	1
MROH9	2.00978e-165	0.523498	0.724	0.369	5.44328e-161	1
CSRNP3	2.96088e-165	0.411855	0.833	0.478	8.01925e-161	1
RHBDL3	6.9611e-165	0.427393	0.557	0.259	1.88534e-160	1
UST	1.96566e-164	0.455052	0.948	0.713	5.32379e-160	1
CCDC50	2.52666e-164	0.380618	0.93	0.696	6.84322e-160	1
LINC02588	5.19121e-164	0.472459	0.652	0.324	1.40599e-159	1
GALNT13	6.12974e-164	0.466598	0.927	0.571	1.66018e-159	1
AFAP1	1.11663e-163	0.425298	0.751	0.428	3.02429e-159	1
APP	1.92334e-163	0.404023	0.965	0.715	5.20917e-159	1
LRP1	2.50192e-163	0.378434	0.96	0.79	6.7762e-159	1
C1orf21	4.27073e-163	0.414206	0.907	0.566	1.15668e-158	1
SHROOM4	8.30471e-163	0.45114	0.667	0.339	2.24925e-158	1
COL9A2	3.2273e-162	0.398129	0.752	0.443	8.74081e-158	1
GPR17	3.27672e-162	0.467807	0.559	0.261	8.87466e-158	1
DGKI	1.0056e-161	0.406281	0.911	0.538	2.72357e-157	1
KLHL32	1.52379e-161	0.439216	0.761	0.427	4.12704e-157	1
FIGN	4.04439e-161	0.402536	0.864	0.487	1.09538e-156	1
TJP1	8.78031e-161	0.364585	0.897	0.555	2.37806e-156	1
ERC2	9.6946e-161	0.439836	0.821	0.489	2.62569e-156	1
TMEFF2	3.11983e-160	0.497996	0.777	0.443	8.44976e-156	1
ATP10B	4.50033e-160	0.381337	0.902	0.496	1.21887e-155	1
DZIP1	8.86701e-160	0.400054	0.712	0.41	2.40154e-155	1
ROBO1	6.06149e-159	0.431016	0.954	0.655	1.64169e-154	1
PHLDA1	9.01346e-159	0.40355	0.681	0.382	2.44121e-154	1
FA2H	1.01797e-157	0.402374	0.508	0.223	2.75706e-153	1
KCNMB2-AS1	1.93949e-156	0.468937	0.864	0.511	5.25291e-152	1
AL133346.1	6.76739e-156	0.442187	0.638	0.308	1.83288e-151	1
KIZ	7.29262e-156	0.402428	0.845	0.55	1.97513e-151	1
SLC44A5	1.19874e-155	0.452516	0.69	0.362	3.24666e-151	1
NALCN	1.34289e-155	0.406013	0.868	0.532	3.63707e-151	1
MTSS1L	8.41694e-155	0.343045	0.812	0.476	2.27964e-150	1
PHYHIPL	2.5648e-154	0.406861	0.857	0.525	6.9465e-150	1
ADGRB1	2.60217e-154	0.345383	0.548	0.263	7.04771e-150	1
PLEKHH2	2.55803e-153	0.403779	0.823	0.473	6.92817e-149	1
PDE1C	3.92229e-153	0.414621	0.745	0.428	1.06231e-148	1
SCRG1	3.32398e-152	0.349551	0.782	0.497	9.00268e-148	1
SLC22A17	5.46739e-152	0.366478	0.679	0.396	1.48079e-147	1
NCALD	1.70343e-151	0.47595	0.683	0.365	4.61356e-147	1
ADAM23	1.91782e-151	0.442172	0.77	0.464	5.19423e-147	1
GPR37L1	2.08162e-151	0.336059	0.725	0.426	5.63787e-147	1
ARHGEF4	3.53765e-151	0.386637	0.729	0.411	9.58136e-147	1
DANT2	4.46651e-151	0.398325	0.906	0.553	1.20971e-146	1
FAM95B1	2.16098e-149	0.37098	0.509	0.236	5.85279e-145	1
ARHGAP42	2.18181e-149	0.404729	0.771	0.447	5.90922e-145	1
ANK3	4.32248e-149	0.38562	0.979	0.648	1.1707e-144	1
SERINC5	1.24817e-148	0.44355	0.795	0.519	3.38055e-144	1
SIRT2	3.40269e-148	0.453385	0.681	0.411	9.21586e-144	1
KCNT2	6.49347e-148	0.356159	0.888	0.515	1.75869e-143	1
CD82	3.57818e-147	0.390922	0.598	0.314	9.69115e-143	1
VSTM2B	4.96652e-147	0.346202	0.531	0.25	1.34513e-142	1
MEG8	5.9429e-147	0.398568	0.734	0.411	1.60958e-142	1
KCTD16	1.49782e-146	0.488452	0.608	0.302	4.05669e-142	1
NTRK3	1.52091e-146	0.348682	0.956	0.606	4.11924e-142	1
RBPJ	1.6709e-146	0.409552	0.894	0.67	4.52546e-142	1
PRKG2	4.37243e-146	0.398956	0.565	0.271	1.18423e-141	1
IGF1R	1.19488e-145	0.394706	0.92	0.618	3.23621e-141	1
LDLRAD3	3.00689e-145	0.39202	0.93	0.579	8.14386e-141	1
TRIM2	3.24569e-145	0.38744	0.86	0.559	8.79062e-141	1
OLFM2	1.29703e-144	0.343936	0.802	0.486	3.51289e-140	1
DOCK3	2.52165e-144	0.38071	0.964	0.62	6.82963e-140	1
POLR2F	8.90644e-144	0.541201	0.644	0.367	2.41222e-139	1
VCAN-AS1	1.11169e-143	0.431487	0.597	0.306	3.01091e-139	1
C3orf70	2.78338e-143	0.376847	0.728	0.431	7.53851e-139	1
PDGFRA	3.22644e-143	0.326527	0.63	0.352	8.73849e-139	1
SLC6A1	3.76665e-143	0.324315	0.698	0.394	1.02016e-138	1
RAB3IP	4.1753e-143	0.397404	0.774	0.457	1.13084e-138	1
CTNNA2	1.17856e-142	0.390858	0.978	0.636	3.19202e-138	1
PPFIBP1	2.22884e-142	0.428334	0.764	0.453	6.03659e-138	1
RAPGEF4	4.47056e-142	0.361621	0.819	0.479	1.21081e-137	1
ARHGAP10	4.60758e-142	0.355285	0.76	0.434	1.24792e-137	1
BMP7	8.64092e-142	0.341167	0.595	0.31	2.34031e-137	1
TNK2	1.11124e-141	0.384737	0.829	0.578	3.00967e-137	1
KCNQ1OT1	1.1639e-141	0.428423	0.885	0.604	3.15231e-137	1
PCDH17	2.18636e-141	0.388967	0.661	0.373	5.92152e-137	1
SLIT2	4.0384e-141	0.349279	0.55	0.263	1.09376e-136	1
PAK3	5.7319e-141	0.375327	0.787	0.441	1.55243e-136	1
SLC25A27	5.10018e-139	0.368241	0.773	0.49	1.38133e-134	1
LRP4	2.43798e-138	0.372685	0.679	0.392	6.60302e-134	1
ARFGEF3	3.12682e-138	0.338487	0.804	0.472	8.46867e-134	1
NAALAD2	1.0325e-137	0.355843	0.623	0.333	2.79641e-133	1
THRB	3.26324e-137	0.375185	0.862	0.53	8.83816e-133	1
MAMLD1	6.35575e-137	0.410771	0.592	0.314	1.72139e-132	1
ZNF827	9.07588e-137	0.369283	0.766	0.471	2.45811e-132	1
LARGE1	1.03137e-136	0.415825	0.868	0.597	2.79335e-132	1
FYN	1.3728e-136	0.467776	0.95	0.635	3.71809e-132	1
KANK1	7.0377e-136	0.398893	0.782	0.477	1.90609e-131	1
GLRB	1.28858e-135	0.355505	0.563	0.289	3.48999e-131	1
PSD3	2.02389e-135	0.375898	0.966	0.681	5.48149e-131	1
SLC44A1	2.85972e-135	0.417499	0.868	0.654	7.74526e-131	1
CACNA1A	5.12598e-135	0.312796	0.911	0.59	1.38832e-130	1
ZNF704	1.93276e-134	0.358944	0.856	0.532	5.2347e-130	1
TNIK	2.24269e-134	0.285492	0.96	0.592	6.07409e-130	1
COL9A3	4.8988e-134	0.29949	0.527	0.26	1.32679e-129	1
PLCE1	5.26931e-134	0.3569	0.748	0.442	1.42714e-129	1
EBF4	6.09714e-134	0.328908	0.524	0.255	1.65135e-129	1
OLIG2	1.15256e-133	0.308463	0.551	0.289	3.12158e-129	1
ZNF608	1.61969e-133	0.411431	0.77	0.488	4.38676e-129	1
PRUNE2	3.296e-133	0.342572	0.888	0.579	8.92689e-129	1
MIR9-3HG	3.68654e-133	0.400334	0.589	0.316	9.98463e-129	1
UPF3A	5.1678e-133	0.361399	0.871	0.648	1.39965e-128	1
LMCD1-AS1	9.28772e-133	0.435315	0.784	0.471	2.51549e-128	1
MIR137HG	1.80783e-132	0.380615	0.697	0.384	4.89631e-128	1
PLPPR5	1.83045e-132	0.363847	0.504	0.241	4.95758e-128	1
HRASLS	3.42276e-132	0.35169	0.492	0.227	9.27021e-128	1
MAGI2	3.87226e-132	0.38712	0.989	0.672	1.04876e-127	1
ANKRD55	1.33891e-131	0.371359	0.527	0.256	3.62631e-127	1
KCNAB1	2.34073e-131	0.374351	0.643	0.351	6.33964e-127	1
NETO1	4.3377e-131	0.365708	0.459	0.2	1.17482e-126	1
MARK1	7.3855e-131	0.364184	0.715	0.423	2.00029e-126	1
KLF12	1.05427e-130	0.396185	0.863	0.597	2.85538e-126	1
PLPPR4	1.10429e-130	0.33198	0.574	0.302	2.99085e-126	1
TANC2	7.91371e-130	0.33553	0.971	0.797	2.14335e-125	1
CDC14B	2.03497e-129	0.368427	0.841	0.565	5.51151e-125	1
HYDIN	6.37908e-129	0.342959	0.806	0.479	1.72771e-124	1
AC124254.1	2.14174e-128	0.444836	0.488	0.225	5.80069e-124	1
LNX1	2.7557e-128	0.351598	0.594	0.313	7.46354e-124	1
FREM2	3.24735e-128	0.376247	0.544	0.273	8.79511e-124	1
BAALC	3.89447e-128	0.322143	0.853	0.521	1.05478e-123	1
NAPEPLD	1.14545e-127	0.330411	0.713	0.44	3.10235e-123	1
AL136317.2	2.36425e-127	0.308224	0.444	0.201	6.40332e-123	1
THY1	3.10631e-127	0.303518	0.532	0.278	8.41312e-123	1
CDKL1	3.43126e-127	0.39018	0.693	0.409	9.29323e-123	1
AK5	3.46469e-127	0.418106	0.5	0.24	9.38377e-123	1
ILDR2	3.64251e-127	0.315391	0.527	0.264	9.86537e-123	1
NRXN2	4.72635e-127	0.30749	0.692	0.41	1.28008e-122	1
PDE4D	3.31403e-126	0.347679	0.972	0.7	8.97571e-122	1
NFIB	1.85647e-125	0.346673	0.919	0.604	5.02806e-121	1
KCNH8	5.62305e-125	0.402682	0.582	0.31	1.52295e-120	1
SOX13	5.7606e-125	0.331072	0.626	0.345	1.5602e-120	1
CACNA2D1	1.16843e-124	0.351293	0.874	0.554	3.16457e-120	1
C1QL1	2.81162e-124	0.309529	0.698	0.433	7.61499e-120	1
NAV2	1.88258e-123	0.368985	0.987	0.827	5.09878e-119	1
PRICKLE2	2.40494e-123	0.302438	0.843	0.487	6.51354e-119	1
RGS7	2.5049e-123	0.268733	0.874	0.492	6.78427e-119	1
SCN2A	4.01902e-123	0.279791	0.8	0.48	1.08851e-118	1
LRFN2	1.68956e-122	0.354026	0.519	0.255	4.576e-118	1
SUSD4	7.40011e-122	0.340134	0.583	0.313	2.00425e-117	1
SORBS2	8.02264e-122	0.326426	0.771	0.477	2.17285e-117	1
NEU4	8.47323e-122	0.256388	0.393	0.166	2.29489e-117	1
ANKS1B	6.63816e-121	0.315003	0.984	0.667	1.79788e-116	1
AC090568.2	1.3788e-120	0.528901	0.568	0.298	3.73435e-116	1
PCMTD2	1.89744e-120	0.330135	0.783	0.525	5.13902e-116	1
CNTN1	3.83437e-120	0.308062	0.942	0.625	1.0385e-115	1
COL19A1	4.03819e-120	0.391111	0.644	0.364	1.0937e-115	1
BRINP1	8.04166e-120	0.382912	0.698	0.417	2.178e-115	1
CTNND2	8.85823e-120	0.343379	0.996	0.687	2.39916e-115	1
DIP2C	2.6779e-119	0.330673	0.903	0.628	7.25282e-115	1
SPOCK1	8.45914e-119	0.28068	0.915	0.563	2.29107e-114	1
SDC3	1.12152e-118	0.290894	0.711	0.461	3.03752e-114	1
MGLL	1.29979e-118	0.393659	0.747	0.484	3.52036e-114	1
PARD3	2.76478e-118	0.268879	0.9	0.517	7.48812e-114	1
GALR1	2.61472e-117	0.328155	0.433	0.2	7.0817e-113	1
CSPG5	7.24057e-117	0.324551	0.578	0.326	1.96104e-112	1
SNAP91	1.3156e-116	0.313999	0.796	0.494	3.56318e-112	1
SPRY4	1.35752e-116	0.325776	0.587	0.331	3.67671e-112	1
GPM6A	2.12284e-116	0.345512	0.992	0.754	5.74949e-112	1
GOLM1	2.37138e-116	0.312853	0.708	0.45	6.42265e-112	1
HIPK2	1.12579e-115	0.291778	0.879	0.648	3.04909e-111	1
IL1RAP	2.01379e-115	0.380514	0.814	0.558	5.45416e-111	1
KIF26B	3.37844e-115	0.388264	0.898	0.631	9.15016e-111	1
PGAP1	3.89137e-115	0.31058	0.698	0.427	1.05394e-110	1
PRKACB	4.64424e-115	0.322074	0.922	0.689	1.25785e-110	1
ENAH	5.10962e-115	0.324188	0.712	0.432	1.38389e-110	1
NFASC	5.48635e-115	0.334969	0.699	0.431	1.48592e-110	1
UGDH	2.74946e-114	0.327783	0.559	0.304	7.44663e-110	1
CTNNA3	5.1872e-114	0.320417	0.801	0.512	1.4049e-109	1
CLIP4	5.21619e-114	0.296167	0.676	0.408	1.41275e-109	1
GOLGA8B	6.54838e-114	0.31559	0.796	0.522	1.77356e-109	1
FGFR1	7.42359e-114	0.327177	0.78	0.497	2.01061e-109	1
ASIC1	1.02162e-113	0.276027	0.486	0.251	2.76694e-109	1
SOX8	1.41282e-113	0.279243	0.419	0.19	3.82649e-109	1
SYT16	1.53358e-113	0.352396	0.585	0.32	4.15355e-109	1
ERBB3	2.15216e-113	0.303222	0.41	0.185	5.82891e-109	1
MAGI1	5.90461e-113	0.250123	0.901	0.6	1.59921e-108	1
GPHN	6.516e-113	0.307223	0.973	0.752	1.76479e-108	1
PTPRT	7.93959e-113	0.412354	0.545	0.284	2.15036e-108	1
MTSS1	6.62523e-112	0.337659	0.942	0.714	1.79438e-107	1
THSD7A	1.15951e-111	0.342388	0.735	0.443	3.14042e-107	1
AKAP6	4.62344e-111	0.31108	0.947	0.61	1.25221e-106	1
TRIO	1.01497e-110	0.306794	0.985	0.892	2.74895e-106	1
AC096711.2	1.86045e-110	0.331756	0.755	0.519	5.03885e-106	1
UNC79	2.52617e-110	0.330869	0.804	0.503	6.84189e-106	1
KCNIP3	3.68334e-110	0.288129	0.453	0.22	9.97596e-106	1
SLAIN1	9.51145e-110	0.35896	0.711	0.452	2.57608e-105	1
SPSB4	1.10384e-109	0.314229	0.46	0.224	2.98964e-105	1
BEST3	1.97254e-109	0.368487	0.566	0.312	5.34244e-105	1
MKRN3	3.23395e-109	0.361733	0.585	0.333	8.75883e-105	1
CNKSR3	4.97341e-109	0.334662	0.622	0.357	1.347e-104	1
PBX1	6.62552e-109	0.313042	0.878	0.564	1.79446e-104	1
GFRA1	7.98337e-109	0.329101	0.528	0.274	2.16222e-104	1
NSG2	1.22035e-108	0.304215	0.519	0.273	3.3052e-104	1
PTK2	2.13266e-107	0.324537	0.956	0.756	5.7761e-103	1
SAMD4A	2.26284e-107	0.317735	0.949	0.709	6.12867e-103	1
SLC1A2	5.59179e-107	0.254584	0.872	0.586	1.51448e-102	1
AC004158.1	5.15312e-106	0.341039	0.612	0.36	1.39567e-101	1
ADGRB3	6.7288e-106	0.316446	0.996	0.81	1.82243e-101	1
TNFRSF21	1.74995e-105	0.332107	0.669	0.409	4.73955e-101	1
FAM66D	2.04427e-105	0.307653	0.679	0.421	5.5367e-101	1
CALCRL	1.41124e-104	0.337925	0.617	0.363	3.82221e-100	1
BRINP2	2.88197e-104	0.316889	0.472	0.233	7.80554e-100	1
MYO6	3.14655e-104	0.281377	0.858	0.564	8.52213e-100	1
GPSM2	8.33518e-104	0.326939	0.718	0.471	2.2575e-99	1
EVI5L	9.37732e-104	0.295457	0.527	0.292	2.53975e-99	1
AC021088.1	1.24349e-103	0.284391	0.371	0.166	3.36788e-99	1
DNAJC6	2.86412e-103	0.336223	0.672	0.409	7.75718e-99	1
PHLPP1	4.92793e-103	0.28815	0.912	0.623	1.33468e-98	1
PEAK1	8.32583e-103	0.316359	0.953	0.767	2.25497e-98	1
MLLT3	1.53774e-102	0.363389	0.737	0.475	4.16481e-98	1
UBA6-AS1	7.95174e-102	0.383239	0.698	0.437	2.15365e-97	1
NCKAP5	1.00476e-101	0.343117	0.904	0.652	2.72129e-97	1
IGF2BP2	2.24445e-101	0.344171	0.745	0.469	6.07888e-97	1
KIF3A	6.28861e-101	0.27544	0.693	0.452	1.70321e-96	1
SLC8A3	6.72104e-101	0.3527	0.545	0.305	1.82033e-96	1
WASF1	8.98356e-101	0.316146	0.554	0.315	2.43311e-96	1
DPY19L2	1.25438e-100	0.299875	0.616	0.375	3.39737e-96	1
CDK14	1.70117e-100	0.296897	0.923	0.604	4.60745e-96	1
SYT14	2.83499e-100	0.307807	0.674	0.411	7.67827e-96	1
PRICKLE1	4.85435e-100	0.355004	0.555	0.311	1.31475e-95	1
RANBP17	1.43212e-99	0.366372	0.621	0.371	3.87874e-95	1
AL354771.1	1.65287e-99	0.395016	0.551	0.315	4.47662e-95	1
MEIS2	1.03759e-98	0.319658	0.746	0.468	2.81022e-94	1
AC110285.1	1.07151e-98	0.266132	0.313	0.128	2.90209e-94	1
PTPN13	1.48857e-98	0.26231	0.772	0.477	4.03165e-94	1
U91319.1	3.80457e-98	0.387545	0.617	0.364	1.03043e-93	1
RAB27B	6.18344e-98	0.345127	0.446	0.22	1.67472e-93	1
RORA	1.22458e-97	0.292908	0.992	0.698	3.31665e-93	1
SYN3	1.28029e-97	0.374285	0.588	0.345	3.46754e-93	1
NLGN3	1.53551e-97	0.285891	0.587	0.356	4.15877e-93	1
BASP1-AS1	1.98146e-97	0.338428	0.495	0.261	5.3666e-93	1
EPHA5	2.5368e-97	0.328607	0.61	0.353	6.87068e-93	1
NBEA	3.28192e-97	0.279758	0.959	0.748	8.88875e-93	1
REV3L	3.65337e-97	0.317821	0.947	0.768	9.89478e-93	1
CERS4	7.73837e-97	0.309002	0.696	0.461	2.09586e-92	1
NPAS2	8.37678e-97	0.332893	0.586	0.342	2.26877e-92	1
OMG	9.87199e-97	0.27955	0.602	0.381	2.67373e-92	1
SOBP	2.57481e-96	0.324732	0.786	0.517	6.97362e-92	1
LINC01572	3.37517e-96	0.351908	0.662	0.415	9.14131e-92	1
PIGC	6.63889e-96	0.301968	0.631	0.39	1.79808e-91	1
COL16A1	8.65398e-96	0.265438	0.571	0.344	2.34384e-91	1
CTTNBP2	1.51735e-95	0.29321	0.924	0.716	4.10958e-91	1
CIT	5.25838e-95	0.282862	0.539	0.307	1.42418e-90	1
FAM66C	1.66985e-94	0.290349	0.666	0.433	4.52261e-90	1
RNF180	2.81576e-94	0.299259	0.728	0.463	7.62621e-90	1
SNRPN	4.24424e-94	0.308954	0.594	0.351	1.14951e-89	1
BACH2	7.58265e-94	0.338394	0.634	0.39	2.05368e-89	1
B4GALT6	1.07693e-93	0.273013	0.525	0.298	2.91675e-89	1
ATL1	1.53402e-93	0.299412	0.637	0.398	4.15475e-89	1
SIK3	1.0919e-92	0.293095	0.952	0.819	2.95731e-88	1
PAX3	1.09447e-92	0.274342	0.65	0.387	2.96426e-88	1
AC125613.1	8.07148e-92	0.350845	0.554	0.318	2.18608e-87	1
AL662796.1	9.01834e-92	0.354453	0.589	0.346	2.44253e-87	1
SEL1L3	1.53583e-91	0.293112	0.737	0.474	4.15965e-87	1
AC090138.1	2.05112e-91	0.287276	0.42	0.213	5.55526e-87	1
TTLL7	2.99802e-91	0.283331	0.761	0.495	8.11984e-87	1
B3GAT2	7.17139e-91	0.289247	0.512	0.292	1.9423e-86	1
KIAA1549	1.67215e-90	0.274603	0.51	0.291	4.52885e-86	1
FARP2	2.10019e-90	0.321289	0.769	0.551	5.68814e-86	1
SLC24A3	5.83667e-90	0.317503	0.68	0.421	1.5808e-85	1
FHOD3	1.14671e-89	0.302319	0.612	0.367	3.10574e-85	1
FAM19A1	1.50607e-89	0.39865	0.46	0.238	4.07903e-85	1
ANGPTL2	1.57514e-89	0.260515	0.409	0.206	4.26612e-85	1
ABTB2	2.00981e-89	0.362137	0.462	0.243	5.44336e-85	1
PEX5L	7.23364e-89	0.382305	0.437	0.224	1.95916e-84	1
RNF157	1.26054e-88	0.299674	0.549	0.331	3.41405e-84	1
AJAP1	1.81221e-88	0.264753	0.372	0.175	4.90819e-84	1
CAMSAP2	3.52748e-88	0.284294	0.901	0.71	9.55382e-84	1
CACNG8	5.8148e-88	0.26928	0.482	0.27	1.57488e-83	1
SEMA5B	6.65053e-88	0.328702	0.38	0.187	1.80123e-83	1
SEZ6L	8.74343e-88	0.341004	0.66	0.407	2.36807e-83	1
MATN2	1.53805e-87	0.274216	0.659	0.417	4.16565e-83	1
AL392023.2	2.40041e-87	0.331264	0.54	0.302	6.50128e-83	1
FAM13C	6.37366e-87	0.285658	0.597	0.367	1.72624e-82	1
HFM1	6.57076e-86	0.30175	0.538	0.322	1.77962e-81	1
EHBP1	8.5972e-86	0.286837	0.951	0.73	2.32847e-81	1
MTMR7	1.34304e-85	0.266041	0.523	0.297	3.63748e-81	1
AL359091.1	2.16717e-85	0.270795	0.256	0.097	5.86956e-81	1
SCN7A	5.10475e-85	0.281125	0.534	0.316	1.38257e-80	1
MEG3	6.80245e-85	0.257098	0.539	0.325	1.84238e-80	1
TACC2	7.98985e-85	0.259514	0.559	0.344	2.16397e-80	1
SGMS1	1.25542e-84	0.262219	0.921	0.758	3.40019e-80	1
SUSD5	1.3941e-84	0.297884	0.451	0.244	3.77579e-80	1
GLIDR	2.40331e-84	0.326141	0.506	0.298	6.50913e-80	1
USP54	2.61116e-84	0.300975	0.701	0.471	7.07206e-80	1
PLPP3	3.23143e-83	0.298232	0.583	0.349	8.752e-79	1
MIPOL1	4.61936e-83	0.310112	0.56	0.335	1.25111e-78	1
NRG2	5.17907e-83	0.271049	0.664	0.427	1.4027e-78	1
ANO3	6.26898e-83	0.288845	0.407	0.207	1.69789e-78	1
PCDH11X	1.16565e-82	0.420994	0.447	0.243	3.15704e-78	1
SLC6A1-AS1	4.75393e-82	0.270517	0.429	0.232	1.28755e-77	1
CC2D1A	5.07603e-82	0.309663	0.676	0.444	1.37479e-77	1
FOXN2	1.74968e-81	0.262605	0.754	0.538	4.73884e-77	1
TMEM161B-AS1	2.31144e-81	0.296657	0.855	0.635	6.26031e-77	1
TRPC1	9.00637e-81	0.269322	0.664	0.431	2.43929e-76	1
RGS17	1.38995e-80	0.277374	0.564	0.342	3.76455e-76	1
KLHL7	3.34278e-80	0.27602	0.657	0.442	9.05358e-76	1
GDNF-AS1	6.82423e-80	0.260267	0.484	0.272	1.84827e-75	1
AL138828.1	1.16381e-79	0.317494	0.518	0.302	3.15205e-75	1
LINC01170	1.2092e-79	0.43129	0.292	0.123	3.275e-75	1
AL139383.1	7.37805e-79	0.265923	0.673	0.426	1.99827e-74	1
ATP13A4	9.09772e-79	0.269797	0.59	0.366	2.46403e-74	1
TMEM196	1.23345e-78	0.286187	0.365	0.179	3.34067e-74	1
VWC2	1.23377e-78	0.315874	0.54	0.321	3.34154e-74	1
SGCE	2.10093e-78	0.267396	0.725	0.514	5.69017e-74	1
ZHX2	3.5763e-78	0.291659	0.825	0.583	9.68606e-74	1
ADAM12	3.63894e-78	0.296308	0.52	0.308	9.85571e-74	1
MIR181A1HG	5.72859e-78	0.288092	0.713	0.486	1.55153e-73	1
DDAH1	9.36324e-78	0.283362	0.672	0.436	2.53594e-73	1
PIK3R1	1.26319e-77	0.26594	0.912	0.752	3.42122e-73	1
AC239809.3	2.69841e-77	0.255396	0.637	0.408	7.30838e-73	1
TRAF3IP2-AS1	3.59512e-77	0.282008	0.898	0.69	9.73701e-73	1
LRP4-AS1	4.01799e-77	0.269417	0.417	0.227	1.08823e-72	1
TNS2	4.47699e-77	0.257867	0.474	0.277	1.21255e-72	1
FBXL7	4.74689e-77	0.250985	0.69	0.428	1.28565e-72	1
CACNA2D3	1.55197e-76	0.322876	0.612	0.383	4.20335e-72	1
KIAA1958	2.88119e-76	0.277481	0.723	0.485	7.80341e-72	1
ENOSF1	1.50637e-75	0.256767	0.693	0.465	4.07985e-71	1
DIRC3	3.06559e-75	0.310659	0.521	0.309	8.30283e-71	1
USP43	8.97266e-75	0.257077	0.387	0.203	2.43015e-70	1
NME9	1.52581e-74	0.294428	0.618	0.414	4.13252e-70	1
TSHZ3	2.38825e-74	0.289501	0.439	0.248	6.46833e-70	1
ZNF365	1.24248e-72	0.36282	0.423	0.234	3.36514e-68	1
KIAA1211	2.22865e-72	0.283994	0.493	0.288	6.03607e-68	1
PKP4	3.91769e-72	0.263728	0.82	0.589	1.06107e-67	1
CHST9	5.37496e-72	0.311297	0.609	0.386	1.45575e-67	1
IQSEC1	6.66602e-72	0.26325	0.65	0.444	1.80542e-67	1
THBS4	9.12199e-72	0.253106	0.485	0.297	2.4706e-67	1
SUSD1	1.22122e-71	0.262454	0.495	0.298	3.30756e-67	1
NECTIN3	1.34581e-71	0.272468	0.733	0.509	3.64498e-67	1
CPB2-AS1	2.00396e-71	0.268831	0.399	0.216	5.42751e-67	1
ZEB1-AS1	2.00558e-71	0.319726	0.554	0.346	5.43191e-67	1
ADAMTS9-AS2	4.95195e-71	0.252859	0.645	0.404	1.34119e-66	1
LINC01322	5.79206e-71	0.328109	0.533	0.329	1.56872e-66	1
ACACA	5.92951e-71	0.253712	0.808	0.607	1.60595e-66	1
NINL	1.10722e-70	0.253713	0.574	0.369	2.9988e-66	1
KLHL23	1.28686e-70	0.26421	0.584	0.385	3.48533e-66	1
CDK8	1.47062e-69	0.279293	0.793	0.596	3.98302e-65	1
C16orf45	2.80799e-69	0.268343	0.653	0.451	7.60515e-65	1
WDR11-AS1	6.40906e-69	0.258454	0.585	0.378	1.73583e-64	1
MT-CO2	1.51791e-68	0.322357	0.913	0.816	4.11111e-64	1
2001-03-01	1.99889e-68	0.283303	0.955	0.755	5.41379e-64	1
MAP3K13	9.12061e-67	0.274725	0.667	0.458	2.47023e-62	1
AC091906.1	2.76507e-66	0.25124	0.337	0.171	7.48891e-62	1
DLGAP4	1.03036e-65	0.255343	0.633	0.438	2.79062e-61	1
KCNQ5	1.28663e-65	0.250276	0.699	0.461	3.48472e-61	1
CDH4	3.03492e-65	0.270865	0.391	0.213	8.21977e-61	1
PLP1	1.00593e-63	0.391007	0.442	0.268	2.72446e-59	1
DNAH11	1.36186e-63	0.273691	0.368	0.2	3.68846e-59	1
AC004540.1	3.79297e-63	0.266208	0.516	0.324	1.02729e-58	1
TCF7L2	4.06485e-62	0.255013	0.843	0.624	1.10092e-57	1
CHST11	4.19769e-62	0.278133	0.979	0.837	1.1369e-57	1
NAALADL2	4.1276e-60	0.252942	0.875	0.672	1.11792e-55	1
CNTNAP2	4.59971e-60	0.279046	0.589	0.4	1.24579e-55	1
KLHL13	6.34212e-60	0.288767	0.486	0.309	1.7177e-55	1
LINC01505	9.2913e-60	0.409656	0.392	0.223	2.51646e-55	1
AC091885.2	2.75935e-59	0.255254	0.443	0.269	7.47341e-55	1
AC007563.2	4.53265e-59	0.343915	0.467	0.286	1.22762e-54	1
PDGFC	1.4099e-56	0.285168	0.727	0.543	3.81856e-52	1
CREB5	1.87184e-56	0.255368	0.511	0.332	5.06969e-52	1
FAM19A2	6.58469e-56	0.261695	0.671	0.468	1.7834e-51	1
LINC00937	8.62011e-56	0.260728	0.631	0.451	2.33467e-51	1
MAML2	9.05403e-56	0.324426	0.989	0.929	2.45219e-51	1
CHST8	2.0723e-54	0.255743	0.413	0.247	5.61261e-50	1
CLSTN2	2.84212e-54	0.258296	0.459	0.275	7.69759e-50	1
SPRY4-AS1	7.98497e-54	0.257005	0.546	0.366	2.16265e-49	1
AC007376.2	7.50146e-53	0.270313	0.507	0.343	2.03169e-48	1
FBXL2	9.8052e-53	0.250743	0.579	0.405	2.65564e-48	1
AL359710.1	1.15605e-49	0.283239	0.455	0.292	3.13106e-45	1
AC233296.1	3.73738e-48	0.280982	0.405	0.245	1.01223e-43	1
AC008050.1	4.3915e-48	0.316657	0.453	0.297	1.18939e-43	1
CASC9	9.44137e-48	0.255848	0.341	0.192	2.5571e-43	1
DCAKD	5.72405e-47	0.265638	0.553	0.395	1.5503e-42	1
C11orf58	1.80425e-46	0.271259	0.703	0.566	4.88662e-42	1
MT-CO1	2.1167e-44	0.287769	0.931	0.857	5.73286e-40	1
LRFN5	2.23868e-43	0.266103	0.455	0.297	6.06325e-39	1
MIR3681HG	7.80071e-41	0.285936	0.371	0.232	2.11274e-36	1
CCL4	0	2.11785	0.703	0.149	0	2
CCL4L2	0	2.10301	0.826	0.206	0	2
CCL3	0	1.9861	0.897	0.215	0	2
CCL3L1	0	1.95905	0.858	0.194	0	2
CD83	0	1.92973	0.95	0.213	0	2
SRGN	0	1.86116	0.958	0.231	0	2
OLR1	0	1.84784	0.975	0.268	0	2
IPCEF1	0	1.70305	0.985	0.356	0	2
PLXDC2	0	1.6592	1	0.622	0	2
SOCS6	0	1.62546	0.953	0.404	0	2
ARHGAP24	0	1.61553	1	0.415	0	2
HS3ST4	0	1.6144	0.951	0.243	0	2
ST6GALNAC3	0	1.57304	0.959	0.265	0	2
BTG2	0	1.561	0.963	0.346	0	2
DOCK8	0	1.55959	0.998	0.319	0	2
DOCK4	0	1.55674	1	0.9	0	2
LRMDA	0	1.55224	0.999	0.457	0	2
APBB1IP	0	1.53938	0.999	0.294	0	2
KCNQ3	0	1.52451	0.993	0.297	0	2
CSF2RA	0	1.49358	0.964	0.214	0	2
IER3	0	1.4768	0.733	0.168	0	2
SFMBT2	0	1.46269	0.996	0.484	0	2
SYNDIG1	0	1.46223	0.986	0.552	0	2
MEF2C	0	1.45491	1	0.498	0	2
EPB41L2	0	1.4438	0.998	0.712	0	2
AC074327.1	0	1.43833	0.972	0.24	0	2
TEX14	0	1.43622	0.851	0.191	0	2
EGR3	0	1.43391	0.743	0.134	0	2
FOS	0	1.42967	0.993	0.664	0	2
B4GALT1	0	1.4291	0.728	0.177	0	2
ZFP36L1	0	1.41307	0.979	0.585	0	2
DLEU7	0	1.40682	0.953	0.302	0	2
AC120193.1	0	1.40514	0.949	0.235	0	2
ADAM28	0	1.40419	0.987	0.249	0	2
LPCAT2	0	1.40218	0.936	0.219	0	2
CH25H	0	1.40077	0.708	0.129	0	2
HSPA1A	0	1.37915	0.947	0.619	0	2
B3GNT5	0	1.35825	0.857	0.314	0	2
ST6GAL1	0	1.35068	0.998	0.753	0	2
C3	0	1.34393	0.977	0.28	0	2
CLEC7A	0	1.34353	0.857	0.187	0	2
RASGEF1C	0	1.3423	0.943	0.347	0	2
IL1B	0	1.33519	0.461	0.065	0	2
ATP8B4	0	1.32949	0.97	0.235	0	2
TBXAS1	0	1.32615	0.978	0.244	0	2
PICALM	0	1.32237	0.999	0.849	0	2
SRGAP2	0	1.31411	0.994	0.632	0	2
IER2	0	1.31355	0.867	0.333	0	2
FYB1	0	1.31235	0.982	0.288	0	2
FRMD4A	0	1.31093	1	0.864	0	2
INPP5D	0	1.30932	0.976	0.238	0	2
NFKBID	0	1.30907	0.721	0.107	0	2
CYFIP1	0	1.30624	0.98	0.461	0	2
AC245014.3	0	1.30277	0.767	0.108	0	2
CD74	0	1.30127	0.994	0.551	0	2
MAML3	0	1.29565	0.979	0.322	0	2
MEF2A	0	1.29519	0.999	0.814	0	2
FGD4	0	1.29443	0.98	0.375	0	2
ABCC4	0	1.28718	0.964	0.395	0	2
USP53	0	1.28353	0.958	0.295	0	2
SCIN	0	1.26907	0.852	0.195	0	2
ARHGAP15	0	1.26384	0.993	0.381	0	2
CPED1	0	1.26134	0.942	0.211	0	2
RBM47	0	1.25475	0.928	0.213	0	2
LYN	0	1.25433	0.934	0.268	0	2
SAMSN1	0	1.25393	0.901	0.202	0	2
DUSP1	0	1.25223	0.815	0.245	0	2
BNC2	0	1.24264	0.903	0.214	0	2
LHFPL2	0	1.24239	0.956	0.553	0	2
SKAP2	0	1.241	0.908	0.225	0	2
LRRK1	0	1.24033	0.942	0.341	0	2
NR4A2	0	1.23464	0.599	0.154	0	2
BLNK	0	1.23033	0.947	0.216	0	2
SORL1	0	1.23012	0.995	0.679	0	2
ABR	0	1.22984	0.983	0.624	0	2
CX3CR1	0	1.22755	0.93	0.255	0	2
AC008691.1	0	1.22465	0.688	0.135	0	2
SRGAP2B	0	1.21373	0.973	0.491	0	2
ARHGAP26	0	1.21016	0.986	0.501	0	2
IKZF1	0	1.20765	0.898	0.204	0	2
BMP2K	0	1.19609	0.988	0.547	0	2
SLCO2B1	0	1.19349	0.943	0.236	0	2
SAT1	0	1.18914	0.974	0.73	0	2
RUNX1	0	1.18474	0.953	0.532	0	2
LINC02232	0	1.18354	0.723	0.141	0	2
ELMO1	0	1.17248	0.997	0.723	0	2
HMOX1	0	1.16726	0.544	0.086	0	2
BHLHE41	0	1.16615	0.882	0.358	0	2
SH3RF3	0	1.16145	0.939	0.534	0	2
PALD1	0	1.15818	0.936	0.323	0	2
SPTLC2	0	1.15517	0.886	0.493	0	2
DOCK2	0	1.15078	0.972	0.369	0	2
AOAH	0	1.14893	0.969	0.334	0	2
KLF6	0	1.14794	0.671	0.204	0	2
OTUD1	0	1.14522	0.667	0.117	0	2
MERTK	0	1.1401	0.854	0.286	0	2
ZFP36	0	1.12985	0.742	0.158	0	2
TAL1	0	1.12966	0.725	0.085	0	2
HLA-DRA	0	1.1294	0.945	0.408	0	2
CPVL	0	1.11959	0.883	0.242	0	2
EGR1	0	1.11483	0.936	0.455	0	2
SERPINB9	0	1.11395	0.644	0.146	0	2
PTPRC	0	1.11064	0.973	0.26	0	2
SYK	0	1.10791	0.906	0.199	0	2
ARHGAP25	0	1.09931	0.839	0.197	0	2
CSF3R	0	1.09786	0.868	0.179	0	2
SLC4A7	0	1.0966	0.96	0.612	0	2
ZFHX3	0	1.09402	0.98	0.599	0	2
NPL	0	1.09176	0.824	0.26	0	2
2003-03-01	0	1.08467	0.874	0.396	0	2
AP003481.1	0	1.08383	0.628	0.106	0	2
DLEU7-AS1	0	1.0815	0.862	0.231	0	2
RYR1	0	1.07959	0.894	0.29	0	2
CSF1R	0	1.07556	0.945	0.238	0	2
CD86	0	1.07363	0.809	0.165	0	2
CTSB	0	1.06975	0.894	0.426	0	2
KCNK13	0	1.06345	0.763	0.156	0	2
SRGAP2C	0	1.05534	0.917	0.448	0	2
P2RY12	0	1.05529	0.926	0.278	0	2
SLC2A5	0	1.05286	0.716	0.148	0	2
FOXN3	0	1.04666	0.996	0.847	0	2
OGFRL1	0	1.04483	0.872	0.4	0	2
ANKRD44	0	1.04264	1	0.858	0	2
SLC8A1	0	1.0405	0.996	0.769	0	2
ENTPD1	0	1.04006	0.835	0.257	0	2
PIK3R5	0	1.03872	0.853	0.179	0	2
PIK3AP1	0	1.03485	0.809	0.165	0	2
TMEM156	0	1.02843	0.753	0.159	0	2
FAM49B	0	1.02557	0.995	0.796	0	2
LY86	0	1.01995	0.838	0.171	0	2
MIS18BP1	0	1.0183	0.857	0.312	0	2
LDLRAD4	0	1.01387	0.993	0.849	0	2
TBC1D4	0	1.01331	0.848	0.34	0	2
MYO1F	0	1.01244	0.901	0.215	0	2
FAM118A	0	1.00949	0.914	0.444	0	2
MCL1	0	1.0062	0.744	0.255	0	2
SMAP2	0	1.00587	0.903	0.532	0	2
NEAT1	0	1.00351	0.995	0.693	0	2
EGR2	0	1.00022	0.62	0.097	0	2
PLEK	0	0.994879	0.564	0.115	0	2
FMNL3	0	0.994375	0.941	0.465	0	2
PLA2G4A	0	0.994294	0.76	0.149	0	2
OPRM1	0	0.994152	0.771	0.211	0	2
MIR646HG	0	0.993459	0.597	0.112	0	2
JAZF1	0	0.992672	0.987	0.821	0	2
IFNGR1	0	0.990642	0.87	0.367	0	2
RHBDF2	0	0.990175	0.801	0.167	0	2
TAGAP	0	0.987665	0.529	0.095	0	2
OSBPL3	0	0.98734	0.852	0.29	0	2
WDFY4	0	0.986991	0.85	0.181	0	2
AC044781.1	0	0.979822	0.824	0.246	0	2
FCGR2A	0	0.97925	0.651	0.121	0	2
MGAT4A	0	0.971076	0.945	0.59	0	2
TGFBR2	0	0.960428	0.869	0.31	0	2
TBC1D22A	0	0.955533	0.98	0.722	0	2
A2M	0	0.953004	0.923	0.364	0	2
DIAPH2	0	0.949742	0.973	0.718	0	2
SNX29	0	0.948804	0.952	0.646	0	2
DENND3	0	0.945299	0.766	0.18	0	2
RASAL2	0	0.940406	0.964	0.728	0	2
TRPM2	0	0.937716	0.775	0.162	0	2
SH3KBP1	0	0.93391	0.972	0.643	0	2
CAPZB	0	0.930379	0.926	0.606	0	2
CD53	0	0.925098	0.817	0.188	0	2
LINC00854	0	0.925073	0.78	0.286	0	2
NAIP	0	0.922151	0.979	0.784	0	2
LPAR6	0	0.922069	0.847	0.322	0	2
RCSD1	0	0.921943	0.828	0.191	0	2
SLC9A9	0	0.911589	0.991	0.806	0	2
C1QB	0	0.905141	0.702	0.156	0	2
TNF	0	0.9051	0.41	0.053	0	2
FAM177B	0	0.904503	0.625	0.104	0	2
ITPR2	0	0.903886	1	0.894	0	2
PGM5	0	0.902404	0.86	0.324	0	2
GNB4	0	0.89789	0.841	0.359	0	2
FLI1	0	0.895411	0.885	0.214	0	2
CXorf21	0	0.893716	0.471	0.074	0	2
HLA-DRB1	0	0.893185	0.832	0.284	0	2
VSIR	0	0.892155	0.796	0.213	0	2
C3AR1	0	0.89149	0.621	0.112	0	2
NCKAP1L	0	0.889291	0.779	0.167	0	2
ITGAX	0	0.879991	0.743	0.153	0	2
RREB1	0	0.876088	0.75	0.206	0	2
CD14	0	0.873609	0.61	0.116	0	2
ST8SIA4	0	0.867746	0.723	0.202	0	2
AC025569.1	0	0.864823	0.64	0.126	0	2
LINC01684	0	0.861613	0.615	0.117	0	2
VAV1	0	0.85044	0.712	0.145	0	2
IL18	0	0.849193	0.723	0.175	0	2
FCGR3A	0	0.84687	0.621	0.106	0	2
POU2F2	0	0.846565	0.733	0.209	0	2
OTULINL	0	0.846496	0.751	0.188	0	2
IL13RA1	0	0.84606	0.802	0.24	0	2
MS4A6A	0	0.844388	0.695	0.142	0	2
GPR183	0	0.836131	0.531	0.107	0	2
ADAP2	0	0.831114	0.717	0.189	0	2
ALPK1	0	0.826947	0.694	0.161	0	2
CIITA	0	0.823082	0.806	0.275	0	2
MSR1	0	0.822101	0.725	0.203	0	2
ALOX5	0	0.814126	0.744	0.22	0	2
RGS10	0	0.810497	0.751	0.161	0	2
IRAK3	0	0.805664	0.703	0.155	0	2
AC079015.1	0	0.779908	0.581	0.111	0	2
LILRB4	0	0.770259	0.607	0.109	0	2
LRMP	0	0.763271	0.663	0.145	0	2
IRF8	0	0.762064	0.584	0.126	0	2
BIN2	0	0.760149	0.651	0.139	0	2
TNFRSF1B	0	0.75894	0.614	0.134	0	2
LAPTM5	0	0.753321	0.682	0.154	0	2
CD84	0	0.746785	0.653	0.139	0	2
CYBA	0	0.742186	0.67	0.153	0	2
HK2	0	0.737956	0.497	0.09	0	2
C1QC	0	0.735319	0.611	0.134	0	2
HIST2H2BF	0	0.73238	0.518	0.096	0	2
ADCY7	0	0.732357	0.688	0.162	0	2
TM6SF1	0	0.728721	0.657	0.174	0	2
ITGB2	0	0.700901	0.64	0.133	0	2
ITGAM	0	0.690578	0.565	0.114	0	2
HCLS1	0	0.667677	0.59	0.13	0	2
C1QA	0	0.663043	0.572	0.117	0	2
TYROBP	0	0.648817	0.577	0.125	0	2
TFEC	0	0.638258	0.656	0.154	0	2
FCGR1A	0	0.598141	0.501	0.078	0	2
AC090630.1	7.28302e-308	0.920681	0.724	0.228	1.97253e-303	2
HCK	3.74438e-307	0.71425	0.601	0.134	1.01413e-302	2
CTSS	9.1879e-306	0.668324	0.625	0.149	2.48845e-301	2
HSPA1B	6.83838e-305	1.04891	0.874	0.462	1.85211e-300	2
SSH2	2.31541e-304	0.89632	0.975	0.813	6.27106e-300	2
PCED1B	1.343e-303	0.838082	0.744	0.227	3.63738e-299	2
HAVCR2	5.47365e-303	0.875127	0.72	0.235	1.48248e-298	2
IL6R	2.01997e-302	0.782	0.738	0.251	5.4709e-298	2
NFATC2	1.57047e-301	0.779819	0.71	0.204	4.25346e-297	2
PECAM1	3.74893e-300	0.65768	0.589	0.133	1.01536e-295	2
ARHGAP22	3.22869e-298	0.858788	0.963	0.698	8.74459e-294	2
UVRAG	7.41616e-298	0.853449	0.937	0.667	2.00859e-293	2
USP6NL	9.38813e-298	0.945246	0.882	0.495	2.54268e-293	2
AKAP13	1.2276e-297	0.819437	0.977	0.757	3.32483e-293	2
LPAR5	1.38819e-297	0.637597	0.538	0.109	3.75976e-293	2
ATM	2.75811e-297	0.852737	0.952	0.732	7.47007e-293	2
CLEC17A	2.78935e-297	0.633978	0.478	0.083	7.55467e-293	2
MBNL1	5.69397e-296	0.771317	0.989	0.84	1.54215e-291	2
HSP90AA1	2.06858e-295	1.32698	0.928	0.701	5.60254e-291	2
RIN3	9.81516e-295	0.857207	0.829	0.368	2.65834e-290	2
DEPTOR	6.89745e-294	0.840239	0.69	0.21	1.8681e-289	2
L3MBTL4	8.48906e-294	0.873524	0.712	0.232	2.29918e-289	2
ZNF710	1.65275e-292	0.903018	0.871	0.448	4.47631e-288	2
KLF2	6.44269e-291	0.637734	0.396	0.055	1.74494e-286	2
FMN1	9.01858e-290	0.712847	0.61	0.147	2.44259e-285	2
TGFBR1	1.45963e-288	0.959517	0.86	0.44	3.95325e-284	2
TBC1D12	6.29584e-288	0.893919	0.841	0.426	1.70516e-283	2
CD4	8.42168e-287	0.634055	0.581	0.134	2.28093e-282	2
PREX1	4.2468e-285	0.802698	0.953	0.699	1.1502e-280	2
GRB2	4.5536e-285	0.840669	0.864	0.463	1.2333e-280	2
LINC01094	1.26565e-284	0.715062	0.64	0.17	3.42789e-280	2
TRIM38	3.93445e-284	0.61497	0.553	0.12	1.06561e-279	2
TLR1	6.80871e-284	0.669802	0.642	0.174	1.84407e-279	2
GNAQ	1.20431e-281	0.779917	0.978	0.807	3.26175e-277	2
LAT2	1.3226e-280	0.66297	0.594	0.15	3.58214e-276	2
NLRP3	8.61446e-280	0.799241	0.471	0.089	2.33314e-275	2
REL	5.35586e-278	0.842265	0.744	0.285	1.45058e-273	2
PTAFR	7.44875e-278	0.696972	0.569	0.135	2.01742e-273	2
LCP2	1.467e-276	0.742726	0.582	0.137	3.97323e-272	2
DHRS9	1.56183e-276	0.788077	0.442	0.077	4.23007e-272	2
TREM2	1.08228e-275	0.563774	0.459	0.083	2.93125e-271	2
SELPLG	1.5378e-274	0.61504	0.52	0.11	4.16498e-270	2
SLC11A1	6.2452e-274	0.651875	0.447	0.08	1.69145e-269	2
NUMB	1.11629e-273	0.81928	0.917	0.637	3.02336e-269	2
SPP1	1.45293e-272	1.91193	0.708	0.286	3.93511e-268	2
P2RY13	1.78344e-272	0.71384	0.503	0.106	4.83028e-268	2
GPR34	1.82464e-272	0.753512	0.674	0.212	4.94184e-268	2
GADD45B	1.98015e-271	0.809043	0.455	0.089	5.36304e-267	2
LINC01141	4.03797e-271	0.703523	0.571	0.138	1.09364e-266	2
FCGBP	1.84146e-270	0.992239	0.506	0.106	4.9874e-266	2
RUNX2	3.21526e-270	0.814096	0.88	0.416	8.70822e-266	2
CDKN1A	4.30237e-270	0.854397	0.479	0.102	1.16525e-265	2
AL139125.1	5.79285e-269	0.710415	0.443	0.079	1.56894e-264	2
FGD2	1.21577e-268	0.552009	0.519	0.109	3.29278e-264	2
PTPRJ	1.26904e-268	0.864389	0.96	0.77	3.43706e-264	2
TLR2	3.00162e-268	0.598392	0.597	0.147	8.12959e-264	2
LINC00278	3.33454e-268	0.770853	0.655	0.188	9.03126e-264	2
RAP1A	3.4029e-267	0.85883	0.902	0.586	9.21641e-263	2
ETS2	6.35167e-267	0.766634	0.521	0.12	1.72029e-262	2
S100Z	3.81882e-265	0.736599	0.508	0.108	1.03429e-260	2
LINC01268	4.46724e-265	0.599293	0.511	0.11	1.20991e-260	2
AL034397.3	2.90049e-263	0.586022	0.475	0.093	7.85568e-259	2
ABHD15-AS1	3.89948e-263	0.843672	0.749	0.318	1.05614e-258	2
ZNRF2	6.90849e-263	0.862145	0.766	0.325	1.8711e-258	2
ITPR1	3.2779e-261	0.836008	0.803	0.363	8.87786e-257	2
FOXP1	7.80535e-261	0.759953	0.97	0.778	2.114e-256	2
FCHSD2	1.7176e-260	0.703628	0.99	0.881	4.65195e-256	2
KYNU	2.25092e-260	0.608795	0.525	0.114	6.09638e-256	2
CYTH4	3.62234e-259	0.593222	0.554	0.129	9.81075e-255	2
NEDD4L	4.9569e-259	0.757397	0.697	0.22	1.34253e-254	2
CCDC26	5.71438e-259	1.27981	0.623	0.198	1.54768e-254	2
MKNK1	1.90673e-258	0.7935	0.772	0.359	5.16418e-254	2
ETV6	4.72969e-258	0.770048	0.956	0.734	1.28099e-253	2
MTHFD1L	7.57109e-258	0.864422	0.919	0.631	2.05055e-253	2
FAM129A	7.72335e-258	0.82564	0.594	0.159	2.09179e-253	2
MANBA	4.45232e-257	0.798506	0.832	0.419	1.20587e-252	2
STX7	4.55622e-256	0.764383	0.842	0.429	1.23401e-251	2
NABP1	6.639e-256	0.67465	0.547	0.138	1.79811e-251	2
FAM149A	1.47411e-255	0.732114	0.688	0.239	3.99249e-251	2
EMB	7.26816e-255	0.591394	0.568	0.14	1.96851e-250	2
PADI2	3.61643e-254	0.929306	0.66	0.232	9.79475e-250	2
XACT	2.13475e-253	1.19892	0.47	0.099	5.78175e-249	2
NRP1	5.81705e-253	0.716953	0.649	0.2	1.57549e-248	2
BIN1	7.72603e-253	0.764834	0.679	0.242	2.09252e-248	2
ELMO1-AS1	1.30067e-252	0.589992	0.525	0.127	3.52274e-248	2
AP1B1	2.19271e-251	0.766908	0.772	0.352	5.93874e-247	2
PLCB2	1.81104e-250	0.517866	0.441	0.085	4.90502e-246	2
AC022217.3	1.01326e-249	0.655904	0.487	0.11	2.74431e-245	2
RNASEH2B-AS1	3.0614e-249	0.582907	0.491	0.111	8.29149e-245	2
HLA-E	4.72601e-249	0.62274	0.718	0.252	1.27999e-244	2
TMSB4X	5.25296e-249	0.698369	0.901	0.508	1.42271e-244	2
LRCH1	3.0749e-248	0.758274	0.905	0.491	8.32807e-244	2
MYOF	1.23299e-247	0.682986	0.673	0.22	3.33943e-243	2
PIK3CD	1.73339e-247	0.698585	0.649	0.212	4.69472e-243	2
IL4R	8.37576e-247	0.580277	0.533	0.132	2.26849e-242	2
HLA-DRB5	3.54491e-246	0.624633	0.622	0.192	9.60104e-242	2
CMKLR1	8.85611e-246	0.578285	0.444	0.085	2.39859e-241	2
CAMK1D	1.84686e-245	0.757684	0.962	0.716	5.00203e-241	2
SYTL3	1.40446e-244	0.646586	0.471	0.103	3.80383e-240	2
TMEM52B	2.07758e-243	0.463791	0.304	0.036	5.62692e-239	2
HLA-DPB1	2.2752e-242	0.713482	0.728	0.294	6.16215e-238	2
RAPGEF1	1.15134e-240	0.757832	0.89	0.584	3.1183e-236	2
PPARD	9.25159e-240	0.798389	0.753	0.356	2.5057e-235	2
C22orf34	9.84037e-240	0.795235	0.643	0.22	2.66517e-235	2
GRK3	2.9468e-239	0.792674	0.823	0.433	7.98112e-235	2
SRGAP2-AS1	3.38594e-239	0.608673	0.533	0.148	9.17047e-235	2
ARRB1	2.42491e-238	0.645642	0.644	0.199	6.56762e-234	2
LPAR1	3.36805e-238	0.699479	0.607	0.176	9.12202e-234	2
NLRP1	3.69581e-238	0.689838	0.71	0.267	1.00097e-233	2
IL10RA	7.17241e-238	0.540115	0.487	0.109	1.94258e-233	2
MILR1	1.01464e-236	0.484058	0.438	0.087	2.74805e-232	2
GAB2	2.84563e-236	0.819698	0.943	0.724	7.7071e-232	2
IL6ST	1.96949e-235	0.78341	0.886	0.597	5.33416e-231	2
HIST2H2AA4	4.47595e-235	0.504963	0.315	0.042	1.21227e-230	2
FMNL1	7.33761e-235	0.534481	0.497	0.116	1.98732e-230	2
MED13L	5.92091e-234	0.606115	0.994	0.92	1.60362e-229	2
PDK4	4.96293e-233	1.49422	0.432	0.096	1.34416e-228	2
AC244021.1	6.67853e-233	0.865572	0.742	0.332	1.80881e-228	2
PLAGL1	1.73337e-232	0.700509	0.575	0.164	4.69466e-228	2
ARRB2	3.98229e-232	0.589124	0.611	0.198	1.07856e-227	2
PLD1	6.99208e-232	0.724423	0.672	0.242	1.89374e-227	2
PELI1	9.88249e-231	1.02615	0.856	0.56	2.67657e-226	2
TBC1D9	1.0555e-228	0.662157	0.742	0.3	2.85872e-224	2
ADGRE2	2.34154e-228	0.658738	0.407	0.078	6.34181e-224	2
ZEB2	7.37467e-228	0.706827	0.975	0.811	1.99736e-223	2
TRAF3IP3	1.09505e-227	0.549288	0.514	0.126	2.96582e-223	2
HLA-DMB	4.94521e-227	0.525385	0.491	0.119	1.33936e-222	2
RTN1	5.7011e-227	0.950306	0.896	0.675	1.54409e-222	2
GALNT2	8.86403e-226	0.763861	0.872	0.606	2.40073e-221	2
SHTN1	9.09305e-226	0.71756	0.876	0.571	2.46276e-221	2
LTC4S	3.59045e-225	0.564772	0.481	0.117	9.72437e-221	2
NRIP1	3.66599e-225	0.790955	0.818	0.483	9.92897e-221	2
SMIM35	1.78268e-224	0.631395	0.436	0.093	4.8282e-220	2
GNA13	2.21235e-224	0.884725	0.725	0.345	5.99192e-220	2
MAP4K4	4.64092e-224	0.739163	0.955	0.829	1.25695e-219	2
HSPH1	1.1043e-222	1.14485	0.591	0.209	2.9909e-218	2
MSN	1.3327e-222	0.861643	0.699	0.303	3.60949e-218	2
RPS6KA1	4.0463e-222	0.536794	0.485	0.118	1.0959e-217	2
TNRC18	5.1396e-222	0.694076	0.886	0.59	1.39201e-217	2
CMIP	9.19405e-222	0.696688	0.909	0.681	2.49012e-217	2
IGF1	3.07502e-221	0.587432	0.429	0.09	8.32838e-217	2
EML4	4.02989e-221	0.763987	0.873	0.589	1.09146e-216	2
PRAM1	2.09495e-220	0.569456	0.468	0.11	5.67397e-216	2
DOCK11	1.89038e-219	0.752825	0.747	0.349	5.11989e-215	2
CD69	2.37381e-219	0.878284	0.363	0.065	6.42921e-215	2
SKIL	2.66069e-219	0.81803	0.777	0.43	7.20621e-215	2
PKN2	1.33104e-218	0.673769	0.936	0.796	3.60499e-214	2
IL17RA	1.39574e-217	0.764055	0.704	0.31	3.78023e-213	2
PARVG	3.95317e-217	0.478023	0.445	0.099	1.07068e-212	2
VASH1	7.59469e-217	0.720584	0.731	0.346	2.05695e-212	2
PLD4	9.85448e-217	0.511501	0.434	0.095	2.66899e-212	2
ELL2	2.40102e-216	1.03371	0.815	0.501	6.50293e-212	2
AZIN2	4.85278e-215	0.735921	0.69	0.304	1.31433e-210	2
SPI1	2.06483e-214	0.548484	0.491	0.13	5.59238e-210	2
AC024257.1	1.41092e-213	0.508344	0.349	0.06	3.82134e-209	2
SPNS2	5.87965e-213	0.503955	0.428	0.093	1.59244e-208	2
UBE2E2	7.64107e-213	0.653267	0.984	0.847	2.06951e-208	2
DAGLB	3.64686e-212	0.622711	0.546	0.172	9.87715e-208	2
TSPAN14	1.49416e-211	0.596447	0.575	0.185	4.04679e-207	2
SSH1	1.6949e-211	0.70148	0.757	0.376	4.59046e-207	2
DNAJB1	2.60355e-211	0.701221	0.573	0.197	7.05144e-207	2
DIP2B	3.87101e-211	0.651226	0.953	0.789	1.04842e-206	2
BCL2A1	2.99216e-210	0.543555	0.252	0.028	8.10395e-206	2
AC046195.1	3.51978e-210	0.57528	0.441	0.107	9.53298e-206	2
AC006978.2	8.95255e-209	0.665363	0.682	0.283	2.42471e-204	2
CHSY3	1.44153e-208	0.765237	0.721	0.303	3.90424e-204	2
ALOX5AP	4.51903e-208	0.464393	0.377	0.074	1.22393e-203	2
IGSF6	1.12246e-206	0.536963	0.495	0.133	3.04007e-202	2
CELF2	3.30847e-206	0.588735	0.985	0.9	8.96067e-202	2
TNFAIP2	3.85887e-206	0.439309	0.384	0.075	1.04514e-201	2
RUBCNL	1.39066e-205	0.662973	0.64	0.248	3.76646e-201	2
AUTS2	1.19512e-204	0.793554	0.922	0.658	3.23686e-200	2
KBTBD12	1.30426e-204	0.639645	0.539	0.161	3.53245e-200	2
PRDM1	6.76997e-204	0.719653	0.335	0.058	1.83358e-199	2
HCG22	9.36939e-204	0.567813	0.424	0.094	2.53761e-199	2
WASHC4	5.41585e-203	0.670622	0.846	0.562	1.46683e-198	2
SUSD6	1.57866e-202	0.677593	0.841	0.531	4.27564e-198	2
PLEKHO1	2.69376e-202	0.632715	0.577	0.198	7.29578e-198	2
PILRA	3.04727e-202	0.619591	0.589	0.197	8.25322e-198	2
HLA-DPA1	6.18712e-202	0.708365	0.828	0.489	1.67572e-197	2
PCNX2	1.04667e-201	0.62332	0.962	0.828	2.83481e-197	2
OXR1	1.34961e-201	0.922283	0.933	0.791	3.6553e-197	2
DOCK5	2.21671e-201	0.585979	0.615	0.203	6.00373e-197	2
AC007952.4	3.9408e-201	0.55214	0.436	0.109	1.06733e-196	2
ZFP36L2	1.50662e-200	0.780069	0.761	0.369	4.08053e-196	2
FAM198B-AS1	1.93182e-200	0.516155	0.398	0.083	5.23215e-196	2
PHACTR2	1.72371e-198	0.683668	0.523	0.15	4.66848e-194	2
DNAJA1	2.35245e-198	0.812141	0.603	0.237	6.37138e-194	2
PTGS1	3.03106e-198	0.447412	0.384	0.079	8.20932e-194	2
CARD11	6.23826e-198	0.544261	0.478	0.123	1.68957e-193	2
LINC02391	1.45246e-197	0.648179	0.436	0.105	3.93383e-193	2
USP15	2.50274e-197	0.645642	0.901	0.703	6.77842e-193	2
PLK3	3.63073e-197	0.61731	0.396	0.092	9.83348e-193	2
PAG1	4.72936e-196	0.694935	0.895	0.673	1.2809e-191	2
NR4A3	5.81786e-196	0.935625	0.334	0.063	1.57571e-191	2
PRKCD	4.45439e-195	0.487016	0.428	0.103	1.20643e-190	2
FCGR1B	4.53271e-195	0.416942	0.335	0.06	1.22764e-190	2
BTK	1.07137e-194	0.414366	0.352	0.067	2.90169e-190	2
ARL15	1.46037e-194	0.641606	0.891	0.612	3.95527e-190	2
GLDN	3.42286e-194	0.692411	0.454	0.117	9.27048e-190	2
TLR5	6.65684e-194	0.530005	0.466	0.12	1.80294e-189	2
HDAC9	6.67393e-194	0.731224	0.947	0.742	1.80757e-189	2
STK4	7.33988e-194	0.666241	0.748	0.397	1.98793e-189	2
CARD8	7.91307e-194	0.643592	0.721	0.366	2.14317e-189	2
SCARB1	7.97835e-194	0.631472	0.693	0.316	2.16086e-189	2
PRKCH	8.44065e-194	0.426545	0.535	0.155	2.28607e-189	2
TPCN1	1.11209e-193	0.69253	0.802	0.468	3.01199e-189	2
HPGDS	1.62429e-192	0.590313	0.468	0.129	4.39923e-188	2
ACTB	1.96599e-192	0.558309	0.921	0.708	5.32469e-188	2
DISC1	2.07522e-192	0.682909	0.942	0.73	5.62052e-188	2
HECA	5.29948e-191	0.659927	0.555	0.195	1.43531e-186	2
STAB1	8.31714e-191	0.430734	0.368	0.075	2.25261e-186	2
TGFB1	8.92771e-191	0.79481	0.634	0.268	2.41798e-186	2
JAK2	9.23244e-190	0.684007	0.823	0.524	2.50052e-185	2
SP100	1.0549e-189	0.655732	0.804	0.479	2.85709e-185	2
SDCCAG8	6.99573e-189	0.603275	0.951	0.794	1.89472e-184	2
AP003086.2	4.30964e-188	0.799218	0.835	0.554	1.16722e-183	2
MEF2C-AS1	5.17014e-187	0.759279	0.733	0.363	1.40028e-182	2
CMTM7	6.46633e-187	0.555856	0.533	0.167	1.75134e-182	2
ELF1	1.61379e-186	0.663679	0.826	0.51	4.37079e-182	2
SKI	2.71479e-186	0.665525	0.767	0.424	7.35274e-182	2
TAB2	4.17227e-186	0.630298	0.892	0.673	1.13002e-181	2
LPIN2	1.30011e-185	0.668519	0.794	0.489	3.52122e-181	2
C12orf75	3.63482e-185	0.56207	0.439	0.116	9.84454e-181	2
SH2B3	4.10385e-185	0.635868	0.637	0.267	1.11149e-180	2
SLC8A1-AS1	1.21219e-183	0.7592	0.766	0.434	3.28309e-179	2
TTC7A	1.3309e-182	0.685338	0.769	0.445	3.60461e-178	2
NCK2	9.46691e-182	0.726679	0.719	0.375	2.56402e-177	2
FOSB	9.5748e-182	0.728378	0.409	0.106	2.59324e-177	2
VSIG4	2.94716e-181	0.480582	0.329	0.063	7.98208e-177	2
HLA-DQA1	6.34031e-181	0.47095	0.386	0.088	1.71721e-176	2
NCOA3	2.41399e-180	0.672081	0.799	0.487	6.53806e-176	2
ABHD3	4.23254e-180	0.667951	0.618	0.25	1.14634e-175	2
MRC2	4.32024e-179	0.616218	0.618	0.246	1.17009e-174	2
GAS6	5.64756e-179	0.417328	0.398	0.095	1.52959e-174	2
KLHL5	1.20899e-178	0.645644	0.841	0.57	3.27443e-174	2
RASSF3	4.80033e-178	0.574678	0.521	0.167	1.30012e-173	2
AC243829.1	5.0404e-178	0.406774	0.308	0.054	1.36514e-173	2
SAMHD1	1.83581e-177	0.605103	0.786	0.453	4.9721e-173	2
TLR7	1.94795e-177	0.485616	0.389	0.09	5.27582e-173	2
RB1	5.99384e-177	0.655429	0.886	0.689	1.62337e-172	2
AC011933.4	1.16774e-175	0.577973	0.547	0.204	3.1627e-171	2
SDK1	5.13932e-175	0.828883	0.691	0.329	1.39193e-170	2
TMEM106A	2.33899e-174	0.480141	0.43	0.115	6.33493e-170	2
TCF12	7.65618e-174	0.498613	0.99	0.919	2.0736e-169	2
SH3TC1	2.63974e-173	0.403096	0.353	0.075	7.14946e-169	2
FGD3	4.25159e-173	0.475062	0.476	0.14	1.1515e-168	2
ITGAL	4.48119e-173	0.501116	0.45	0.124	1.21369e-168	2
TMCC3	6.84349e-173	0.674886	0.631	0.276	1.85349e-168	2
AL078590.3	8.52906e-173	0.642484	0.292	0.053	2.31001e-168	2
JUN	1.52567e-172	0.893672	0.779	0.459	4.13213e-168	2
SUSD3	2.4845e-172	0.431656	0.36	0.079	6.72901e-168	2
MMRN1	3.26404e-172	0.430064	0.344	0.071	8.84033e-168	2
PRKAG2	4.31185e-172	0.67189	0.789	0.461	1.16782e-167	2
SPECC1	6.57318e-172	0.694905	0.775	0.492	1.78028e-167	2
UBC	7.06687e-172	0.720397	0.706	0.378	1.91399e-167	2
PIAS1	7.7011e-172	0.571545	0.91	0.714	2.08576e-167	2
GCNT2	2.11366e-171	0.668362	0.6	0.25	5.72463e-167	2
HLA-DQB1	5.8071e-171	0.400959	0.326	0.065	1.5728e-166	2
LY96	7.5693e-171	0.421035	0.358	0.08	2.05007e-166	2
AFF1	1.15854e-170	0.667296	0.864	0.631	3.13778e-166	2
FTL	1.62704e-170	0.606833	0.845	0.58	4.40669e-166	2
AC069549.1	2.30065e-170	0.3792	0.313	0.06	6.23109e-166	2
CEP170	3.10876e-169	0.60149	0.901	0.739	8.41978e-165	2
LILRB1	4.46273e-169	0.393472	0.339	0.071	1.20869e-164	2
AC012368.1	5.79853e-169	0.474977	0.429	0.121	1.57047e-164	2
CD68	1.43398e-168	0.395022	0.321	0.064	3.8838e-164	2
RGS1	1.77871e-168	0.776074	0.273	0.045	4.81747e-164	2
SLC7A7	2.02966e-168	0.477768	0.365	0.086	5.49714e-164	2
ATG7	4.81319e-168	0.697468	0.889	0.703	1.3036e-163	2
SETX	4.93355e-168	0.602728	0.826	0.573	1.3362e-163	2
ATP2C1	8.07863e-168	0.629754	0.871	0.676	2.18802e-163	2
ARHGAP12	5.61263e-167	0.621703	0.843	0.622	1.52012e-162	2
BCAR3	6.41723e-167	0.629517	0.608	0.251	1.73804e-162	2
AL360012.1	1.36039e-166	0.384904	0.296	0.056	3.68448e-162	2
NCK1-DT	9.11142e-166	0.510758	0.496	0.163	2.46774e-161	2
RCBTB2	1.09772e-165	0.54951	0.573	0.223	2.97305e-161	2
MAST3	1.16266e-165	0.459422	0.448	0.135	3.14895e-161	2
UBAC2	4.48678e-165	0.652102	0.828	0.575	1.2152e-160	2
WASF2	4.57254e-164	0.626657	0.785	0.505	1.23843e-159	2
KLHL6	6.77816e-164	0.476987	0.366	0.087	1.8358e-159	2
NFKBIA	1.08753e-163	0.696408	0.381	0.102	2.94547e-159	2
HLA-B	1.56291e-163	0.527501	0.865	0.632	4.23298e-159	2
AL157413.1	3.3152e-163	0.466291	0.333	0.073	8.97889e-159	2
AL390729.1	3.56334e-163	0.406079	0.326	0.067	9.65096e-159	2
DOCK10	4.80349e-163	0.508646	0.987	0.85	1.30098e-158	2
MAN1A1	1.66992e-162	0.601356	0.515	0.171	4.5228e-158	2
TSC22D2	1.73332e-162	0.869624	0.758	0.507	4.69454e-158	2
ARHGAP45	1.86668e-161	0.362597	0.326	0.068	5.05571e-157	2
GPCPD1	1.87216e-161	0.659041	0.81	0.573	5.07055e-157	2
AMPD3	2.39344e-161	0.558928	0.516	0.187	6.4824e-157	2
DOCK4-AS1	3.81146e-161	0.441053	0.335	0.076	1.03229e-156	2
ZNF609	5.80279e-160	0.595278	0.908	0.772	1.57163e-155	2
AL157392.2	6.37828e-160	0.515413	0.459	0.149	1.72749e-155	2
APAF1	1.32962e-159	0.625268	0.648	0.321	3.60115e-155	2
CDH23	2.61578e-159	0.534164	0.499	0.172	7.08457e-155	2
LAIR1	1.84814e-158	0.414422	0.386	0.098	5.0055e-154	2
PDE3B	9.03947e-158	0.732117	0.802	0.491	2.44825e-153	2
ENG	1.21694e-157	0.431144	0.394	0.103	3.29596e-153	2
MAF	2.90245e-157	0.505822	0.538	0.195	7.86099e-153	2
DDX5	1.98776e-156	0.449844	0.959	0.88	5.38365e-152	2
CROCC	2.35465e-156	0.650988	0.727	0.45	6.37734e-152	2
FPR1	1.32572e-154	0.355292	0.251	0.041	3.59059e-150	2
MNDA	1.28759e-153	0.433772	0.369	0.091	3.48731e-149	2
SLA	3.04837e-153	0.406293	0.399	0.104	8.25621e-149	2
APPL2	3.80394e-153	0.581243	0.87	0.698	1.03026e-148	2
RNF149	5.29952e-153	0.585103	0.767	0.484	1.43532e-148	2
AL161725.1	5.3711e-153	0.36445	0.288	0.056	1.45471e-148	2
SALL1	7.71524e-153	0.522042	0.394	0.114	2.08959e-148	2
PLAG1	1.64631e-152	0.472251	0.396	0.108	4.45888e-148	2
CAB39	2.07543e-152	0.593916	0.79	0.528	5.62108e-148	2
PRDM11	2.99954e-152	0.728514	0.555	0.241	8.12396e-148	2
HSPBAP1	3.57531e-152	0.54222	0.608	0.278	9.68337e-148	2
PPP1R15A	5.98512e-152	0.526599	0.307	0.067	1.62101e-147	2
GAS6-AS1	2.73031e-151	0.336447	0.288	0.056	7.39476e-147	2
CLECL1	4.05512e-151	0.395946	0.338	0.078	1.09829e-146	2
DHRS3	4.08679e-151	0.465621	0.464	0.147	1.10687e-146	2
SOAT1	8.54014e-151	0.582772	0.572	0.245	2.31301e-146	2
C5AR1	1.22228e-149	0.517098	0.283	0.057	3.31043e-145	2
HTR7	1.2722e-149	0.468111	0.309	0.064	3.44562e-145	2
RNF125	1.33266e-149	0.556984	0.49	0.173	3.60937e-145	2
GAB3	1.27691e-148	0.541818	0.552	0.229	3.45839e-144	2
TBC1D1	1.86064e-148	0.57713	0.789	0.501	5.03936e-144	2
RASGRP3	1.94384e-148	0.483889	0.354	0.089	5.26468e-144	2
ARHGAP9	2.05351e-148	0.304149	0.257	0.045	5.56172e-144	2
AL137186.2	2.79659e-148	0.314397	0.274	0.052	7.57429e-144	2
CTSZ	3.32733e-148	0.544298	0.521	0.21	9.01173e-144	2
EML1	3.97033e-148	0.588666	0.582	0.261	1.07533e-143	2
ERICH1	5.29624e-148	0.584163	0.67	0.362	1.43443e-143	2
MOB1B	5.56602e-148	0.643294	0.718	0.419	1.5075e-143	2
WDR70	5.75315e-148	0.5425	0.919	0.806	1.55818e-143	2
NCF1	1.23126e-146	0.354453	0.278	0.054	3.33475e-142	2
IFI16	1.24398e-146	0.558792	0.767	0.479	3.3692e-142	2
TRIM22	1.81058e-146	0.49703	0.547	0.217	4.90377e-142	2
CASP10	2.50447e-146	0.348161	0.321	0.073	6.78312e-142	2
IVNS1ABP	5.1804e-146	0.7015	0.542	0.243	1.40306e-141	2
DAPP1	7.66129e-146	0.36098	0.293	0.06	2.07498e-141	2
LPXN	1.96623e-144	0.494394	0.502	0.188	5.32534e-140	2
APMAP	2.00096e-143	0.529887	0.585	0.27	5.4194e-139	2
GBP2	1.31441e-142	0.72521	0.416	0.138	3.55995e-138	2
TMC8	2.97071e-142	0.338263	0.315	0.071	8.04587e-138	2
CSRNP1	2.57005e-141	0.383063	0.252	0.048	6.96074e-137	2
ENTPD1-AS1	7.22159e-141	0.589128	0.898	0.671	1.9559e-136	2
LCP1	5.68244e-140	0.406968	0.369	0.098	1.53903e-135	2
SERPINE1	8.80545e-140	1.39993	0.301	0.071	2.38487e-135	2
RASAL3	2.34693e-139	0.337051	0.294	0.064	6.35642e-135	2
HECTD2	4.90762e-139	0.599121	0.733	0.474	1.32918e-134	2
RAD51B	7.47601e-139	0.673019	0.862	0.631	2.0248e-134	2
MYO9B	8.23364e-139	0.530827	0.819	0.6	2.23e-134	2
TRIM36	9.63121e-139	0.339507	0.289	0.061	2.60852e-134	2
ANOS1	9.8006e-139	0.551376	0.611	0.275	2.65439e-134	2
ZFAND3	1.00084e-138	0.466338	0.963	0.888	2.71067e-134	2
SP140	2.83535e-138	0.539028	0.437	0.149	7.67926e-134	2
PDGFB	3.08707e-138	0.439756	0.314	0.074	8.36102e-134	2
HIF1A	3.09996e-138	1.03968	0.766	0.575	8.39593e-134	2
EPB41	6.35667e-138	0.479933	0.725	0.362	1.72164e-133	2
GLIPR1	8.68957e-138	0.415118	0.428	0.137	2.35348e-133	2
CD300A	1.99395e-137	0.290839	0.256	0.048	5.40041e-133	2
PNRC1	2.40454e-137	0.532526	0.551	0.255	6.51245e-133	2
NFKBIZ	1.03182e-136	0.841177	0.542	0.257	2.79459e-132	2
AC023051.1	1.5383e-136	0.601794	0.61	0.312	4.16632e-132	2
VOPP1	2.04631e-136	0.559204	0.677	0.365	5.54223e-132	2
RNF213	2.63408e-136	0.511975	0.768	0.497	7.13414e-132	2
ACAP2	2.50743e-135	0.521594	0.873	0.712	6.79112e-131	2
MTUS1	1.76625e-134	0.61889	0.724	0.451	4.78371e-130	2
OSBPL11	5.05803e-134	0.528756	0.6	0.291	1.36992e-129	2
ADAM10	2.12919e-133	0.54579	0.874	0.71	5.7667e-129	2
H2AFY	4.65574e-133	0.51827	0.728	0.467	1.26096e-128	2
SMURF2	5.74475e-133	0.580717	0.814	0.622	1.55591e-128	2
CYSLTR1	6.23837e-133	0.336116	0.256	0.05	1.6896e-128	2
C6orf62	6.55485e-133	0.552156	0.722	0.457	1.77531e-128	2
CSGALNACT1	9.11916e-133	0.614077	0.898	0.722	2.46983e-128	2
MCF2L	1.08392e-132	0.518629	0.692	0.395	2.93568e-128	2
SLC29A3	1.10296e-132	0.388268	0.371	0.11	2.98724e-128	2
OSTF1	1.43821e-132	0.548334	0.583	0.28	3.89525e-128	2
CBL	2.36826e-132	0.592827	0.689	0.413	6.41419e-128	2
TPK1	3.69346e-132	0.647627	0.626	0.319	1.00034e-127	2
ACPP	8.11468e-132	0.344209	0.261	0.053	2.19778e-127	2
MS4A4E	1.88703e-131	0.323438	0.272	0.056	5.11084e-127	2
ITSN2	3.88887e-131	0.492922	0.85	0.667	1.05326e-126	2
CTTNBP2NL	5.4838e-131	0.613115	0.719	0.466	1.48523e-126	2
VPS13C	5.51846e-131	0.430409	0.951	0.863	1.49462e-126	2
ARPC2	2.17455e-130	0.540998	0.688	0.419	5.88956e-126	2
ST3GAL1	2.53657e-130	0.516302	0.545	0.233	6.87004e-126	2
ARHGAP4	1.02699e-129	0.316956	0.294	0.068	2.78149e-125	2
SLC39A11	1.02982e-129	0.540421	0.703	0.375	2.78916e-125	2
MAP3K8	2.14714e-129	0.457457	0.336	0.09	5.81532e-125	2
CD58	2.20799e-129	0.505751	0.453	0.166	5.98013e-125	2
CARMIL1	2.47276e-129	0.475704	0.542	0.21	6.69723e-125	2
PACSIN2	1.32552e-128	0.576544	0.732	0.486	3.59005e-124	2
TANGO2	1.45745e-128	0.441116	0.41	0.139	3.94735e-124	2
DEF6	2.15381e-128	0.354789	0.339	0.091	5.83337e-124	2
AC024145.1	3.98284e-128	0.591797	0.687	0.418	1.07871e-123	2
ERCC1	1.55798e-127	0.58861	0.542	0.261	4.21963e-123	2
RALY	1.90249e-127	0.565868	0.624	0.342	5.1527e-123	2
ADAM17	5.98669e-127	0.624917	0.709	0.476	1.62143e-122	2
VMP1	1.77673e-126	0.592945	0.8	0.615	4.81208e-122	2
PARP4	1.921e-126	0.490559	0.642	0.345	5.20283e-122	2
FBXO11	1.52554e-125	0.510437	0.911	0.797	4.13177e-121	2
PIK3R6	1.71245e-125	0.327618	0.278	0.063	4.638e-121	2
SPRED1	2.30236e-125	0.526628	0.921	0.79	6.23572e-121	2
DDX3X	9.04998e-125	0.776671	0.633	0.391	2.4511e-120	2
OR3A2	1.14966e-124	0.423779	0.289	0.07	3.11373e-120	2
P2RX4	2.20013e-124	0.511555	0.532	0.236	5.95884e-120	2
EPS15	8.07805e-124	0.562871	0.737	0.486	2.18786e-119	2
ANKRD11	7.55554e-123	0.476159	0.886	0.778	2.04634e-118	2
KANSL1	3.72637e-122	0.439212	0.941	0.869	1.00925e-117	2
GUCY1A1	8.07116e-122	0.475639	0.377	0.115	2.18599e-117	2
MYCBP2	1.78652e-121	0.412226	0.962	0.875	4.83861e-117	2
CXADR	1.88197e-121	0.594518	0.572	0.292	5.09713e-117	2
CCNL1	2.10115e-121	0.599647	0.657	0.41	5.69076e-117	2
FGF20	3.90707e-121	0.317448	0.264	0.058	1.05819e-116	2
RAB1A	4.81854e-121	0.505387	0.799	0.612	1.30505e-116	2
C9orf72	6.73062e-121	0.48982	0.483	0.203	1.82292e-116	2
SPTLC3	7.07516e-121	0.369737	0.326	0.089	1.91624e-116	2
GPRIN3	8.22004e-121	0.523342	0.638	0.332	2.22632e-116	2
ELK3	8.87336e-121	0.478972	0.556	0.256	2.40326e-116	2
QKI	1.10077e-120	0.409301	1	0.928	2.98132e-116	2
AC087564.1	1.18966e-120	0.5986	0.654	0.345	3.22208e-116	2
RHOH	1.9904e-120	0.373559	0.313	0.081	5.3908e-116	2
IL21R	3.23934e-120	0.341656	0.252	0.053	8.77342e-116	2
CTSH	1.32568e-119	0.351819	0.411	0.139	3.59046e-115	2
ARHGAP27	1.92223e-119	0.390221	0.347	0.105	5.20618e-115	2
CTBP2	2.43392e-119	0.525733	0.819	0.614	6.59203e-115	2
TBC1D2B	2.93698e-119	0.475024	0.602	0.306	7.9545e-115	2
MAP3K2	3.38665e-119	0.518997	0.8	0.615	9.1724e-115	2
CYTH3	2.61214e-118	0.616747	0.581	0.298	7.07471e-114	2
PAN3	4.39975e-118	0.456225	0.912	0.791	1.19163e-113	2
KCNQ1	5.70819e-118	0.510424	0.79	0.552	1.54601e-113	2
NR4A1	5.84429e-118	0.581987	0.283	0.072	1.58287e-113	2
SLC7A6	9.48566e-118	0.50337	0.604	0.33	2.5691e-113	2
MLXIPL	1.3901e-117	0.309825	0.286	0.071	3.76494e-113	2
CFLAR	3.07796e-117	0.486865	0.752	0.513	8.33634e-113	2
CXCR4	4.94485e-117	0.439978	0.261	0.06	1.33926e-112	2
MIR222HG	8.1163e-117	0.483289	0.351	0.111	2.19822e-112	2
RAC1	1.09078e-116	0.547223	0.641	0.38	2.95426e-112	2
EPSTI1	3.50988e-116	0.466324	0.333	0.097	9.50616e-112	2
ADPGK	4.06755e-116	0.476527	0.556	0.28	1.10166e-111	2
CASS4	1.80628e-115	0.349988	0.297	0.077	4.89213e-111	2
FSCN1	1.96263e-115	0.549675	0.323	0.097	5.31559e-111	2
RAP1GAP2	2.92749e-115	0.48393	0.522	0.221	7.92882e-111	2
FRMD4B	1.53606e-114	0.504879	0.861	0.635	4.16025e-110	2
AC103591.3	2.56539e-114	0.399364	0.276	0.07	6.94811e-110	2
PFKFB3	3.37728e-114	0.608139	0.749	0.497	9.14701e-110	2
CCL2	4.33467e-114	0.660234	0.274	0.07	1.174e-109	2
CCM2	4.84396e-114	0.519165	0.67	0.405	1.31194e-109	2
AC009950.1	5.64621e-114	0.412427	0.364	0.119	1.52922e-109	2
ARID5A	6.89236e-114	0.484031	0.365	0.124	1.86673e-109	2
UBE2K	2.70195e-113	0.471362	0.844	0.701	7.31795e-109	2
ADAMTSL2	7.88502e-113	0.30546	0.266	0.064	2.13558e-108	2
ATF6	8.28656e-113	0.511039	0.756	0.551	2.24433e-108	2
SH3BGRL	1.10796e-112	0.530466	0.765	0.569	3.0008e-108	2
PIK3CG	1.16355e-112	0.306779	0.283	0.07	3.15136e-108	2
KDM7A	1.66004e-112	0.507389	0.619	0.35	4.49604e-108	2
AP003354.2	3.28671e-112	0.655624	0.437	0.18	8.90172e-108	2
AGTPBP1	3.71612e-112	0.543102	0.765	0.556	1.00647e-107	2
PLSCR1	6.37781e-112	0.502896	0.523	0.249	1.72737e-107	2
HSPB1	8.61508e-112	0.760112	0.439	0.18	2.33331e-107	2
NCK1	9.1458e-112	0.51781	0.624	0.363	2.47705e-107	2
LIMS1	1.21169e-111	0.592083	0.781	0.587	3.28175e-107	2
STAG1	1.4431e-111	0.431637	0.942	0.861	3.90851e-107	2
MAN2A1	6.80846e-110	0.528817	0.771	0.552	1.844e-105	2
ZNF846	9.01851e-110	0.518044	0.611	0.35	2.44257e-105	2
TPM3	9.05179e-110	0.504061	0.538	0.27	2.45159e-105	2
CLEC9A	1.09271e-109	0.302861	0.276	0.069	2.9595e-105	2
COTL1	7.43652e-109	0.634434	0.653	0.409	2.01411e-104	2
HACD4	1.52402e-108	0.332784	0.334	0.102	4.12766e-104	2
ADGRG6	2.24533e-108	0.293645	0.262	0.063	6.08126e-104	2
MAP3K5	3.26149e-108	0.409173	0.945	0.854	8.83341e-104	2
PLCL2	4.57315e-108	0.492122	0.784	0.552	1.23859e-103	2
ITGA6	5.27282e-108	0.37039	0.394	0.137	1.42809e-103	2
IL15	5.86591e-108	0.38428	0.296	0.08	1.58872e-103	2
ANKS1A	7.77703e-108	0.427849	0.852	0.675	2.10633e-103	2
PABPC1	8.53387e-108	0.495123	0.68	0.441	2.31131e-103	2
RANBP9	1.27125e-107	0.586316	0.724	0.539	3.44306e-103	2
FGL2	5.52498e-107	0.339611	0.344	0.107	1.49639e-102	2
PTPN14	6.68994e-107	0.577498	0.637	0.388	1.8119e-102	2
IKBKB	6.79396e-107	0.473211	0.597	0.341	1.84008e-102	2
FAM135A	1.05876e-106	0.484012	0.893	0.79	2.86754e-102	2
KIAA1147	1.61668e-106	0.439594	0.604	0.341	4.3786e-102	2
BACH1	1.86236e-106	0.545117	0.836	0.664	5.044e-102	2
TMEM65	2.39849e-106	0.523645	0.657	0.393	6.49607e-102	2
MGST2	7.30865e-106	0.463639	0.462	0.2	1.97947e-101	2
NIPBL	7.84104e-106	0.418068	0.917	0.837	2.12367e-101	2
SCAMP2	9.70278e-106	0.406307	0.485	0.218	2.6279e-101	2
[truncated: 8,942 more rows]

## Sheet: S4e) ICGC_PA74 short
gene	p_val	avg_logFC	pct.1	pct.2	p_val_adj	cluster
BCAS1	0	0.914935	0.974	0.578	0	0
LHFPL3	0	0.908423	0.999	0.9	0	0
OPCML	0	0.876054	0.997	0.822	0	0
DSCAM	0	0.87338	0.999	0.956	0	0
SOX6	0	0.861774	0.995	0.801	0	0
LRRC4C	0	0.844562	1	0.921	0	0
EPN2	0	0.827862	0.992	0.735	0	0
NXPH1	0	0.826009	0.975	0.578	0	0
MMP16	0	0.818974	0.995	0.8	0	0
TNR	0	0.816268	0.997	0.865	0	0
SEMA5A	0	0.801289	0.994	0.725	0	0
XYLT1	0	0.795124	0.978	0.617	0	0
CSMD1	0	0.788282	0.999	0.887	0	0
PCDH15	0	0.785028	0.997	0.838	0	0
DSCAML1	0	0.78433	0.949	0.498	0	0
FGF12	0	0.779582	0.974	0.698	0	0
IL1RAPL1	0	0.771748	0.992	0.775	0	0
SGCD	0	0.746845	0.982	0.644	0	0
TMEM132C	0	0.74577	0.952	0.489	0	0
AGAP1	0	0.73997	0.99	0.749	0	0
DCC	0	0.733361	0.984	0.625	0	0
MDGA2	0	0.729226	0.994	0.738	0	0
SNTG1	0	0.726271	0.994	0.783	0	0
DPP10	0	0.723279	0.956	0.537	0	0
HIP1	0	0.716053	0.951	0.629	0	0
COL20A1	0	0.715765	0.798	0.312	0	0
LRRTM4	0	0.713329	0.997	0.867	0	0
GRIA2	0	0.710348	0.987	0.681	0	0
CA10	0	0.705372	0.99	0.746	0	0
CNTNAP5	0	0.70256	0.904	0.485	0	0
IGSF9B	0	0.696897	0.792	0.371	0	0
VCAN	0	0.696607	0.986	0.733	0	0
KAZN	0	0.690507	0.99	0.753	0	0
PLPPR1	0	0.688058	0.864	0.426	0	0
BRINP3	0	0.676141	0.974	0.698	0	0
SLC35F1	0	0.673259	0.978	0.636	0	0
ADARB2	0	0.672678	0.97	0.576	0	0
SCN1A	0	0.672268	0.962	0.6	0	0
NLGN1	0	0.669453	0.998	0.907	0	0
SMOC1	0	0.669332	0.922	0.525	0	0
HIP1R	0	0.667698	0.894	0.387	0	0
PDZD2	0	0.666299	0.958	0.663	0	0
SORCS3	0	0.658237	0.92	0.465	0	0
PCDH7	0	0.654308	0.981	0.653	0	0
LRP1B	0	0.65188	0.999	0.96	0	0
LUZP2	0	0.651872	0.978	0.672	0	0
APBB2	0	0.648909	0.958	0.577	0	0
FGF14	0	0.644492	0.998	0.855	0	0
PTPRZ1	0	0.642385	1	0.948	0	0
GRM5	0	0.641157	0.969	0.659	0	0
LINC00511	0	0.639549	0.972	0.585	0	0
MEGF11	0	0.637575	0.951	0.555	0	0
CSMD3	0	0.636312	0.994	0.796	0	0
PDE4B	0	0.627096	0.996	0.921	0	0
PLCB1	0	0.623726	0.981	0.682	0	0
NCAM2	0	0.621588	0.994	0.781	0	0
PCDH9	0	0.616104	1	0.941	0	0
NTM	0	0.614369	0.995	0.775	0	0
COL9A1	0	0.606689	0.899	0.447	0	0
GRM7	0	0.602092	0.982	0.733	0	0
CSMD2	0	0.599018	0.894	0.469	0	0
NOVA1	0	0.598063	0.992	0.735	0	0
ERBB4	0	0.597724	0.997	0.827	0	0
CACNG4	0	0.595797	0.825	0.388	0	0
HECW1	0	0.594196	0.926	0.5	0	0
ADGRL3	0	0.591439	0.995	0.835	0	0
SHC3	0	0.590964	0.834	0.436	0	0
MYT1	0	0.584222	0.822	0.38	0	0
SOX5	0	0.57709	0.994	0.768	0	0
LSAMP	0	0.573921	0.999	0.926	0	0
DNM3	0	0.570925	0.983	0.703	0	0
NCAM1	0	0.547121	0.986	0.727	0	0
COL11A1	6.03547e-308	0.587518	0.928	0.535	1.66024e-303	0
KIF13A	3.07091e-305	0.589778	0.965	0.717	8.44746e-301	0
LRRTM3	2.1855e-298	0.607748	0.938	0.55	6.01188e-294	0
COBL	8.32973e-295	0.572363	0.915	0.523	2.29134e-290	0
CDH13	1.00378e-293	0.584932	0.904	0.511	2.7612e-289	0
NAV1	1.07756e-290	0.574315	0.962	0.639	2.96414e-286	0
SORCS1	3.55808e-290	0.588692	0.919	0.527	9.78756e-286	0
ZNF462	2.71395e-288	0.586278	0.901	0.54	7.46554e-284	0
PPP2R2B	3.70114e-284	0.734017	0.987	0.72	1.01811e-279	0
ZCCHC24	4.23593e-282	0.524031	0.894	0.515	1.16522e-277	0
SNX22	1.05397e-280	0.510775	0.801	0.379	2.89925e-276	0
AL353784.1	1.2921e-280	0.674528	0.735	0.322	3.55431e-276	0
DPP6	6.43466e-279	0.537145	0.994	0.815	1.77004e-274	0
NRXN1	1.68474e-277	0.523383	0.997	0.901	4.63439e-273	0
TMEM132B	2.13352e-277	0.578104	0.787	0.393	5.86888e-273	0
SCN3A	2.9512e-275	0.525849	0.901	0.518	8.11815e-271	0
AC092691.1	3.39082e-275	0.576692	0.975	0.622	9.32748e-271	0
PHACTR3	2.98108e-271	0.536793	0.885	0.471	8.20034e-267	0
GRID1	7.34277e-271	0.557974	0.914	0.519	2.01985e-266	0
GRIA3	2.08915e-270	0.519792	0.929	0.555	5.74682e-266	0
NOS1	1.27258e-268	0.537661	0.833	0.432	3.50062e-264	0
FAM155A	1.79395e-265	0.573955	0.98	0.745	4.93479e-261	0
ASTN2	1.23353e-262	0.552584	0.969	0.692	3.39318e-258	0
SLC24A2	2.81002e-262	0.623875	0.86	0.478	7.72981e-258	0
HS6ST3	2.66531e-261	0.63614	0.867	0.506	7.33173e-257	0
SCD5	3.13067e-261	0.552312	0.972	0.702	8.61185e-257	0
DLGAP1	1.11886e-260	0.534158	0.969	0.674	3.07775e-256	0
NLGN4X	1.37379e-260	0.535408	0.918	0.57	3.77902e-256	0
Z94057.1	1.64976e-260	0.573853	0.792	0.42	4.53815e-256	0
C10orf90	1.03716e-258	0.552815	0.733	0.346	2.85302e-254	0
SH3D19	5.19958e-257	0.531599	0.9	0.597	1.4303e-252	0
ATRNL1	5.24237e-257	0.516585	0.947	0.61	1.44207e-252	0
CDH19	1.70599e-256	0.542751	0.794	0.41	4.69284e-252	0
SPATA6	3.07618e-256	0.524721	0.969	0.669	8.46196e-252	0
SCN9A	1.23378e-255	0.498868	0.896	0.497	3.39388e-251	0
PLLP	1.03212e-252	0.450116	0.644	0.283	2.83916e-248	0
NRCAM	4.43829e-251	0.534259	0.981	0.707	1.22089e-246	0
AC010127.1	1.10845e-250	0.591737	0.881	0.494	3.04912e-246	0
NTN1	2.78973e-250	0.559117	0.864	0.501	7.67399e-246	0
KAT2B	9.00441e-250	0.513538	0.954	0.672	2.47693e-245	0
GRIK4	2.33283e-249	0.528773	0.814	0.436	6.41716e-245	0
GAD1	9.32281e-249	0.508369	0.77	0.372	2.56452e-244	0
TMEM132D	6.14179e-248	0.55513	0.844	0.461	1.68948e-243	0
STK32B	1.04607e-246	0.529789	0.902	0.536	2.87754e-242	0
XKR4	1.42907e-246	0.600872	0.836	0.457	3.9311e-242	0
WSCD1	5.59055e-244	0.464317	0.766	0.391	1.53785e-239	0
FBN3	2.35845e-242	0.519958	0.6	0.254	6.48761e-238	0
ALCAM	2.92776e-242	0.493959	0.972	0.728	8.05368e-238	0
CHL1	3.29548e-242	0.487933	0.984	0.727	9.0652e-238	0
GRIK3	3.54956e-242	0.486342	0.702	0.327	9.76412e-238	0
ARNT2	6.86735e-242	0.49132	0.854	0.481	1.88907e-237	0
LRRN1	2.56666e-241	0.482218	0.711	0.346	7.06037e-237	0
ASAP1	1.03447e-238	0.481113	0.975	0.745	2.84563e-234	0
KCNIP4	1.08427e-238	0.487852	0.998	0.881	2.98261e-234	0
NPAS3	1.49504e-238	0.488838	0.996	0.802	4.11255e-234	0
GRIN2B	8.43845e-236	0.504557	0.755	0.376	2.32125e-231	0
GRIK1	8.60943e-233	0.623887	0.852	0.528	2.36828e-228	0
CADM2	9.23631e-233	0.460878	0.998	0.882	2.54072e-228	0
NLGN4Y	3.52985e-232	0.532299	0.954	0.719	9.70992e-228	0
PPP1R9A	8.17147e-230	0.470929	0.93	0.564	2.24781e-225	0
GPR158	3.66839e-229	0.529298	0.894	0.544	1.0091e-224	0
BCAN	1.68723e-226	0.386247	0.782	0.445	4.64123e-222	0
DLG2	2.06582e-226	0.473324	0.984	0.818	5.68266e-222	0
FERMT1	8.1175e-225	0.507673	0.66	0.307	2.23296e-220	0
ZEB1	4.31838e-224	0.485394	0.972	0.742	1.1879e-219	0
AFAP1L2	5.34469e-224	0.455059	0.644	0.307	1.47022e-219	0
MROH9	2.47173e-223	0.606493	0.753	0.368	6.79924e-219	0
DGKG	3.1045e-223	0.495762	0.94	0.603	8.53985e-219	0
MPPED2	2.63889e-221	0.481684	0.763	0.399	7.25905e-217	0
IPO9-AS1	7.88739e-221	0.535432	0.853	0.491	2.16966e-216	0
KCND2	1.34708e-220	0.477462	0.993	0.85	3.70556e-216	0
CHRM3	4.84633e-220	0.547993	0.839	0.493	1.33313e-215	0
PDE7B	3.62761e-217	0.504446	0.843	0.481	9.97884e-213	0
GSG1L	1.97814e-216	0.465808	0.669	0.327	5.44146e-212	0
CLASP2	6.56125e-216	0.42408	0.979	0.784	1.80487e-211	0
ANO4	1.47875e-215	0.494394	0.699	0.351	4.06775e-211	0
PRRX1	3.09359e-215	0.511055	0.916	0.575	8.50985e-211	0
OLIG1	3.94114e-215	0.395099	0.763	0.433	1.08413e-210	0
ELFN2	4.73914e-215	0.405798	0.517	0.211	1.30364e-210	0
PID1	9.98008e-214	0.502481	0.868	0.531	2.74532e-209	0
SEMA3E	1.15339e-211	0.421844	0.933	0.63	3.17274e-207	0
MAP2	2.20319e-210	0.459373	0.966	0.694	6.06053e-206	0
GRIK2	4.95572e-210	0.382193	0.979	0.682	1.36322e-205	0
ADAMTS17	7.34286e-208	0.494598	0.667	0.325	2.01987e-203	0
DNER	7.94715e-208	0.366111	0.87	0.54	2.1861e-203	0
STK32A	1.10684e-207	0.44579	0.867	0.494	3.04471e-203	0
KCNMA1	1.63862e-207	0.467023	0.978	0.738	4.50751e-203	0
FRMD5	8.2352e-207	0.536024	0.949	0.642	2.26534e-202	0
AMZ1	7.70918e-205	0.454458	0.732	0.396	2.12064e-200	0
DAB1	7.82342e-205	0.478347	0.924	0.616	2.15207e-200	0
KCNMB2-AS1	2.93633e-201	0.555083	0.862	0.506	8.07726e-197	0
DOCK1	2.62152e-200	0.412414	0.936	0.623	7.21128e-196	0
PLPP4	4.55577e-200	0.463365	0.774	0.435	1.2532e-195	0
TRIM9	1.47797e-199	0.450198	0.955	0.634	4.06559e-195	0
SHISA9	8.83854e-198	0.503609	0.89	0.536	2.43131e-193	0
SGIP1	1.38239e-197	0.428195	0.901	0.549	3.80267e-193	0
UNC80	3.22336e-197	0.450931	0.892	0.562	8.86683e-193	0
TMEM108	5.43106e-197	0.500917	0.869	0.52	1.49398e-192	0
NTNG1	8.19047e-197	0.482508	0.865	0.511	2.25303e-192	0
MAP4K5	2.29302e-196	0.441157	0.906	0.649	6.30765e-192	0
AL445250.1	3.53472e-196	0.469593	0.854	0.5	9.7233e-192	0
RNF144A	3.63537e-196	0.404941	0.794	0.444	1.00002e-191	0
PCDH9-AS2	6.26177e-196	0.562373	0.784	0.44	1.72249e-191	0
PHLDB1	1.59165e-195	0.39826	0.729	0.397	4.3783e-191	0
OPHN1	2.29002e-195	0.46723	0.952	0.708	6.29938e-191	0
TMEM163	3.93008e-195	0.485616	0.855	0.542	1.08109e-190	0
ATCAY	7.99311e-195	0.405713	0.637	0.321	2.19874e-190	0
EDIL3	9.66689e-195	0.411933	0.885	0.558	2.65917e-190	0
ASTN1	5.36483e-194	0.415803	0.865	0.517	1.47576e-189	0
SULF2	4.6951e-193	0.383638	0.796	0.472	1.29153e-188	0
CSPG4	8.73374e-193	0.361483	0.552	0.252	2.40248e-188	0
ANKRD28	9.518e-192	0.426492	0.866	0.553	2.61821e-187	0
PPFIA2	3.09878e-187	0.441224	0.86	0.53	8.52413e-183	0
ASIC2	7.03809e-187	0.449347	0.747	0.406	1.93604e-182	0
GDAP1	4.68963e-186	0.427615	0.792	0.465	1.29002e-181	0
DMD	6.79817e-185	0.411725	0.988	0.807	1.87004e-180	0
NKAIN3	2.08645e-184	0.479935	0.881	0.568	5.73941e-180	0
NOL4	7.57234e-184	0.422449	0.83	0.495	2.083e-179	0
KHDRBS3	1.32884e-183	0.466474	0.925	0.657	3.65537e-179	0
GPR17	1.4684e-182	0.452878	0.532	0.236	4.03927e-178	0
CDH20	1.94689e-182	0.436816	0.942	0.615	5.35551e-178	0
UST	4.24058e-182	0.46107	0.926	0.678	1.1665e-177	0
TNK2	6.18141e-181	0.411323	0.774	0.478	1.70038e-176	0
SLC1A1	8.91767e-181	0.414163	0.654	0.34	2.45307e-176	0
MMP17	3.28881e-180	0.394834	0.496	0.217	9.04686e-176	0
LINC01776	1.34573e-179	0.455966	0.713	0.387	3.70182e-175	0
PTPRG	4.24951e-178	0.416128	0.976	0.721	1.16896e-173	0
ARPP21	1.58594e-177	0.381661	0.9	0.553	4.36259e-173	0
VCAN-AS1	4.45181e-177	0.498114	0.608	0.309	1.2246e-172	0
UGT8	9.87363e-177	0.374608	0.555	0.267	2.71604e-172	0
ADAM23	2.79016e-175	0.433671	0.75	0.439	7.67517e-171	0
DOCK9	3.62458e-173	0.371306	0.849	0.551	9.9705e-169	0
GRIA4	3.74703e-173	0.427615	0.989	0.828	1.03073e-168	0
MIR9-3HG	4.06681e-172	0.434695	0.577	0.29	1.1187e-167	0
SHROOM4	4.85965e-172	0.427613	0.625	0.32	1.33679e-167	0
TMEFF2	1.26901e-171	0.475976	0.755	0.437	3.4908e-167	0
TMEM178B	3.40277e-171	0.40912	0.851	0.522	9.36035e-167	0
CMYA5	4.18282e-171	0.403529	0.714	0.402	1.15061e-166	0
CYFIP2	4.22306e-170	0.395977	0.766	0.455	1.16168e-165	0
CASK	6.77304e-170	0.409656	0.938	0.736	1.86313e-165	0
RHBDL3	1.64471e-169	0.42246	0.519	0.247	4.52425e-165	0
SLC44A5	3.3151e-168	0.43617	0.666	0.353	9.11917e-164	0
FA2H	1.2675e-167	0.375544	0.458	0.195	3.48665e-163	0
NTRK3	1.74646e-167	0.361969	0.949	0.618	4.80415e-163	0
USP24	2.08588e-167	0.380251	0.935	0.712	5.73783e-163	0
RFTN2	2.50171e-167	0.398585	0.772	0.457	6.88171e-163	0
FIGN	3.24914e-167	0.391719	0.841	0.5	8.93773e-163	0
RBPJ	4.06163e-167	0.395581	0.89	0.639	1.11727e-162	0
CDH10	5.24526e-167	0.424285	0.807	0.499	1.44287e-162	0
COL9A2	9.05504e-167	0.37444	0.639	0.342	2.49086e-162	0
TNRC6C	1.16479e-166	0.374798	0.877	0.594	3.2041e-162	0
CDC42BPA	2.41339e-166	0.386201	0.926	0.616	6.63876e-162	0
PLEKHH2	2.46683e-166	0.423081	0.733	0.42	6.78576e-162	0
BCHE	6.12235e-166	0.375341	0.599	0.31	1.68414e-161	0
CSRNP3	1.54626e-165	0.376723	0.811	0.493	4.25346e-161	0
KLHL32	2.40181e-164	0.402491	0.725	0.417	6.60691e-160	0
SLC25A27	2.91973e-164	0.372917	0.712	0.422	8.0316e-160	0
TOX	5.02778e-164	0.392693	0.85	0.547	1.38304e-159	0
ATP10B	6.88791e-164	0.366019	0.892	0.532	1.89473e-159	0
NAV2	7.73971e-164	0.395833	0.985	0.811	2.12904e-159	0
AFAP1	3.62574e-163	0.394306	0.696	0.399	9.97368e-159	0
IGF1R	4.13782e-163	0.404917	0.897	0.613	1.13823e-158	0
MYO16	9.86729e-163	0.391901	0.667	0.363	2.7143e-158	0
LARGE1	3.57511e-162	0.408955	0.864	0.585	9.83441e-158	0
TANC2	2.21025e-160	0.377474	0.956	0.745	6.07994e-156	0
C1orf21	2.12985e-159	0.393222	0.879	0.561	5.85878e-155	0
ROBO1	4.28224e-159	0.40489	0.931	0.674	1.17796e-154	0
DLC1	4.94017e-159	0.316377	0.79	0.471	1.35894e-154	0
DANT2	1.37687e-158	0.376012	0.859	0.522	3.78749e-154	0
ADGRB1	1.61775e-158	0.311539	0.489	0.227	4.45011e-154	0
NRXN2	1.10408e-157	0.310111	0.712	0.413	3.03711e-153	0
LRP1	3.3995e-157	0.338185	0.946	0.768	9.35134e-153	0
KIZ	6.43324e-157	0.387003	0.792	0.502	1.76966e-152	0
ITGB8	9.45172e-157	0.30477	0.752	0.458	2.59998e-152	0
PREX2	2.36554e-156	0.36091	0.935	0.598	6.50713e-152	0
KIAA1217	4.94251e-156	0.459676	0.731	0.442	1.35959e-151	0
RAPGEF4	1.24335e-155	0.37165	0.789	0.476	3.4202e-151	0
LINC02588	1.65371e-155	0.434232	0.603	0.314	4.54902e-151	0
PTPRK	3.65257e-155	0.345199	0.817	0.5	1.00475e-150	0
POLR2F	5.42819e-155	0.529349	0.6	0.326	1.49319e-150	0
ANK3	7.64675e-155	0.36804	0.967	0.688	2.10347e-150	0
ABHD2	9.77483e-155	0.338674	0.921	0.693	2.68886e-150	0
ASIC4	2.30402e-154	0.338111	0.417	0.176	6.3379e-150	0
SOX10	4.21427e-154	0.299885	0.531	0.265	1.15926e-149	0
CTNNA2	1.09923e-153	0.369636	0.971	0.717	3.02376e-149	0
PRKD1	2.78033e-153	0.365579	0.933	0.588	7.64814e-149	0
MTSS1L	2.81616e-153	0.322791	0.789	0.47	7.74668e-149	0
TRIM2	6.67821e-153	0.357642	0.813	0.52	1.83704e-148	0
SIRT2	2.61106e-152	0.383247	0.648	0.383	7.1825e-148	0
DGKI	3.11579e-152	0.357955	0.885	0.557	8.57092e-148	0
DOCK3	7.3413e-152	0.361814	0.942	0.631	2.01945e-147	0
SLC22A17	1.24678e-151	0.30725	0.692	0.413	3.42965e-147	0
ERC2	1.35314e-151	0.401322	0.776	0.48	3.72222e-147	0
SLIT2	3.77021e-151	0.336715	0.528	0.253	1.03711e-146	0
AL133346.1	6.88931e-151	0.42056	0.595	0.303	1.89511e-146	0
DZIP1	1.57306e-150	0.350126	0.634	0.354	4.32719e-146	0
SERINC5	6.53284e-149	0.398081	0.767	0.489	1.79705e-144	0
FAM95B1	4.49557e-148	0.343707	0.403	0.171	1.23664e-143	0
MAGI2	4.90733e-148	0.360054	0.985	0.757	1.34991e-143	0
MEG8	1.17456e-147	0.348373	0.708	0.408	3.23098e-143	0
OLFM2	2.09552e-147	0.339641	0.782	0.486	5.76437e-143	0
GALNT13	2.56969e-147	0.389112	0.916	0.608	7.06869e-143	0
ARFGEF3	2.97353e-147	0.314248	0.759	0.448	8.1796e-143	0
PHLDA1	4.08453e-147	0.28381	0.609	0.337	1.12357e-142	0
LRP4	4.41216e-146	0.359011	0.65	0.37	1.2137e-141	0
CCDC50	3.79073e-145	0.319181	0.873	0.636	1.04275e-140	0
LDLRAD3	1.76943e-142	0.356134	0.91	0.584	4.86734e-138	0
KIF26B	1.19352e-141	0.397044	0.895	0.608	3.28314e-137	0
EBF4	2.62639e-141	0.337481	0.465	0.218	7.22467e-137	0
ARHGAP10	4.66154e-141	0.325774	0.702	0.405	1.2823e-136	0
KANK1	2.79217e-139	0.380352	0.753	0.467	7.68069e-135	0
KLF12	3.8262e-139	0.370977	0.838	0.569	1.05251e-134	0
KCTD16	5.74521e-139	0.459808	0.576	0.303	1.58039e-134	0
CDKL1	7.24209e-139	0.378674	0.655	0.385	1.99215e-134	0
GFRA1	9.33806e-139	0.318974	0.532	0.268	2.56871e-134	0
PHYHIPL	3.18371e-138	0.336567	0.803	0.514	8.75775e-134	0
ILDR2	3.24437e-138	0.314416	0.487	0.241	8.92462e-134	0
NALCN	1.95411e-137	0.351747	0.803	0.517	5.37537e-133	0
FREM2	3.13253e-137	0.354934	0.513	0.258	8.61697e-133	0
ARHGAP42	3.29117e-137	0.339528	0.73	0.44	9.05335e-133	0
PPFIBP1	4.07749e-137	0.3855	0.71	0.426	1.12164e-132	0
UNC79	1.94679e-135	0.35138	0.78	0.491	5.35524e-131	0
SOX13	4.69195e-135	0.340513	0.564	0.307	1.29066e-130	0
PAK3	5.31519e-135	0.330613	0.73	0.42	1.4621e-130	0
NFASC	7.79196e-135	0.323026	0.701	0.424	2.14341e-130	0
ADGRB3	2.97674e-134	0.31046	0.995	0.865	8.18843e-130	0
SAMD4A	4.74947e-134	0.346715	0.946	0.692	1.30648e-129	0
COL19A1	1.03091e-133	0.393395	0.619	0.349	2.83584e-129	0
ZNF608	1.27225e-133	0.376141	0.73	0.459	3.49972e-129	0
MTSS1	1.60809e-133	0.357859	0.923	0.66	4.42353e-129	0
TNIK	1.82932e-133	0.275521	0.942	0.616	5.0321e-129	0
GOLGA8B	2.29024e-133	0.331964	0.744	0.456	6.29999e-129	0
ANKRD55	8.00706e-133	0.352509	0.482	0.237	2.20258e-128	0
PDE1C	3.87792e-132	0.345283	0.703	0.425	1.06674e-127	0
CD82	7.26717e-132	0.309271	0.535	0.288	1.99905e-127	0
PSD3	8.58599e-131	0.343868	0.945	0.675	2.36183e-126	0
MARK1	9.073e-131	0.337013	0.661	0.392	2.4958e-126	0
MIR137HG	1.85374e-130	0.350961	0.651	0.375	5.09928e-126	0
ASIC1	2.96454e-130	0.266584	0.438	0.206	8.15485e-126	0
LRFN2	3.22748e-130	0.361659	0.479	0.233	8.87816e-126	0
APP	4.59854e-130	0.288855	0.956	0.734	1.26497e-125	0
TJP1	6.61701e-130	0.299971	0.852	0.556	1.82021e-125	0
CACNA1A	2.18939e-129	0.271954	0.924	0.647	6.02258e-125	0
SPRY4	3.07305e-129	0.338998	0.563	0.308	8.45335e-125	0
AC124254.1	6.93871e-129	0.399987	0.455	0.218	1.9087e-124	0
TACC2	1.07685e-128	0.32468	0.643	0.382	2.96219e-124	0
KCNT2	1.21032e-128	0.295398	0.858	0.529	3.32934e-124	0
RAB3IP	1.37965e-128	0.340685	0.675	0.409	3.79515e-124	0
PLPPR4	1.77604e-128	0.291384	0.526	0.277	4.88553e-124	0
AL354771.1	1.98505e-127	0.445432	0.567	0.315	5.46048e-123	0
CTNNA3	4.50346e-127	0.334385	0.842	0.562	1.23881e-122	0
NAALAD2	1.59779e-126	0.3298	0.522	0.283	4.39519e-122	0
SUSD4	1.71423e-126	0.321017	0.497	0.258	4.71552e-122	0
AC010260.1	3.0336e-126	0.355205	0.557	0.308	8.34483e-122	0
AC125613.1	4.37265e-126	0.465494	0.57	0.317	1.20283e-121	0
IL1RAP	5.56974e-126	0.362536	0.781	0.517	1.53212e-121	0
PRICKLE2	5.70879e-126	0.288945	0.82	0.493	1.57037e-121	0
AC004158.1	2.60168e-125	0.343629	0.583	0.335	7.15671e-121	0
NETO1	5.33566e-125	0.340122	0.399	0.176	1.46773e-120	0
CTNND2	5.86144e-125	0.28647	0.992	0.801	1.61237e-120	0
SLC44A1	1.79182e-123	0.335861	0.839	0.61	4.92894e-119	0
ANKS1B	2.33341e-123	0.286416	0.984	0.746	6.41875e-119	0
CACNA2D1	3.01351e-123	0.310486	0.856	0.57	8.28955e-119	0
GLRB	3.70646e-123	0.269676	0.514	0.273	1.01957e-118	0
C3orf70	2.72371e-122	0.287363	0.652	0.391	7.49237e-118	0
SLC6A1	3.73493e-122	0.253819	0.618	0.359	1.02741e-117	0
CDC14B	5.95868e-122	0.326609	0.783	0.512	1.63911e-117	0
PCDH17	6.59178e-122	0.276365	0.647	0.389	1.81327e-117	0
HIPK2	6.77784e-122	0.256152	0.84	0.594	1.86445e-117	0
LMCD1-AS1	2.63786e-121	0.38542	0.76	0.48	7.25623e-117	0
PTPRD	5.60425e-121	0.334206	0.947	0.727	1.54162e-116	0
CERS4	6.84289e-121	0.326443	0.706	0.456	1.88234e-116	0
KCNH8	1.39954e-120	0.352561	0.529	0.284	3.84986e-116	0
THRB	1.86501e-120	0.317431	0.823	0.542	5.13026e-116	0
ZNF704	4.23662e-120	0.310332	0.813	0.527	1.16541e-115	0
BEST3	8.34139e-120	0.372191	0.538	0.296	2.29455e-115	0
NCKAP5	8.61874e-120	0.341483	0.885	0.62	2.37084e-115	0
LNX1	2.37652e-119	0.309667	0.531	0.286	6.53734e-115	0
AP000282.1	2.65722e-119	0.299681	0.529	0.285	7.30947e-115	0
NAPEPLD	3.72207e-119	0.307475	0.618	0.375	1.02387e-114	0
AC090138.1	6.04426e-119	0.333613	0.428	0.208	1.66266e-114	0
AC021088.1	6.23298e-119	0.281442	0.362	0.157	1.71457e-114	0
MKRN3	2.11515e-118	0.343355	0.523	0.29	5.81836e-114	0
BAALC	3.13585e-118	0.280653	0.799	0.498	8.62609e-114	0
SNAP91	2.05366e-117	0.2994	0.755	0.467	5.6492e-113	0
SYT16	2.30366e-117	0.318162	0.547	0.299	6.33692e-113	0
PGAP1	3.04179e-116	0.29675	0.642	0.392	8.36737e-112	0
ACAP3	5.51601e-116	0.304403	0.462	0.24	1.51734e-111	0
SEZ6L	7.91387e-116	0.370716	0.654	0.391	2.17695e-111	0
FYN	1.07558e-115	0.401784	0.935	0.665	2.9587e-111	0
PCMTD2	1.27927e-115	0.299183	0.657	0.412	3.519e-111	0
DIP2C	1.79718e-115	0.3024	0.879	0.613	4.94369e-111	0
TRIO	2.29764e-115	0.311796	0.973	0.835	6.32034e-111	0
KCNAB1	4.16559e-115	0.316401	0.614	0.359	1.14587e-110	0
RORA	4.32656e-115	0.287422	0.991	0.776	1.19015e-110	0
AC096711.2	6.95229e-115	0.321173	0.762	0.524	1.91244e-110	0
SGMS1	2.10684e-114	0.29719	0.903	0.679	5.7955e-110	0
PLPPR5	3.01824e-114	0.306558	0.445	0.221	8.30259e-110	0
PDE4D	3.8313e-114	0.301248	0.969	0.737	1.05391e-109	0
BMP7	5.284e-114	0.261989	0.52	0.285	1.45352e-109	0
AL589740.1	6.45953e-114	0.28242	0.833	0.584	1.77689e-109	0
PRKACB	7.22454e-112	0.280941	0.886	0.658	1.98733e-107	0
MGLL	8.90871e-112	0.304689	0.679	0.431	2.45061e-107	0
AC090568.2	1.26018e-111	0.468588	0.554	0.317	3.46651e-107	0
ZNF827	2.51273e-111	0.323977	0.696	0.448	6.91201e-107	0
GPHN	5.41897e-111	0.286042	0.963	0.732	1.49065e-106	0
SLC8A3	4.18783e-110	0.351502	0.527	0.295	1.15199e-105	0
PRKG2	4.52696e-110	0.314137	0.474	0.249	1.24528e-105	0
BASP1-AS1	1.14745e-109	0.33329	0.466	0.244	3.1564e-105	0
MAMLD1	1.44251e-109	0.33815	0.503	0.278	3.96806e-105	0
IGF2BP2	1.91486e-109	0.337149	0.705	0.455	5.26739e-105	0
PHLPP1	2.02973e-109	0.273692	0.894	0.614	5.58338e-105	0
EPN2-AS1	3.05365e-109	0.310994	0.439	0.225	8.39997e-105	0
MLLT3	4.57203e-109	0.340682	0.702	0.455	1.25767e-104	0
TRAF3IP2-AS1	9.14604e-109	0.327413	0.883	0.635	2.51589e-104	0
SPSB4	1.18529e-108	0.283812	0.397	0.19	3.2605e-104	0
NSG2	1.92458e-108	0.264672	0.475	0.25	5.29413e-104	0
ARHGEF4	2.17249e-108	0.259641	0.708	0.449	5.97609e-104	0
CLIP4	5.45052e-108	0.277556	0.606	0.369	1.49933e-103	0
PRUNE2	7.32247e-108	0.279219	0.841	0.571	2.01426e-103	0
HYDIN	1.14388e-107	0.267182	0.762	0.483	3.14659e-103	0
GALR1	6.30544e-107	0.27689	0.378	0.178	1.7345e-102	0
SEMA5B	1.21094e-106	0.317228	0.328	0.142	3.33107e-102	0
FGFR1	1.55598e-106	0.285129	0.717	0.463	4.28019e-102	0
BRINP2	2.38935e-106	0.299744	0.419	0.207	6.57261e-102	0
UGDH	1.12913e-105	0.270359	0.487	0.264	3.10601e-101	0
TNFRSF21	3.64592e-104	0.264024	0.655	0.404	1.00292e-99	0
RNF180	7.88414e-104	0.27094	0.705	0.446	2.16877e-99	0
PLCE1	7.98158e-104	0.277209	0.718	0.466	2.19557e-99	0
HRASLS	1.02674e-103	0.273662	0.382	0.182	2.82435e-99	0
THSD7A	1.80307e-103	0.296342	0.722	0.46	4.95988e-99	0
UBA6-AS1	3.38817e-103	0.357749	0.673	0.428	9.32019e-99	0
SLAIN1	9.93687e-103	0.295006	0.632	0.397	2.73343e-98	0
FAM66D	1.40786e-102	0.281227	0.557	0.334	3.87275e-98	0
SLC24A3	5.63701e-102	0.29894	0.674	0.418	1.55063e-97	0
SLC6A1-AS1	6.5785e-102	0.306759	0.433	0.23	1.80961e-97	0
CNKSR3	1.01119e-101	0.304502	0.564	0.337	2.78157e-97	0
AK5	2.67099e-101	0.313309	0.464	0.247	7.34736e-97	0
PBX1	2.99105e-101	0.264102	0.864	0.573	8.22779e-97	0
PIGC	7.53266e-101	0.310429	0.604	0.369	2.07209e-96	0
KCNQ1OT1	9.32458e-101	0.30556	0.824	0.568	2.56501e-96	0
NCALD	1.09721e-100	0.265517	0.72	0.478	3.0182e-96	0
CAMSAP2	1.1643e-100	0.296823	0.858	0.644	3.20277e-96	0
NFIB	2.06581e-100	0.268686	0.907	0.648	5.68264e-96	0
BRINP1	7.71453e-100	0.316049	0.638	0.396	2.12211e-95	0
NRG2	1.56095e-99	0.282041	0.634	0.396	4.29385e-95	0
RAB27B	1.87903e-99	0.302307	0.419	0.215	5.16884e-95	0
MEIS2	6.09473e-99	0.28203	0.712	0.45	1.67654e-94	0
CDK14	6.63281e-99	0.277214	0.898	0.617	1.82455e-94	0
NKD1	2.37935e-98	0.263241	0.404	0.202	6.54513e-94	0
SUSD5	7.78679e-97	0.265104	0.404	0.203	2.14199e-92	0
GPSM2	8.77875e-97	0.264996	0.639	0.413	2.41486e-92	0
LINC01572	1.02703e-96	0.34369	0.641	0.41	2.82514e-92	0
IQSEC1	4.17225e-96	0.256401	0.631	0.398	1.1477e-91	0
MIR181A1HG	5.86139e-96	0.271768	0.698	0.454	1.61235e-91	0
PEAK1	1.54958e-95	0.281679	0.913	0.713	4.26257e-91	0
GDNF-AS1	1.93136e-95	0.276111	0.446	0.239	5.31277e-91	0
UPF3A	1.13938e-94	0.294475	0.731	0.518	3.13422e-90	0
COL16A1	3.0342e-94	0.252707	0.509	0.302	8.34648e-90	0
ZHX2	3.28361e-94	0.301313	0.787	0.545	9.03254e-90	0
FARP2	4.04679e-94	0.327665	0.722	0.512	1.11319e-89	0
DLGAP4	5.9044e-94	0.26411	0.61	0.386	1.62418e-89	0
CACNG8	6.72727e-94	0.26074	0.447	0.242	1.85054e-89	0
SEL1L3	2.531e-93	0.259559	0.703	0.451	6.96228e-89	0
ST3GAL5	5.31778e-92	0.267428	0.688	0.466	1.46282e-87	0
SOBP	7.79796e-92	0.284249	0.752	0.506	2.14506e-87	0
FOXN2	1.67909e-91	0.258682	0.708	0.479	4.61883e-87	0
AC239809.3	3.04061e-91	0.256028	0.58	0.356	8.3641e-87	0
2001-03-01	3.17555e-91	0.31405	0.943	0.738	8.73529e-87	0
EPHA5	9.03948e-91	0.283099	0.647	0.419	2.48658e-86	0
U91319.1	3.31366e-90	0.313685	0.623	0.393	9.11521e-86	0
CALCRL	7.29039e-90	0.265208	0.569	0.348	2.00544e-85	0
EHBP1	7.57099e-90	0.281507	0.926	0.703	2.08263e-85	0
CC2D1A	1.82552e-89	0.301115	0.61	0.382	5.02163e-85	0
SNX1	3.39435e-89	0.264322	0.746	0.534	9.33719e-85	0
SIK3	3.88539e-89	0.259579	0.942	0.777	1.06879e-84	0
PRICKLE1	4.52e-89	0.317778	0.53	0.318	1.24336e-84	0
NME9	1.97583e-88	0.294661	0.586	0.373	5.4351e-84	0
CLIP2	2.77238e-88	0.276335	0.771	0.551	7.62627e-84	0
AL807761.4	3.38036e-88	0.295804	0.436	0.242	9.29869e-84	0
TMEM196	3.66137e-88	0.262044	0.332	0.157	1.00717e-83	0
AL138828.1	1.03335e-87	0.30897	0.493	0.283	2.84253e-83	0
NECTIN3	1.21102e-87	0.251272	0.689	0.464	3.33126e-83	0
AL392023.2	1.25666e-87	0.344595	0.492	0.285	3.45681e-83	0
AC007563.2	1.07419e-86	0.383482	0.471	0.269	2.95488e-82	0
MIPOL1	5.78348e-86	0.286717	0.523	0.317	1.59092e-81	0
REV3L	1.40886e-85	0.270044	0.931	0.729	3.87548e-81	0
BACH2	1.71449e-85	0.263372	0.618	0.396	4.71621e-81	0
NPAS2	2.69364e-85	0.28263	0.521	0.312	7.40965e-81	0
PEX5L	3.51924e-85	0.312274	0.426	0.231	9.68073e-81	0
CDK8	2.45551e-84	0.292772	0.727	0.512	6.75461e-80	0
SNRPN	4.50078e-84	0.284998	0.542	0.335	1.23807e-79	0
USP54	5.2187e-84	0.289203	0.661	0.446	1.43556e-79	0
ZNF675	8.36716e-84	0.325027	0.55	0.353	2.30164e-79	0
ACACA	8.94153e-84	0.262532	0.777	0.565	2.45964e-79	0
RGS17	1.29182e-83	0.258947	0.523	0.317	3.55353e-79	0
DNAJC6	1.66544e-83	0.26689	0.606	0.39	4.5813e-79	0
ADAMTS9-AS2	3.06744e-83	0.27242	0.663	0.428	8.43791e-79	0
PXK	8.2608e-83	0.271372	0.612	0.409	2.27238e-78	0
AL662796.1	3.61185e-82	0.299667	0.55	0.346	9.93547e-78	0
SYN3	7.58781e-82	0.279382	0.598	0.389	2.08725e-77	0
DCAKD	1.54044e-81	0.344193	0.565	0.364	4.23744e-77	0
WASF1	2.25792e-81	0.253192	0.468	0.274	6.21109e-77	0
FAM110B	2.3104e-81	0.269734	0.709	0.486	6.35545e-77	0
MAML2	1.1668e-80	0.352624	0.992	0.908	3.20964e-76	0
CACNA2D3	4.42148e-80	0.284483	0.629	0.409	1.21626e-75	0
CIT	6.36236e-80	0.262517	0.473	0.284	1.75016e-75	0
TMEM161B-AS1	7.01743e-80	0.26647	0.81	0.581	1.93035e-75	0
GLIDR	8.35333e-80	0.263151	0.467	0.278	2.29783e-75	0
ABTB2	3.52498e-79	0.315974	0.446	0.258	9.69651e-75	0
FAM19A1	4.80694e-79	0.33768	0.471	0.276	1.32229e-74	0
ANO3	5.41015e-78	0.27306	0.377	0.202	1.48822e-73	0
RANBP17	2.07707e-77	0.285719	0.545	0.343	5.71361e-73	0
AC022146.2	3.02964e-77	0.283126	0.486	0.3	8.33394e-73	0
RPS6KA2	3.56699e-76	0.252401	0.865	0.639	9.81209e-72	0
CHST8	4.93188e-76	0.26257	0.407	0.227	1.35666e-71	0
ADAM12	7.73076e-76	0.280808	0.511	0.314	2.12658e-71	0
AC015923.1	1.16328e-75	0.305072	0.596	0.396	3.19996e-71	0
CHST9	5.03601e-75	0.295835	0.594	0.383	1.38531e-70	0
FAM13C	1.16497e-74	0.262053	0.535	0.342	3.20459e-70	0
NINL	4.29984e-74	0.251413	0.507	0.322	1.1828e-69	0
WDR11-AS1	1.18817e-73	0.266001	0.529	0.34	3.26841e-69	0
KIAA1211	2.25055e-73	0.283803	0.469	0.284	6.1908e-69	0
PDGFC	3.15948e-72	0.26567	0.702	0.492	8.69109e-68	0
LINC01170	5.79562e-71	0.379762	0.294	0.143	1.59426e-66	0
AC037450.1	7.33069e-71	0.264283	0.314	0.16	2.01653e-66	0
CLSTN2	3.17746e-70	0.277454	0.5	0.303	8.74055e-66	0
PTPRT	4.21712e-70	0.278966	0.555	0.369	1.16005e-65	0
DIRC3	1.19002e-69	0.25139	0.515	0.324	3.27352e-65	0
MYO5A	1.48592e-69	0.251488	0.875	0.691	4.08747e-65	0
ZNF365	2.24946e-69	0.31037	0.385	0.219	6.1878e-65	0
CASC9	2.02244e-68	0.275776	0.336	0.175	5.56333e-64	0
LINC01322	2.37958e-68	0.288739	0.467	0.287	6.54574e-64	0
AC091906.1	2.49344e-68	0.285608	0.314	0.163	6.85895e-64	0
ZEB1-AS1	6.49017e-68	0.266846	0.52	0.33	1.78531e-63	0
TCF7L2	1.09283e-67	0.252797	0.808	0.593	3.00615e-63	0
NR6A1	8.7516e-67	0.264653	0.689	0.502	2.40739e-62	0
AL160262.1	1.53899e-65	0.25099	0.304	0.155	4.23345e-61	0
UPP2	1.46115e-62	0.265738	0.54	0.36	4.01934e-58	0
PCDH11X	1.01193e-61	0.292509	0.415	0.255	2.78363e-57	0
AC233296.1	2.41317e-60	0.299294	0.397	0.236	6.63816e-56	0
AP001825.1	2.67008e-59	0.271872	0.413	0.255	7.34486e-55	0
AL359710.1	2.09185e-57	0.265789	0.429	0.268	5.75427e-53	0
LINC01505	2.18546e-57	0.335346	0.435	0.276	6.01177e-53	0
LRFN5	2.54662e-56	0.295062	0.46	0.297	7.00526e-52	0
DNAH11	5.46035e-52	0.251455	0.338	0.202	1.50203e-47	0
LHFPL3	0	0.965281	1	0.901	0	1
MROH9	0	0.964953	0.912	0.332	0	1
PCDH15	0	0.942024	1	0.839	0	1
XYLT1	0	0.92954	0.997	0.616	0	1
LRRC4C	0	0.905541	1	0.922	0	1
AL353784.1	0	0.901254	0.885	0.288	0	1
TMEM132C	0	0.900446	0.993	0.484	0	1
ATRNL1	0	0.897123	0.997	0.602	0	1
OPCML	0	0.892039	1	0.824	0	1
DSCAM	0	0.891516	1	0.956	0	1
DCC	0	0.865042	0.999	0.626	0	1
KCNMB2-AS1	0	0.852659	0.972	0.482	0	1
TNR	0	0.843902	1	0.866	0	1
EPN2	0	0.843731	1	0.736	0	1
AC010127.1	0	0.843251	0.97	0.475	0	1
IPO9-AS1	0	0.840114	0.966	0.466	0	1
CSMD1	0	0.838064	1	0.888	0	1
AGAP1	0	0.821535	1	0.749	0	1
GRM5	0	0.814883	1	0.655	0	1
MMP16	0	0.814017	1	0.801	0	1
SCN1A	0	0.797933	0.998	0.595	0	1
MDGA2	0	0.797301	1	0.739	0	1
IL1RAPL1	0	0.796163	1	0.776	0	1
CNTNAP5	0	0.794757	0.982	0.469	0	1
LRRTM4	0	0.790438	1	0.867	0	1
NXPH1	0	0.787686	0.997	0.577	0	1
CSMD3	0	0.779219	1	0.797	0	1
CA10	0	0.776069	1	0.746	0	1
SGCD	0	0.774363	1	0.644	0	1
FGF12	0	0.772686	0.995	0.696	0	1
HIP1	0	0.77034	0.99	0.623	0	1
SNTG1	0	0.770058	1	0.784	0	1
APBB2	0	0.764991	0.997	0.571	0	1
ADARB2	0	0.764295	0.995	0.574	0	1
TMEM132D	0	0.762928	0.956	0.437	0	1
DPP10	0	0.760804	0.993	0.533	0	1
HECW1	0	0.758999	0.991	0.488	0	1
KCNIP4	0	0.752252	1	0.882	0	1
MEGF11	0	0.750986	0.995	0.549	0	1
COL9A1	0	0.75076	0.974	0.434	0	1
SOX6	0	0.745758	1	0.802	0	1
BRINP3	0	0.745332	0.998	0.695	0	1
HIP1R	0	0.745261	0.976	0.372	0	1
SEMA5A	0	0.74171	1	0.727	0	1
SORCS3	0	0.729737	0.982	0.454	0	1
GRM7	0	0.720744	1	0.731	0	1
NLGN1	0	0.715719	1	0.908	0	1
AC092691.1	0	0.714618	0.999	0.62	0	1
GAD1	0	0.71446	0.918	0.339	0	1
BCAS1	0	0.713906	0.995	0.577	0	1
DSCAML1	0	0.709221	0.99	0.493	0	1
LRRTM3	0	0.700835	0.987	0.542	0	1
HS6ST3	0	0.698395	0.952	0.488	0	1
LINC00511	0	0.696437	0.999	0.583	0	1
LUZP2	0	0.693117	0.995	0.671	0	1
CSMD2	0	0.685371	0.972	0.454	0	1
ERBB4	0	0.68482	1	0.828	0	1
SOX5	0	0.683049	1	0.769	0	1
PDZD2	0	0.680947	0.994	0.658	0	1
LRP1B	0	0.676944	1	0.96	0	1
STK32B	0	0.673054	0.974	0.522	0	1
PLCB1	0	0.672612	1	0.681	0	1
SHISA9	0	0.670099	0.968	0.52	0	1
CDH13	0	0.669782	0.977	0.497	0	1
AL133346.1	0	0.662685	0.793	0.256	0	1
XKR4	0	0.661355	0.936	0.436	0	1
NAV1	0	0.656014	0.997	0.634	0	1
KAT2B	0	0.6554	0.996	0.665	0	1
MYT1	0	0.652846	0.944	0.354	0	1
NOS1	0	0.649575	0.935	0.411	0	1
SMOC1	0	0.649345	0.983	0.514	0	1
SLC35F1	0	0.648911	0.997	0.635	0	1
PLPPR1	0	0.648357	0.951	0.409	0	1
AC125613.1	0	0.647889	0.788	0.264	0	1
C10orf90	0	0.647136	0.87	0.315	0	1
PCDH7	0	0.646895	0.999	0.652	0	1
KAZN	0	0.643153	1	0.753	0	1
COL11A1	0	0.642246	0.984	0.525	0	1
DLG2	0	0.639605	1	0.816	0	1
VCAN-AS1	0	0.638382	0.81	0.261	0	1
DLGAP1	0	0.635729	0.998	0.671	0	1
ASIC2	0	0.635507	0.91	0.369	0	1
AL445250.1	0	0.635338	0.951	0.479	0	1
ROBO1	0	0.635049	0.989	0.662	0	1
NCAM2	0	0.633282	1	0.782	0	1
DPP6	0	0.631756	1	0.816	0	1
CHRM3	0	0.63023	0.943	0.47	0	1
PDE7B	0	0.629378	0.955	0.457	0	1
PDE4B	0	0.627554	1	0.921	0	1
TRIM9	0	0.627345	0.993	0.628	0	1
FERMT1	0	0.624758	0.802	0.275	0	1
MPPED2	0	0.624208	0.91	0.365	0	1
ADAMTS17	0	0.623145	0.818	0.29	0	1
KIF13A	0	0.622356	0.997	0.712	0	1
LSAMP	0	0.621337	1	0.926	0	1
KCND2	0	0.618947	1	0.85	0	1
COBL	0	0.614398	0.977	0.512	0	1
KCNMA1	0	0.613031	0.998	0.735	0	1
SPATA6	0	0.612719	0.997	0.666	0	1
NLGN4Y	0	0.612302	0.995	0.712	0	1
FAM155A	0	0.61185	0.995	0.744	0	1
GRIA2	0	0.611701	0.999	0.682	0	1
KCTD16	0	0.607771	0.745	0.263	0	1
ADGRL3	0	0.605485	1	0.835	0	1
TMEM108	0	0.605101	0.96	0.501	0	1
PRRX1	0	0.604511	0.986	0.562	0	1
LINC01776	0	0.603662	0.893	0.345	0	1
FGF14	0	0.601367	1	0.856	0	1
SORCS1	0	0.597061	0.975	0.517	0	1
DGKG	0	0.59571	0.991	0.594	0	1
AL354771.1	0	0.594401	0.764	0.267	0	1
CACNG4	0	0.59375	0.927	0.367	0	1
NTM	0	0.587549	1	0.777	0	1
DNM3	0	0.587002	0.999	0.702	0	1
SNX22	0	0.587	0.918	0.354	0	1
AL392023.2	0	0.583588	0.688	0.237	0	1
GRID1	0	0.582257	0.979	0.507	0	1
PID1	0	0.581467	0.955	0.513	0	1
ANO4	0	0.579833	0.864	0.313	0	1
GRIK4	0	0.576869	0.935	0.41	0	1
PPP2R2B	0	0.5763	0.999	0.72	0	1
NOVA1	0	0.57546	0.999	0.736	0	1
DAB1	0	0.572331	0.986	0.604	0	1
SCN9A	0	0.572093	0.979	0.48	0	1
ASAP1	0	0.569554	0.997	0.742	0	1
GRIN2B	0	0.569081	0.891	0.346	0	1
CACNA2D3	0	0.569021	0.817	0.363	0	1
GPR158	0	0.567672	0.969	0.529	0	1
NRCAM	0	0.566255	0.998	0.706	0	1
PHACTR3	0	0.563226	0.961	0.457	0	1
IGSF9B	0	0.563132	0.9	0.348	0	1
NRXN1	0	0.560697	1	0.901	0	1
NAV2	0	0.555001	0.998	0.81	0	1
SLC24A2	0	0.553654	0.942	0.462	0	1
TMEM132B	0	0.553154	0.903	0.368	0	1
PTPRZ1	0	0.551409	1	0.949	0	1
ZNF462	0	0.550827	0.971	0.526	0	1
SHROOM4	0	0.54973	0.805	0.277	0	1
PAK3	0	0.548648	0.894	0.382	0	1
NTNG1	0	0.543157	0.956	0.492	0	1
GSG1L	0	0.540931	0.813	0.294	0	1
NLGN4X	0	0.540849	0.978	0.558	0	1
NOL4	0	0.539672	0.951	0.468	0	1
GRIA3	0	0.536464	0.987	0.544	0	1
PPP1R9A	0	0.535833	0.984	0.555	0	1
SGIP1	0	0.534908	0.977	0.534	0	1
ERC2	0	0.533722	0.911	0.449	0	1
GRIK3	0	0.533347	0.835	0.298	0	1
CDH19	0	0.532717	0.909	0.385	0	1
PLPP4	0	0.532208	0.897	0.408	0	1
ZCCHC24	0	0.532153	0.966	0.501	0	1
GDAP1	0	0.531119	0.915	0.437	0	1
BEST3	0	0.514753	0.74	0.247	0	1
SHC3	0	0.514016	0.904	0.422	0	1
CC2D1A	0	0.508067	0.818	0.331	0	1
ARNT2	0	0.502387	0.951	0.461	0	1
PPFIA2	0	0.5003	0.963	0.508	0	1
FBN3	0	0.49924	0.724	0.226	0	1
SCN3A	0	0.496807	0.979	0.503	0	1
ATP10B	0	0.495002	0.982	0.513	0	1
MIR137HG	0	0.491815	0.833	0.331	0	1
AMZ1	0	0.489887	0.869	0.365	0	1
KIZ	0	0.487486	0.933	0.469	0	1
COL19A1	0	0.481294	0.785	0.309	0	1
MYO16	0	0.479024	0.799	0.332	0	1
KLHL32	0	0.478091	0.88	0.381	0	1
LRFN2	0	0.476854	0.661	0.189	0	1
RAPGEF4	0	0.471235	0.927	0.444	0	1
NPAS2	0	0.468585	0.722	0.263	0	1
KCNAB1	0	0.463061	0.799	0.314	0	1
PLEKHH2	0	0.460161	0.887	0.384	0	1
SYT16	0	0.457865	0.725	0.257	0	1
SLC1A1	0	0.455884	0.782	0.311	0	1
PIGC	0	0.455739	0.804	0.32	0	1
DLC1	0	0.455448	0.92	0.441	0	1
LRRN1	0	0.453831	0.817	0.323	0	1
AL138828.1	0	0.453298	0.684	0.236	0	1
PRKG2	0	0.44534	0.679	0.199	0	1
Z94057.1	0	0.444613	0.911	0.394	0	1
BAALC-AS1	0	0.44307	0.802	0.31	0	1
GOLGA8B	0	0.440393	0.901	0.419	0	1
PHLDB1	0	0.43995	0.868	0.365	0	1
CMYA5	0	0.437907	0.856	0.369	0	1
BASP1-AS1	0	0.437365	0.641	0.202	0	1
WSCD1	0	0.437132	0.878	0.367	0	1
LNX1	0	0.435633	0.712	0.243	0	1
AC090138.1	0	0.43189	0.608	0.164	0	1
MIR9-3HG	0	0.425446	0.726	0.255	0	1
AC091906.1	0	0.42312	0.505	0.115	0	1
SOX13	0	0.421728	0.758	0.26	0	1
EPN2-AS1	0	0.420046	0.642	0.175	0	1
NAALAD2	0	0.41636	0.727	0.234	0	1
CACNG5	0	0.402118	0.491	0.118	0	1
BRINP2	0	0.397137	0.577	0.168	0	1
ANKRD55	0	0.3969	0.655	0.196	0	1
AC096576.2	0	0.396399	0.632	0.181	0	1
GDNF-AS1	0	0.396307	0.644	0.19	0	1
AC037450.1	0	0.386532	0.495	0.116	0	1
AL160262.1	0	0.360981	0.477	0.112	0	1
FMO3	0	0.342432	0.474	0.1	0	1
SLC24A3	9.55683e-308	0.507321	0.847	0.377	2.62889e-303	1
PTPRG	1.21351e-307	0.528879	0.999	0.718	3.33813e-303	1
PCDH9-AS2	1.75637e-307	0.535871	0.904	0.413	4.83143e-303	1
SPSB4	1.76797e-307	0.341672	0.552	0.153	4.86332e-303	1
KIF26B	5.86023e-306	0.602471	0.965	0.594	1.61203e-301	1
ARPP21	7.48e-306	0.484168	0.98	0.537	2.0576e-301	1
UNC80	3.34432e-305	0.513385	0.978	0.544	9.19956e-301	1
CASK	9.1585e-305	0.507547	0.995	0.724	2.51932e-300	1
CTNNA3	2.03688e-304	0.501616	0.957	0.535	5.60304e-300	1
AL589740.1	5.5281e-304	0.473772	0.956	0.555	1.52067e-299	1
AP001825.1	2.41911e-303	0.394032	0.627	0.202	6.65449e-299	1
RAB27B	4.50884e-303	0.395686	0.584	0.175	1.24029e-298	1
CTNNA2	4.84629e-303	0.542019	0.998	0.713	1.33312e-298	1
CLSTN2	1.00291e-302	0.675576	0.685	0.257	2.7588e-298	1
GRIK1	1.01516e-302	0.664948	0.918	0.515	2.7925e-298	1
ZEB1	1.07111e-302	0.527855	0.995	0.739	2.94642e-298	1
GALNT13	1.7938e-302	0.579717	0.98	0.595	4.9344e-298	1
PCDH9	3.02383e-301	0.549742	1	0.942	8.31794e-297	1
CSRNP3	5.5777e-301	0.453524	0.946	0.463	1.53431e-296	1
CDH10	2.00315e-300	0.520819	0.919	0.474	5.51025e-296	1
STK32A	1.04337e-299	0.496192	0.952	0.477	2.8701e-295	1
CDC42BPA	1.08048e-298	0.489968	0.992	0.602	2.97219e-294	1
ALCAM	2.50481e-297	0.519349	0.998	0.724	6.89024e-293	1
CDKL1	3.01876e-297	0.454013	0.812	0.348	8.304e-293	1
MTSS1L	1.2378e-296	0.402732	0.92	0.44	3.40494e-292	1
PRKD1	1.43059e-296	0.521787	0.99	0.578	3.93527e-292	1
SLC44A5	2.4299e-295	0.478514	0.79	0.325	6.68417e-291	1
CACNA1G	2.908e-295	0.285919	0.529	0.142	7.99933e-291	1
CADM2	5.21876e-295	0.50393	1	0.883	1.43558e-290	1
DANT2	2.25108e-294	0.476628	0.958	0.501	6.19227e-290	1
AC007563.2	3.75124e-294	0.575626	0.639	0.228	1.03189e-289	1
NPAS3	4.54864e-294	0.531195	1	0.804	1.25124e-289	1
OPHN1	9.35679e-294	0.549497	0.993	0.7	2.57386e-289	1
TRIM62	1.38309e-291	0.385653	0.616	0.204	3.8046e-287	1
ZEB1-AS1	6.71474e-291	0.502273	0.718	0.281	1.84709e-286	1
DOCK3	8.97078e-291	0.498492	0.99	0.622	2.46768e-286	1
UBE2Q2L	3.32582e-290	0.29776	0.492	0.129	9.14866e-286	1
RAB3IP	6.54191e-290	0.424151	0.844	0.369	1.79955e-285	1
LINC02588	6.76533e-290	0.537164	0.724	0.286	1.86101e-285	1
DOCK1	6.60138e-289	0.456186	0.99	0.613	1.81591e-284	1
GRIA4	2.20231e-287	0.524339	1	0.827	6.05813e-283	1
ANK3	7.28162e-286	0.500817	0.998	0.683	2.00303e-281	1
ANKRD28	8.94928e-286	0.476917	0.962	0.532	2.46177e-281	1
MEG8	2.20818e-285	0.420554	0.85	0.375	6.07425e-281	1
COL4A3	1.04898e-284	0.340347	0.597	0.188	2.88555e-280	1
ADAMTS9-AS2	3.43486e-284	0.511599	0.832	0.387	9.44861e-280	1
DMD	3.72009e-284	0.483941	1	0.806	1.02332e-279	1
ELFN2	7.73083e-284	0.286446	0.615	0.19	2.1266e-279	1
HRASLS	1.23931e-282	0.31874	0.524	0.148	3.40909e-278	1
PTPRK	1.8249e-282	0.432122	0.933	0.474	5.01993e-278	1
UBA6-AS1	1.89383e-282	0.554382	0.821	0.393	5.20955e-278	1
SUSD4	3.95085e-282	0.336302	0.653	0.221	1.0868e-277	1
NME9	4.81959e-282	0.440008	0.774	0.327	1.32577e-277	1
UNC79	6.82988e-282	0.460947	0.914	0.46	1.87876e-277	1
PLPPR5	8.43779e-282	0.336813	0.592	0.186	2.32107e-277	1
MAGI2	4.03979e-281	0.49544	1	0.756	1.11127e-276	1
PLLP	6.58329e-281	0.282427	0.738	0.263	1.81093e-276	1
AC124254.1	7.22265e-280	0.433239	0.586	0.187	1.98681e-275	1
AFAP1L2	1.1121e-279	0.332356	0.754	0.283	3.05917e-275	1
USP24	1.48877e-279	0.466635	0.99	0.701	4.0953e-275	1
ASIC4	3.58086e-279	0.284801	0.531	0.149	9.85024e-275	1
TMEFF2	3.87234e-279	0.486105	0.862	0.413	1.0652e-274	1
RGS7	5.08838e-279	0.437159	0.97	0.534	1.39971e-274	1
MAMLD1	8.49889e-279	0.374554	0.667	0.239	2.33788e-274	1
DGKI	8.61107e-279	0.458959	0.974	0.538	2.36873e-274	1
PLPP3	1.10563e-278	0.474888	0.752	0.308	3.04135e-274	1
MARK1	1.24071e-278	0.388462	0.814	0.356	3.41295e-274	1
PDE1C	1.91689e-278	0.422139	0.857	0.389	5.27297e-274	1
ASTN1	3.61746e-278	0.433283	0.953	0.499	9.95092e-274	1
KIAA1217	6.33091e-278	0.479398	0.865	0.411	1.74151e-273	1
SNAP91	1.00396e-277	0.411344	0.899	0.434	2.7617e-273	1
TMEM163	1.85035e-277	0.497623	0.945	0.523	5.08994e-273	1
MMP17	3.31289e-276	0.317242	0.602	0.193	9.11309e-272	1
VCAN	1.3417e-275	0.466429	0.999	0.733	3.69076e-271	1
FREM2	1.61757e-275	0.362785	0.648	0.226	4.44962e-271	1
LINC01322	1.13429e-274	0.452983	0.652	0.241	3.12021e-270	1
LARGE1	8.04139e-274	0.46788	0.96	0.564	2.21203e-269	1
FRMD5	1.40069e-273	0.513472	0.986	0.636	3.85302e-269	1
CIT	2.41843e-273	0.322052	0.667	0.237	6.65261e-269	1
NTN1	5.04012e-273	0.481112	0.945	0.484	1.38644e-268	1
CLASP2	5.53751e-271	0.431649	0.999	0.781	1.52326e-266	1
IGF2BP2	5.93538e-271	0.416518	0.877	0.414	1.63271e-266	1
TOX	1.05137e-270	0.442301	0.949	0.525	2.8921e-266	1
TMEM196	1.23368e-270	0.319775	0.469	0.123	3.39362e-266	1
MKRN3	8.54397e-270	0.361178	0.683	0.252	2.35028e-265	1
CACNG8	9.06851e-270	0.313259	0.607	0.203	2.49457e-265	1
UST	1.7297e-269	0.488128	0.984	0.666	4.75805e-265	1
TANC2	2.19394e-269	0.451299	0.995	0.737	6.0351e-265	1
NRG3	7.62946e-269	0.448904	0.995	0.722	2.09871e-264	1
ADAM12	1.18752e-268	0.417901	0.692	0.27	3.26663e-264	1
SEZ6L	2.54957e-268	0.468708	0.808	0.355	7.01335e-264	1
ARHGAP10	4.69114e-268	0.396751	0.833	0.375	1.29044e-263	1
ASTN2	8.75357e-268	0.505347	0.995	0.689	2.40793e-263	1
ALK	3.13012e-267	0.485479	0.822	0.386	8.61033e-263	1
SAMD4A	4.21914e-267	0.476218	0.994	0.682	1.1606e-262	1
EBF4	7.44043e-267	0.325646	0.585	0.19	2.04671e-262	1
COL20A1	1.4174e-266	0.340723	0.796	0.319	3.899e-262	1
ANO3	7.79348e-266	0.371229	0.533	0.164	2.14383e-261	1
GALR1	2.38267e-265	0.280883	0.512	0.146	6.55426e-261	1
RNF144A	5.67996e-265	0.394414	0.899	0.422	1.56244e-260	1
CHL1-AS1	9.27558e-265	0.317814	0.522	0.155	2.55153e-260	1
TMEM178B	1.69174e-264	0.465892	0.94	0.503	4.65364e-260	1
MIAT	5.22952e-264	0.298335	0.512	0.148	1.43854e-259	1
PPFIBP1	6.68649e-264	0.383277	0.86	0.391	1.83932e-259	1
FHOD3	6.69191e-264	0.36014	0.782	0.331	1.84081e-259	1
TACC2	3.94434e-263	0.350803	0.802	0.344	1.08501e-258	1
CHL1	5.47495e-263	0.472629	0.997	0.727	1.50605e-258	1
ANKS1B	1.10753e-262	0.450173	1	0.745	3.04661e-258	1
THRB	1.18057e-262	0.439308	0.948	0.513	3.24751e-258	1
HMGA2	1.80048e-262	0.281533	0.373	0.079	4.95277e-258	1
KHDRBS3	1.93325e-262	0.463601	0.983	0.645	5.31799e-258	1
AL117190.2	3.81992e-262	0.314921	0.587	0.19	1.05078e-257	1
CHST9	8.05367e-262	0.451379	0.779	0.338	2.2154e-257	1
THSD7A	1.07284e-261	0.439155	0.868	0.426	2.95118e-257	1
TNK2	1.91319e-261	0.402431	0.892	0.452	5.2628e-257	1
RANBP17	4.69965e-261	0.407945	0.729	0.298	1.29278e-256	1
GRIK2	8.16038e-261	0.300051	0.999	0.68	2.24476e-256	1
UGDH	2.17532e-259	0.302588	0.64	0.227	5.98387e-255	1
SLC25A27	3.12178e-258	0.353715	0.847	0.391	8.5874e-254	1
TNS2	4.19102e-258	0.297038	0.601	0.203	1.15287e-253	1
NRXN3	7.52667e-258	0.451683	0.998	0.772	2.07044e-253	1
LRP4	5.35881e-257	0.344352	0.79	0.337	1.4741e-252	1
RGS17	7.99295e-257	0.370647	0.696	0.275	2.1987e-252	1
AK5	1.91629e-256	0.383963	0.604	0.214	5.27134e-252	1
MAP2	2.46854e-256	0.45804	0.996	0.69	6.79046e-252	1
AC015923.1	1.02318e-255	0.41356	0.789	0.349	2.81456e-251	1
PCMTD2	1.03844e-255	0.362247	0.822	0.372	2.85654e-251	1
DPY19L2	3.36144e-255	0.313487	0.721	0.285	9.24666e-251	1
ZNF704	3.42144e-253	0.432711	0.934	0.5	9.41168e-249	1
RIMS2	1.74475e-252	0.430671	0.97	0.566	4.79945e-248	1
LDLRAD3	3.56599e-252	0.454934	0.976	0.572	9.80931e-248	1
SULF2	5.03452e-252	0.350653	0.894	0.451	1.3849e-247	1
C1orf21	2.19752e-251	0.430648	0.967	0.542	6.04495e-247	1
NEGR1	5.71029e-251	0.413261	0.98	0.612	1.57079e-246	1
LRP4-AS1	7.49607e-251	0.326299	0.503	0.151	2.06202e-246	1
CNKSR3	6.0225e-249	0.35574	0.73	0.297	1.65667e-244	1
SH3D19	1.97436e-248	0.425167	0.963	0.585	5.43108e-244	1
DCAKD	2.60672e-248	0.471557	0.728	0.324	7.17058e-244	1
AFAP1	4.15174e-247	0.384026	0.813	0.372	1.14206e-242	1
CDH20	7.32922e-247	0.483796	0.99	0.607	2.01612e-242	1
NKAIN3	1.62565e-246	0.50229	0.943	0.556	4.47183e-242	1
CHST8	4.52825e-246	0.331051	0.562	0.189	1.24563e-241	1
KIF18B	1.59815e-245	0.343919	0.385	0.092	4.39618e-241	1
AL161751.1	6.8315e-244	0.311247	0.404	0.102	1.87921e-239	1
ATCAY	1.53876e-243	0.257428	0.742	0.297	4.23283e-239	1
AC092666.1	2.66336e-243	0.303568	0.62	0.22	7.32637e-239	1
COL4A4	2.87347e-243	0.285331	0.5	0.151	7.90435e-239	1
ADAM23	4.29945e-243	0.394079	0.855	0.415	1.18269e-238	1
AC004158.1	6.19284e-243	0.357132	0.726	0.301	1.70353e-238	1
PDE4D	7.32544e-243	0.441028	0.997	0.732	2.01508e-238	1
KIAA1211	8.52201e-243	0.358843	0.641	0.242	2.34423e-238	1
PREX2	1.58096e-242	0.433846	0.988	0.589	4.34891e-238	1
RFTN2	1.99871e-242	0.383207	0.882	0.432	5.49805e-238	1
EPHA5	7.74802e-242	0.405012	0.8	0.383	2.13132e-237	1
KCNH8	1.01772e-241	0.375239	0.654	0.254	2.79954e-237	1
RHBDL3	2.22268e-240	0.314971	0.622	0.224	6.11416e-236	1
EPHA5-AS1	4.41992e-240	0.265513	0.457	0.129	1.21583e-235	1
FA2H	5.35651e-240	0.290863	0.546	0.176	1.47347e-235	1
AC022075.1	5.98745e-240	0.268921	0.482	0.142	1.64703e-235	1
TTC6	1.71716e-239	0.381525	0.491	0.154	4.72357e-235	1
FAM66D	4.80808e-238	0.324357	0.716	0.296	1.32261e-233	1
AGBL4	1.08506e-237	0.501596	0.868	0.464	2.98478e-233	1
AL662796.1	1.32641e-237	0.386455	0.716	0.305	3.64868e-233	1
PEX5L	1.70728e-237	0.37575	0.564	0.198	4.69637e-233	1
MYT1L	2.22165e-237	0.332766	0.731	0.298	6.11132e-233	1
AP005433.1	9.22067e-237	0.272556	0.482	0.145	2.53642e-232	1
MIPOL1	2.96453e-236	0.36007	0.683	0.278	8.15484e-232	1
PLPPR4	6.28728e-235	0.251533	0.656	0.247	1.7295e-230	1
SCN7A	1.32101e-234	0.268401	0.677	0.259	3.63385e-230	1
DIRC3	2.35954e-234	0.408884	0.686	0.283	6.49062e-230	1
ARFGEF3	3.12817e-234	0.327015	0.878	0.422	8.60497e-230	1
AC239809.3	1.27394e-233	0.323931	0.746	0.316	3.50436e-229	1
SLIT2	2.31011e-233	0.33381	0.624	0.232	6.35465e-229	1
COL9A2	2.67041e-233	0.283129	0.752	0.316	7.34577e-229	1
KCNIP3	3.06881e-233	0.257008	0.491	0.15	8.44167e-229	1
KHDRBS2	4.07123e-233	0.383179	0.527	0.178	1.11991e-228	1
ATP13A4	4.07808e-233	0.338672	0.742	0.312	1.1218e-228	1
AJAP1	4.33068e-233	0.253911	0.48	0.141	1.19128e-228	1
POLR2F	7.27839e-233	0.410521	0.706	0.302	2.00214e-228	1
FAM66C	2.44015e-232	0.327827	0.713	0.296	6.71236e-228	1
CLIP4	1.157e-231	0.301685	0.766	0.33	3.18269e-227	1
USP54	2.28262e-231	0.390192	0.827	0.406	6.27904e-227	1
IGF1R	2.78936e-231	0.429997	0.975	0.596	7.67298e-227	1
SPRY4	4.90256e-231	0.314323	0.692	0.278	1.3486e-226	1
GLRB	1.06227e-230	0.258335	0.647	0.242	2.92208e-226	1
SLC4A10	1.57071e-230	0.309531	0.742	0.318	4.3207e-226	1
AL807761.4	1.68913e-230	0.391352	0.575	0.208	4.64646e-226	1
AC091885.2	5.05711e-229	0.297238	0.493	0.154	1.39111e-224	1
VWC2	1.50885e-228	0.363891	0.661	0.265	4.15056e-224	1
KCNQ1OT1	2.25496e-228	0.424847	0.939	0.542	6.20295e-224	1
FAM19A1	3.16838e-228	0.456777	0.616	0.241	8.71557e-224	1
KIZ-AS1	2.56037e-227	0.304945	0.658	0.255	7.04308e-223	1
SEMA3E	3.39387e-227	0.376544	0.981	0.622	9.33584e-223	1
AL139220.2	6.43228e-227	0.320472	0.456	0.136	1.76939e-222	1
LINC00937	1.23553e-225	0.367305	0.782	0.368	3.39869e-221	1
PRICKLE1	1.57916e-225	0.384156	0.681	0.282	4.34394e-221	1
SEL1L3	1.07136e-224	0.341727	0.856	0.415	2.94711e-220	1
NETO1	2.37213e-224	0.321313	0.488	0.156	6.52524e-220	1
CTNND2	5.22192e-224	0.381404	1	0.801	1.43644e-219	1
NECTIN3	7.42719e-222	0.333579	0.854	0.424	2.04307e-217	1
MAP4K5	7.55147e-222	0.391802	0.974	0.634	2.07726e-217	1
AC233296.1	8.50626e-222	0.474144	0.543	0.2	2.3399e-217	1
SNRPN	1.56811e-221	0.326429	0.707	0.295	4.31355e-217	1
WASF1	2.22909e-220	0.273666	0.623	0.236	6.13179e-216	1
SCD5	2.26854e-220	0.414362	0.992	0.7	6.2403e-216	1
TMEM135	3.48281e-220	0.351598	0.877	0.451	9.58052e-216	1
SYN3	3.81717e-220	0.363302	0.758	0.35	1.05003e-215	1
TNRC6C	4.13537e-220	0.375914	0.959	0.576	1.13756e-215	1
ILDR2	5.23217e-220	0.251673	0.596	0.216	1.43926e-215	1
FIGN	7.14457e-220	0.364203	0.936	0.48	1.96533e-215	1
TNIK	1.29921e-219	0.353032	0.995	0.607	3.57387e-215	1
EHBP1	3.33043e-219	0.392044	0.99	0.689	9.16135e-215	1
ZNF827	3.49019e-219	0.345856	0.845	0.413	9.60082e-215	1
ARHGAP42	4.07982e-219	0.367954	0.849	0.413	1.12228e-214	1
PAX3	9.89444e-219	0.302288	0.75	0.32	2.72176e-214	1
AC022146.2	1.95937e-218	0.333656	0.649	0.26	5.38984e-214	1
ADGRB3	2.45841e-218	0.388913	1	0.866	6.76258e-214	1
NTRK3	2.49728e-218	0.381235	0.994	0.611	6.86951e-214	1
PRICKLE2	4.5709e-218	0.35105	0.926	0.469	1.25736e-213	1
MEIS2	5.00979e-218	0.393003	0.845	0.419	1.37809e-213	1
SLC8A3	1.31921e-217	0.361566	0.653	0.265	3.62889e-213	1
RORA	1.6896e-217	0.391346	1	0.776	4.64776e-213	1
CACNA2D1	2.74392e-217	0.380566	0.952	0.549	7.54798e-213	1
FAM19A2	3.08226e-217	0.448225	0.844	0.444	8.47869e-213	1
KCNT2	3.53781e-217	0.371317	0.951	0.509	9.73182e-213	1
NCAM1	3.60522e-217	0.399067	1	0.727	9.91725e-213	1
AP000282.1	4.12563e-217	0.266644	0.654	0.256	1.13488e-212	1
AC009318.1	1.04269e-216	0.287203	0.493	0.161	2.86824e-212	1
FGFR1	2.53269e-216	0.319854	0.865	0.428	6.96692e-212	1
B9D1	5.0928e-216	0.312198	0.454	0.142	1.40093e-211	1
PSD3	6.53224e-216	0.407667	0.995	0.666	1.79689e-211	1
U91319.1	1.84613e-215	0.416687	0.763	0.36	5.07833e-211	1
NFASC	1.53481e-214	0.294439	0.841	0.392	4.22194e-210	1
CYFIP2	1.62152e-214	0.319148	0.865	0.433	4.46046e-210	1
HYDIN	1.95096e-214	0.347525	0.889	0.453	5.36669e-210	1
TRIM2	4.1601e-214	0.340415	0.917	0.497	1.14436e-209	1
AC090568.2	4.55582e-214	0.447429	0.673	0.29	1.25321e-209	1
KCNQ5	5.94949e-213	0.449124	0.876	0.484	1.63658e-208	1
NRG2	6.14691e-213	0.313779	0.791	0.359	1.69089e-208	1
TENM1	8.17466e-213	0.293974	0.911	0.459	2.24869e-208	1
GRM5-AS1	2.16648e-211	0.257338	0.487	0.157	5.95955e-207	1
MIR3681HG	4.73461e-211	0.391445	0.538	0.199	1.3024e-206	1
DNAJC6	3.62042e-210	0.330893	0.767	0.351	9.95906e-206	1
TJP1	6.85332e-209	0.329967	0.957	0.532	1.88521e-204	1
AC069437.1	1.35771e-208	0.315846	0.623	0.247	3.73478e-204	1
CACNA1A	3.72585e-208	0.323069	0.989	0.634	1.02491e-203	1
TRPM8	1.86366e-207	0.269156	0.417	0.122	5.12656e-203	1
BAALC	8.13464e-207	0.328751	0.908	0.473	2.23768e-202	1
PGAP1	1.46233e-206	0.280023	0.781	0.359	4.02258e-202	1
LMCD1-AS1	2.55052e-206	0.444968	0.861	0.457	7.01597e-202	1
MGLL	5.83758e-206	0.359941	0.815	0.399	1.6058e-201	1
LINC01572	1.85829e-205	0.360697	0.781	0.377	5.11179e-201	1
SPOCK1	6.03216e-205	0.385737	0.977	0.614	1.65933e-200	1
MIR181A1HG	8.01148e-205	0.331317	0.841	0.42	2.2038e-200	1
CA3	2.50215e-204	0.330273	0.526	0.191	6.8829e-200	1
ENOSF1	2.64511e-204	0.298592	0.781	0.361	7.27618e-200	1
CDK14	2.15568e-203	0.374717	0.982	0.599	5.92984e-199	1
AP003025.2	4.23528e-203	0.276038	0.464	0.15	1.16504e-198	1
SLC35F3	9.90271e-203	0.361978	0.635	0.262	2.72404e-198	1
ZFPM2	3.60604e-202	0.51588	0.979	0.691	9.9195e-198	1
DZIP1	4.35612e-202	0.27837	0.743	0.33	1.19828e-197	1
PCDH9-AS4	4.4842e-202	0.262662	0.505	0.173	1.23351e-197	1
WDR11-AS1	6.66099e-202	0.292761	0.698	0.299	1.83231e-197	1
RNF157	1.57227e-201	0.266133	0.656	0.271	4.325e-197	1
GFRA1	2.2996e-201	0.285157	0.62	0.249	6.32573e-197	1
ZBTB16	4.14859e-201	0.298903	0.722	0.32	1.14119e-196	1
AC004540.1	2.74775e-200	0.292424	0.624	0.252	7.55852e-196	1
C3orf70	4.27382e-200	0.289048	0.769	0.363	1.17564e-195	1
ZNF608	9.73182e-200	0.341981	0.841	0.433	2.67703e-195	1
CCDC50	1.11186e-199	0.311941	0.961	0.616	3.05851e-195	1
SUSD5	1.33307e-199	0.28714	0.508	0.179	3.66701e-195	1
NCALD	5.12224e-199	0.320314	0.842	0.45	1.40903e-194	1
SOBP	1.14198e-198	0.343664	0.897	0.472	3.14135e-194	1
SCN2A	3.28145e-198	0.2652	0.879	0.445	9.02661e-194	1
SLC22A15	5.79806e-198	0.263599	0.583	0.225	1.59493e-193	1
AC012404.1	4.43822e-197	0.265593	0.618	0.243	1.22087e-192	1
CERS4	1.64179e-196	0.299854	0.835	0.426	4.51625e-192	1
NALCN	2.32939e-196	0.347582	0.91	0.493	6.40768e-192	1
EDIL3	2.76761e-196	0.340826	0.949	0.546	7.61315e-192	1
MSRB3	3.48264e-196	0.283105	0.654	0.278	9.58004e-192	1
LRFN5	1.16695e-195	0.420169	0.611	0.26	3.21004e-191	1
SYT14	1.80675e-195	0.294243	0.769	0.36	4.97001e-191	1
TTLL7	1.55418e-194	0.277901	0.844	0.414	4.27525e-190	1
FRY	3.45384e-194	0.329298	0.945	0.545	9.50083e-190	1
GRAMD1C	1.84644e-193	0.267745	0.565	0.216	5.07919e-189	1
AL139383.1	4.9261e-193	0.297954	0.824	0.415	1.35507e-188	1
KALRN	8.18797e-193	0.297573	0.793	0.379	2.25235e-188	1
TRPC1	8.91842e-193	0.286613	0.738	0.337	2.45328e-188	1
AL359710.1	2.09452e-192	0.373142	0.573	0.233	5.76162e-188	1
CMTM8	2.18926e-192	0.2783	0.406	0.124	6.02222e-188	1
DOCK9	3.92058e-192	0.317733	0.92	0.536	1.07847e-187	1
SERINC5	2.04139e-191	0.316309	0.869	0.466	5.61545e-187	1
KANK1	5.26296e-191	0.33795	0.859	0.443	1.44774e-186	1
SPOCK3	1.63673e-190	0.373413	0.433	0.145	4.50231e-186	1
RPS6KA2	1.92364e-190	0.369662	0.966	0.616	5.29156e-186	1
GUCY1A2	8.92993e-190	0.274075	0.811	0.399	2.45645e-185	1
EPB41L4A	1.00484e-189	0.295886	0.754	0.347	2.76411e-185	1
LSAMP-AS1	3.13053e-189	0.263977	0.564	0.216	8.61146e-185	1
AC004039.1	7.58686e-189	0.26604	0.534	0.2	2.08699e-184	1
ARHGAP28	1.02774e-188	0.256735	0.336	0.088	2.8271e-184	1
TVP23A	2.71672e-188	0.256751	0.646	0.273	7.47316e-184	1
ABTB2	1.90694e-187	0.31344	0.569	0.228	5.2456e-183	1
ME3	4.34939e-187	0.275865	0.725	0.328	1.19643e-182	1
GPHN	7.47362e-187	0.352545	0.995	0.726	2.05584e-182	1
SUSD1	4.91885e-186	0.253162	0.621	0.253	1.35308e-181	1
PIK3R1	8.28715e-186	0.369945	0.976	0.682	2.27963e-181	1
SORBS2	4.40562e-185	0.256585	0.898	0.496	1.2119e-180	1
FARP2	4.7479e-185	0.328868	0.869	0.476	1.30605e-180	1
DNAH11	1.88862e-184	0.277227	0.475	0.168	5.19521e-180	1
CALCRL	3.59566e-184	0.262383	0.701	0.317	9.89095e-180	1
ENAH	4.80555e-184	0.251187	0.798	0.387	1.32191e-179	1
MYRFL	4.98251e-184	0.339305	0.452	0.157	1.37059e-179	1
CDK8	1.89558e-183	0.376281	0.86	0.48	5.21435e-179	1
GHR	2.31934e-183	0.291922	0.601	0.251	6.38004e-179	1
ZHX2	2.79232e-183	0.370989	0.899	0.519	7.68111e-179	1
PRKACB	1.27319e-181	0.317242	0.968	0.639	3.5023e-177	1
CA8	1.92963e-181	0.274654	0.423	0.14	5.30803e-177	1
PARD3	2.42651e-181	0.300294	0.966	0.557	6.67483e-177	1
ABHD2	3.29198e-181	0.324901	0.979	0.681	9.05559e-177	1
FAM110B	8.87896e-181	0.300216	0.856	0.45	2.44242e-176	1
KLHL23	2.30563e-180	0.253828	0.698	0.314	6.34233e-176	1
FAM78B	5.01771e-180	0.254904	0.486	0.175	1.38027e-175	1
GNAL	9.6344e-180	0.273744	0.545	0.216	2.65023e-175	1
AL356258.1	9.67304e-180	0.255442	0.376	0.112	2.66086e-175	1
SLAIN1	8.68793e-179	0.288705	0.758	0.368	2.38988e-174	1
PHYHIPL	1.22878e-178	0.272544	0.91	0.49	3.38012e-174	1
HS6ST2	3.13431e-178	0.313613	0.566	0.231	8.62185e-174	1
MIR2052HG	4.60638e-177	0.337657	0.373	0.115	1.26712e-172	1
SMAD3	1.59852e-176	0.399275	0.897	0.557	4.3972e-172	1
AC096711.2	8.92573e-176	0.329059	0.875	0.498	2.45529e-171	1
TNFRSF21	3.52022e-175	0.279224	0.768	0.378	9.68343e-171	1
IL1RAP	4.65476e-175	0.321774	0.883	0.494	1.28043e-170	1
RNF180	6.87685e-175	0.261777	0.834	0.416	1.89168e-170	1
BRINP1	1.09562e-174	0.282647	0.769	0.365	3.01384e-170	1
TMEM161B-AS1	1.47065e-174	0.350585	0.925	0.554	4.04546e-170	1
MTSS1	1.75359e-173	0.343418	0.978	0.649	4.82376e-169	1
AQP4-AS1	7.20676e-173	0.288071	0.701	0.324	1.98244e-168	1
PBX1	1.21683e-172	0.324445	0.954	0.554	3.34726e-168	1
PCDH11X	4.19468e-172	0.325862	0.548	0.223	1.15387e-167	1
RPH3A	4.76634e-171	0.291116	0.564	0.236	1.31112e-166	1
INPP5F	5.29239e-171	0.266928	0.825	0.426	1.45583e-166	1
PPP2R3A	7.99485e-171	0.270709	0.694	0.322	2.19922e-166	1
SULF1	5.2105e-170	0.254551	0.698	0.318	1.4333e-165	1
GPSM2	8.84396e-170	0.250821	0.776	0.38	2.4328e-165	1
PEAK1	1.22613e-168	0.340235	0.981	0.698	3.37283e-164	1
TSHZ3	1.65316e-168	0.260698	0.516	0.202	4.54752e-164	1
DLGAP4	2.06034e-168	0.275463	0.733	0.358	5.66759e-164	1
NELL2	5.78792e-168	0.254529	0.675	0.311	1.59214e-163	1
KCNIP1	2.07291e-167	0.371525	0.84	0.469	5.70217e-163	1
TRIO	4.41864e-167	0.331685	0.998	0.83	1.21548e-162	1
HIPK2	4.67864e-167	0.253333	0.933	0.573	1.287e-162	1
RBPJ	7.01967e-166	0.307331	0.954	0.626	1.93097e-161	1
DNAH14	1.0966e-165	0.30724	0.533	0.219	3.01653e-161	1
UPP2	1.48506e-165	0.328802	0.683	0.325	4.08511e-161	1
C2CD6	9.0901e-165	0.275533	0.459	0.17	2.50051e-160	1
PLCE1	6.56678e-164	0.256804	0.84	0.438	1.80639e-159	1
FBXL7	2.58935e-163	0.313959	0.797	0.414	7.12278e-159	1
HFM1	9.01853e-163	0.251091	0.594	0.256	2.48082e-158	1
C6orf10	1.09988e-160	0.252087	0.399	0.135	3.02554e-156	1
SGMS1	1.49977e-160	0.31421	0.972	0.664	4.12556e-156	1
SNX1	8.72215e-160	0.308966	0.871	0.504	2.39929e-155	1
2001-03-01	9.23007e-160	0.349685	0.987	0.729	2.53901e-155	1
PXK	3.06188e-159	0.255198	0.748	0.376	8.42261e-155	1
C16orf45	1.12889e-158	0.260607	0.778	0.401	3.10535e-154	1
BACH2	4.51333e-158	0.273728	0.74	0.367	1.24153e-153	1
KLHL13	1.84879e-157	0.252325	0.599	0.266	5.08565e-153	1
CHN1	1.14618e-156	0.250785	0.731	0.358	3.15292e-152	1
SAMD12	9.96718e-156	0.269063	0.764	0.39	2.74177e-151	1
PDE5A	1.15358e-155	0.282085	0.831	0.453	3.17327e-151	1
DIP2C	3.81756e-155	0.288902	0.963	0.595	1.05013e-150	1
MLLT3	8.92094e-155	0.294776	0.806	0.431	2.45397e-150	1
KLF12	1.26636e-154	0.341168	0.892	0.558	3.48351e-150	1
GABRB3	5.16021e-154	0.253889	0.599	0.267	1.41947e-149	1
CLIP2	1.17923e-153	0.307289	0.88	0.526	3.24383e-149	1
NCKAP5	2.0039e-153	0.323281	0.955	0.606	5.51233e-149	1
PTPRD	1.98507e-152	0.345484	0.985	0.72	5.46052e-148	1
PHLPP1	5.03699e-152	0.28459	0.963	0.6	1.38558e-147	1
CAMSAP2	4.16652e-151	0.294663	0.949	0.623	1.14613e-146	1
TRAF3IP2-AS1	5.72873e-150	0.317099	0.956	0.619	1.57586e-145	1
ZNF804A	5.65719e-149	0.321475	0.76	0.405	1.55618e-144	1
BBS9	8.51039e-149	0.274354	0.899	0.538	2.34104e-144	1
PTPRT	1.46247e-148	0.278987	0.68	0.339	4.02297e-144	1
DDAH1	3.64271e-148	0.261849	0.76	0.395	1.00204e-143	1
AC073050.1	6.23121e-148	0.290725	0.535	0.234	1.71408e-143	1
SPRED2	9.95474e-147	0.258383	0.813	0.442	2.73835e-142	1
MPZL1	1.30597e-146	0.259743	0.856	0.486	3.59246e-142	1
MAPK10	2.11299e-146	0.277246	0.995	0.715	5.81242e-142	1
LINC01505	2.28921e-146	0.392423	0.549	0.249	6.29716e-142	1
FHIT	3.47256e-145	0.331351	0.999	0.839	9.55232e-141	1
MAP3K13	1.56002e-144	0.25849	0.778	0.418	4.29132e-140	1
PRUNE2	2.7646e-143	0.265382	0.929	0.552	7.60487e-139	1
ACACA	2.18237e-142	0.275897	0.894	0.538	6.00327e-138	1
HIBCH	2.62211e-142	0.265121	0.88	0.527	7.21291e-138	1
CDC14B	6.76979e-142	0.275768	0.872	0.492	1.86223e-137	1
RBFOX2	7.13199e-142	0.254595	0.945	0.571	1.96187e-137	1
MAML2	2.08346e-141	0.361751	0.999	0.908	5.73118e-137	1
LINC02223	3.35193e-141	0.271157	0.418	0.159	9.22049e-137	1
MBD5	1.70645e-140	0.290389	0.995	0.803	4.6941e-136	1
MNAT1	3.66102e-140	0.265577	0.912	0.567	1.00707e-135	1
TANC1	1.17761e-139	0.274308	0.979	0.677	3.23937e-135	1
MAP3K1	2.10494e-138	0.253003	0.822	0.458	5.79026e-134	1
PRKCA	4.33515e-138	0.318726	0.999	0.828	1.19251e-133	1
PDGFC	1.4147e-137	0.26141	0.827	0.462	3.89156e-133	1
AC091948.1	2.42492e-137	0.256749	0.573	0.264	6.67048e-133	1
FOCAD	8.65347e-137	0.262284	0.846	0.484	2.3804e-132	1
GTDC1	2.16194e-135	0.285019	0.86	0.521	5.94707e-131	1
XKR6	9.73929e-134	0.280496	0.928	0.597	2.67908e-129	1
ZNF365	1.76989e-133	0.254854	0.474	0.198	4.86862e-129	1
BTRC	8.38352e-133	0.255056	0.918	0.583	2.30614e-128	1
CTTNBP2	1.02004e-132	0.263902	0.96	0.654	2.80592e-128	1
REV3L	4.79571e-131	0.290564	0.982	0.718	1.3192e-126	1
TPST1	4.87788e-131	0.255039	0.867	0.504	1.34181e-126	1
NCOR2	2.60262e-130	0.28239	0.939	0.627	7.15927e-126	1
GLCCI1	1.05892e-123	0.251225	0.913	0.577	2.91288e-119	1
CHST11	1.01463e-122	0.318258	0.997	0.879	2.79104e-118	1
AC012593.1	1.35565e-120	0.363174	0.333	0.123	3.72913e-116	1
CRADD	8.04041e-120	0.284698	0.822	0.497	2.21176e-115	1
SIK3	1.93647e-115	0.25873	0.991	0.766	5.32685e-111	1
PIP4K2A	2.69422e-115	0.252072	0.923	0.622	7.41127e-111	1
LINC01170	4.22694e-114	0.279552	0.344	0.132	1.16275e-109	1
CNTNAP2	4.56715e-113	0.30544	0.841	0.556	1.25633e-108	1
CCSER1	1.87987e-107	0.289007	0.668	0.374	5.17115e-103	1
PDZRN4	1.62519e-105	0.265601	0.509	0.249	4.47057e-101	1
MACROD2	1.19835e-85	0.254726	0.87	0.597	3.29643e-81	1
KCNQ3	0	1.95252	0.988	0.32	0	2
HS3ST4	0	1.9266	0.933	0.272	0	2
ARHGAP24	0	1.84938	0.997	0.479	0	2
SFMBT2	0	1.84153	0.986	0.445	0	2
DOCK8	0	1.84068	0.992	0.334	0	2
APBB1IP	0	1.82898	0.991	0.299	0	2
AC074327.1	0	1.81637	0.958	0.254	0	2
LRMDA	0	1.79318	0.999	0.553	0	2
SYNDIG1	0	1.77477	0.959	0.505	0	2
PLXDC2	0	1.77433	0.996	0.691	0	2
ST6GALNAC3	0	1.70195	0.933	0.345	0	2
MEF2C	0	1.68474	0.99	0.512	0	2
P2RY12	0	1.68269	0.92	0.249	0	2
DOCK4	0	1.65608	0.997	0.868	0	2
ADAM28	0	1.63657	0.978	0.235	0	2
FRMD4A	0	1.63433	0.998	0.867	0	2
FYB1	0	1.57511	0.97	0.301	0	2
TBXAS1	0	1.55515	0.949	0.232	0	2
CYFIP1	0	1.55447	0.955	0.408	0	2
INPP5D	0	1.54392	0.958	0.229	0	2
MEF2A	0	1.51083	0.996	0.747	0	2
SLCO2B1	0	1.50684	0.922	0.208	0	2
C3	0	1.50408	0.975	0.3	0	2
CX3CR1	0	1.49879	0.904	0.249	0	2
BLNK	0	1.49013	0.923	0.181	0	2
CPED1	0	1.47567	0.908	0.21	0	2
DLEU7	0	1.47295	0.905	0.272	0	2
RASGEF1C	0	1.46079	0.892	0.304	0	2
ATP8B4	0	1.45845	0.929	0.22	0	2
ST6GAL1	0	1.45571	0.988	0.686	0	2
SORL1	0	1.45533	0.989	0.645	0	2
MERTK	0	1.45045	0.828	0.244	0	2
EPB41L2	0	1.44978	0.989	0.631	0	2
AC120193.1	0	1.42103	0.894	0.23	0	2
ARHGAP15	0	1.41751	0.982	0.426	0	2
USP53	0	1.41067	0.936	0.277	0	2
FGD4	0	1.4101	0.951	0.354	0	2
ABR	0	1.39975	0.968	0.557	0	2
MAML3	0	1.39711	0.957	0.36	0	2
BNC2	0	1.39352	0.865	0.251	0	2
PALD1	0	1.36496	0.906	0.265	0	2
SYK	0	1.36468	0.883	0.154	0	2
AOAH	0	1.3552	0.937	0.306	0	2
CSF1R	0	1.35504	0.893	0.18	0	2
SAMSN1	0	1.34692	0.838	0.176	0	2
LHFPL2	0	1.32856	0.921	0.496	0	2
SRGAP2	0	1.32426	0.945	0.488	0	2
ABCC4	0	1.32024	0.909	0.365	0	2
DOCK2	0	1.32015	0.928	0.345	0	2
LRRK1	0	1.31703	0.896	0.285	0	2
ELMO1	0	1.31192	0.985	0.671	0	2
LINC02232	0	1.3087	0.646	0.116	0	2
DLEU7-AS1	0	1.30275	0.818	0.176	0	2
SKAP2	0	1.29334	0.861	0.213	0	2
PICALM	0	1.27831	0.989	0.784	0	2
LPAR6	0	1.26982	0.91	0.303	0	2
SH3RF3	0	1.26593	0.912	0.463	0	2
CSF2RA	0	1.26202	0.924	0.196	0	2
LY86	0	1.26115	0.789	0.125	0	2
FLI1	0	1.2586	0.857	0.187	0	2
BMP2K	0	1.25637	0.963	0.597	0	2
RYR1	0	1.25275	0.86	0.275	0	2
IPCEF1	0	1.252	0.901	0.325	0	2
RBM47	0	1.25	0.861	0.224	0	2
AC008691.1	0	1.24465	0.647	0.227	0	2
FMNL3	0	1.23534	0.902	0.392	0	2
LPCAT2	0	1.22009	0.86	0.186	0	2
SOCS6	0	1.21019	0.882	0.35	0	2
WDFY4	0	1.209	0.792	0.142	0	2
KCNK13	0	1.19706	0.7	0.132	0	2
CPVL	0	1.19213	0.824	0.21	0	2
RCSD1	0	1.18764	0.807	0.143	0	2
ENTPD1	0	1.18668	0.784	0.218	0	2
MYO1F	0	1.17559	0.828	0.186	0	2
ANKRD44	0	1.17261	0.987	0.787	0	2
FOXN3	0	1.16201	0.985	0.787	0	2
A2M	0	1.1602	0.89	0.346	0	2
PTPRC	0	1.15956	0.923	0.252	0	2
SLC8A1	0	1.14616	0.989	0.755	0	2
IKZF1	0	1.14464	0.844	0.169	0	2
MGAT4A	0	1.13556	0.916	0.5	0	2
ARHGAP25	0	1.13395	0.77	0.168	0	2
AP003481.1	0	1.12165	0.578	0.084	0	2
SLC4A7	0	1.11981	0.918	0.516	0	2
PIK3R5	0	1.11786	0.778	0.15	0	2
CSF3R	0	1.11091	0.76	0.125	0	2
ZFHX3	0	1.10767	0.965	0.629	0	2
MAF	0	1.10058	0.749	0.198	0	2
PGM5	0	1.09559	0.809	0.273	0	2
LDLRAD4	0	1.09488	0.973	0.78	0	2
OSBPL3	0	1.09234	0.801	0.243	0	2
AC044781.1	0	1.09122	0.761	0.208	0	2
NPL	0	1.08777	0.757	0.219	0	2
IFNGR1	0	1.08495	0.782	0.27	0	2
ARHGAP22	0	1.08324	0.935	0.6	0	2
TGFBR2	0	1.08028	0.82	0.267	0	2
SLC9A9	0	1.07565	0.965	0.74	0	2
SRGAP2B	0	1.07372	0.815	0.298	0	2
SCIN	0	1.07174	0.753	0.156	0	2
ZNF710	0	1.06993	0.842	0.382	0	2
LYN	0	1.06808	0.855	0.257	0	2
TRPM2	0	1.05004	0.715	0.122	0	2
FAM49B	0	1.04672	0.973	0.721	0	2
CD86	0	1.04264	0.7	0.132	0	2
TGFBR1	0	1.04142	0.797	0.36	0	2
ALOX5	0	1.03842	0.752	0.182	0	2
AC090630.1	0	1.03782	0.698	0.189	0	2
CIITA	0	1.03733	0.793	0.237	0	2
TMEM156	0	1.03381	0.664	0.137	0	2
TBC1D22A	0	1.03215	0.934	0.62	0	2
DIAPH2	0	1.02398	0.941	0.688	0	2
RUNX1	0	1.02276	0.919	0.577	0	2
MIS18BP1	0	1.0201	0.752	0.244	0	2
NCKAP1L	0	0.999631	0.714	0.13	0	2
NAIP	0	0.993943	0.947	0.701	0	2
ST8SIA4	0	0.991888	0.652	0.17	0	2
JAZF1	0	0.991231	0.967	0.779	0	2
POU2F2	0	0.988236	0.695	0.175	0	2
GLDN	0	0.986378	0.479	0.081	0	2
DENND3	0	0.983388	0.671	0.131	0	2
RIN3	0	0.983129	0.768	0.304	0	2
ITGAX	0	0.981746	0.669	0.099	0	2
RASAL2	0	0.98117	0.94	0.67	0	2
SNX29	0	0.980605	0.91	0.588	0	2
MIR646HG	0	0.976501	0.521	0.104	0	2
RREB1	0	0.975974	0.692	0.179	0	2
RUNX2	0	0.97481	0.834	0.371	0	2
ZFP36L2	0	0.974292	0.79	0.295	0	2
2003-03-01	0	0.973848	0.795	0.374	0	2
RGS10	0	0.972939	0.692	0.116	0	2
AC025569.1	0	0.97227	0.576	0.095	0	2
TBC1D4	0	0.969934	0.761	0.286	0	2
VSIR	0	0.960363	0.687	0.146	0	2
FCGBP	0	0.958837	0.459	0.087	0	2
ALPK1	0	0.957511	0.637	0.132	0	2
MTHFD1L	0	0.9543	0.869	0.566	0	2
CD53	0	0.953595	0.704	0.137	0	2
RHBDF2	0	0.950581	0.681	0.125	0	2
SSH2	0	0.94988	0.949	0.747	0	2
FAM118A	0	0.949728	0.78	0.312	0	2
L3MBTL4	0	0.949044	0.645	0.203	0	2
ARHGAP26	0	0.947237	0.963	0.64	0	2
PCED1B	0	0.945087	0.703	0.193	0	2
MANBA	0	0.934082	0.77	0.32	0	2
ITPR2	0	0.932878	0.994	0.869	0	2
CAPZB	0	0.929127	0.862	0.518	0	2
LINC01141	0	0.92879	0.563	0.092	0	2
ATM	0	0.928367	0.921	0.659	0	2
GNB4	0	0.922495	0.752	0.303	0	2
SH3KBP1	0	0.916847	0.916	0.593	0	2
OLR1	0	0.913694	0.9	0.263	0	2
SMAP2	0	0.911613	0.818	0.438	0	2
ZEB2	0	0.911199	0.964	0.774	0	2
GPR34	0	0.904494	0.644	0.176	0	2
ADAP2	0	0.903625	0.649	0.172	0	2
FAM149A	0	0.902388	0.628	0.18	0	2
VAV1	0	0.900062	0.65	0.125	0	2
MBNL1	0	0.893171	0.977	0.789	0	2
DEPTOR	0	0.891902	0.657	0.239	0	2
C22orf34	0	0.891774	0.593	0.161	0	2
CD74	0	0.889042	0.968	0.587	0	2
SSH1	0	0.886086	0.761	0.321	0	2
AC079015.1	0	0.885351	0.565	0.08	0	2
IL6R	0	0.88498	0.669	0.206	0	2
LRMP	0	0.880855	0.63	0.131	0	2
BIN2	0	0.876119	0.593	0.101	0	2
SLC2A5	0	0.871308	0.594	0.122	0	2
BHLHE41	0	0.870876	0.786	0.322	0	2
AP1B1	0	0.869229	0.724	0.303	0	2
LINC00278	0	0.8674	0.564	0.148	0	2
RAPGEF1	0	0.866218	0.855	0.517	0	2
ADCY7	0	0.864529	0.633	0.114	0	2
STX7	0	0.86315	0.754	0.343	0	2
IL13RA1	0	0.862822	0.704	0.212	0	2
TAB2	0	0.86249	0.878	0.578	0	2
LINC01684	0	0.860491	0.533	0.097	0	2
LINC01094	0	0.85959	0.596	0.139	0	2
PABPC4	0	0.858617	0.803	0.364	0	2
NFATC2	0	0.85751	0.69	0.194	0	2
CD84	0	0.856413	0.607	0.105	0	2
HAVCR2	0	0.855919	0.652	0.194	0	2
IRAK3	0	0.853376	0.616	0.119	0	2
FMN1	0	0.85075	0.585	0.16	0	2
IL18	0	0.848848	0.607	0.12	0	2
PREX1	0	0.848017	0.901	0.641	0	2
PLA2G4A	0	0.847791	0.621	0.135	0	2
TLR1	0	0.846678	0.619	0.138	0	2
FAM177B	0	0.840526	0.514	0.066	0	2
LRCH1	0	0.838952	0.856	0.444	0	2
UVRAG	0	0.838852	0.875	0.589	0	2
NRP1	0	0.834455	0.612	0.189	0	2
OTULINL	0	0.829701	0.631	0.169	0	2
TNRC18	0	0.828445	0.862	0.543	0	2
KBTBD12	0	0.824992	0.493	0.119	0	2
S100Z	0	0.821933	0.469	0.08	0	2
CTSB	0	0.818724	0.815	0.367	0	2
IL17RA	0	0.813187	0.659	0.235	0	2
TM6SF1	0	0.812925	0.607	0.137	0	2
AKAP13	0	0.804353	0.949	0.693	0	2
IRF8	0	0.799705	0.536	0.086	0	2
LILRB4	0	0.796219	0.552	0.091	0	2
ARRB1	0	0.782836	0.61	0.176	0	2
GNAQ	0	0.775076	0.955	0.756	0	2
PIK3CD	0	0.774156	0.596	0.176	0	2
PTAFR	0	0.772139	0.575	0.135	0	2
HCK	0	0.755305	0.621	0.173	0	2
NEAT1	0	0.753285	0.985	0.646	0	2
LAT2	0	0.749988	0.557	0.126	0	2
LAPTM5	0	0.748282	0.545	0.116	0	2
PECAM1	0	0.737665	0.552	0.134	0	2
NCK1-DT	0	0.720198	0.548	0.145	0	2
LPAR5	0	0.717749	0.506	0.079	0	2
C1QB	0	0.717432	0.536	0.121	0	2
TFEC	0	0.71232	0.609	0.164	0	2
PIK3AP1	0	0.710063	0.728	0.265	0	2
MS4A6A	0	0.707803	0.535	0.102	0	2
KYNU	0	0.704286	0.478	0.095	0	2
CMKLR1	0	0.703599	0.438	0.06	0	2
HCLS1	0	0.684103	0.527	0.096	0	2
CTSS	0	0.680579	0.571	0.135	0	2
IGF1	0	0.680048	0.429	0.075	0	2
CLEC7A	0	0.6777	0.634	0.155	0	2
TLR5	0	0.677131	0.455	0.083	0	2
TLR2	0	0.677052	0.499	0.105	0	2
P2RY13	0	0.675996	0.452	0.074	0	2
C1QC	0	0.662012	0.496	0.102	0	2
ITGAM	0	0.661854	0.452	0.089	0	2
CYTH4	0	0.656573	0.468	0.069	0	2
SELPLG	0	0.646689	0.448	0.077	0	2
TNFRSF1B	0	0.646492	0.515	0.113	0	2
FGD2	0	0.643704	0.445	0.062	0	2
PRAM1	0	0.642899	0.422	0.079	0	2
TRAF3IP3	0	0.641973	0.473	0.086	0	2
RPS6KA1	0	0.640421	0.481	0.102	0	2
EMB	0	0.63875	0.5	0.102	0	2
HCG22	0	0.632658	0.378	0.046	0	2
TAL1	0	0.629717	0.444	0.077	0	2
TRIM38	0	0.622915	0.46	0.082	0	2
SPNS2	0	0.622375	0.389	0.053	0	2
HPGDS	0	0.613673	0.39	0.062	0	2
LCP2	0	0.61326	0.508	0.11	0	2
LINC01268	0	0.606349	0.406	0.06	0	2
FMNL1	0	0.601356	0.465	0.088	0	2
PARVG	0	0.588761	0.432	0.073	0	2
TLR7	0	0.58375	0.377	0.054	0	2
CLEC17A	0	0.582258	0.37	0.055	0	2
AL034397.3	0	0.572359	0.387	0.055	0	2
IL10RA	0	0.56499	0.414	0.07	0	2
SRGAP2C	5.71426e-308	0.808469	0.678	0.266	1.57188e-303	2
ITPR1	1.20976e-305	0.864833	0.759	0.347	3.3278e-301	2
SAT1	3.09807e-305	0.753566	0.948	0.677	8.52217e-301	2
ITGB2	4.27454e-303	0.609663	0.498	0.112	1.17584e-298	2
RCBTB2	8.2203e-302	0.751114	0.566	0.168	2.26124e-297	2
CMTM7	3.91858e-300	0.684675	0.498	0.123	1.07792e-295	2
PRKCD	1.94239e-299	0.565165	0.399	0.071	5.34313e-295	2
ZFP36L1	2.24097e-299	0.804065	0.905	0.554	6.16446e-295	2
PLAGL1	5.37545e-298	0.778555	0.517	0.133	1.47868e-293	2
MKNK1	4.83546e-297	0.80878	0.673	0.274	1.33014e-292	2
RAP1A	2.51183e-294	0.853397	0.834	0.512	6.90955e-290	2
RNASEH2B-AS1	3.10673e-294	0.651568	0.421	0.084	8.54599e-290	2
SRGN	4.19203e-294	0.662252	0.71	0.232	1.15314e-289	2
GRK3	2.17414e-293	0.85922	0.769	0.381	5.98062e-289	2
MILR1	5.78224e-293	0.539787	0.376	0.064	1.59058e-288	2
SH2B3	3.16049e-290	0.714986	0.613	0.21	8.69389e-286	2
PTPRJ	4.59102e-290	0.857559	0.917	0.698	1.2629e-285	2
SPTLC2	2.72768e-289	0.828792	0.802	0.437	7.50331e-285	2
MSR1	2.61262e-288	0.748214	0.684	0.251	7.1868e-284	2
USP6NL	6.98403e-288	0.881899	0.788	0.429	1.92117e-283	2
MYOF	1.95245e-287	0.744678	0.64	0.224	5.3708e-283	2
TRIM36	3.14122e-287	0.490853	0.317	0.043	8.64086e-283	2
FCHSD2	3.52677e-287	0.712993	0.968	0.815	9.70144e-283	2
SERPINB9	5.55783e-285	0.669698	0.462	0.102	1.52885e-280	2
BTK	5.85485e-285	0.512733	0.378	0.065	1.61055e-280	2
PILRA	1.01486e-284	0.732299	0.572	0.179	2.79168e-280	2
TBC1D12	4.57217e-284	0.866319	0.729	0.352	1.25771e-279	2
SLA	5.69488e-284	0.538149	0.384	0.068	1.56655e-279	2
ZNRF2	3.90399e-283	0.835077	0.681	0.286	1.07391e-278	2
BIN1	8.15241e-283	0.750473	0.559	0.172	2.24256e-278	2
AL390729.1	1.28083e-282	0.553246	0.329	0.049	3.52332e-278	2
TBC1D9	1.85808e-282	0.769608	0.652	0.241	5.1112e-278	2
IL4R	4.84927e-282	0.61596	0.459	0.107	1.33394e-277	2
B3GNT5	5.39042e-282	0.755131	0.704	0.294	1.4828e-277	2
PLD1	4.21486e-281	0.84628	0.621	0.227	1.15942e-276	2
HLA-DMB	5.86335e-281	0.541128	0.431	0.089	1.61289e-276	2
CD4	1.21235e-280	0.583825	0.482	0.114	3.33494e-276	2
GLIPR1	1.46384e-280	0.624542	0.456	0.107	4.02673e-276	2
HDAC9	2.13787e-280	0.860992	0.95	0.72	5.88086e-276	2
CYBA	5.60951e-280	0.528155	0.444	0.094	1.54307e-275	2
GRB2	1.40526e-278	0.82128	0.777	0.409	3.8656e-274	2
FCGR3A	2.75261e-277	0.517408	0.389	0.071	7.57188e-273	2
AC244021.1	5.24075e-277	0.837863	0.602	0.212	1.44163e-272	2
FCGR1A	7.10222e-277	0.50388	0.353	0.057	1.95368e-272	2
IL6ST	4.38623e-276	0.776974	0.848	0.556	1.20657e-271	2
LINC00854	2.96072e-275	0.769336	0.672	0.259	8.14434e-271	2
AC006978.2	2.13723e-274	0.793165	0.65	0.254	5.87909e-270	2
MAP4K4	5.22532e-274	0.75131	0.93	0.752	1.43738e-269	2
GUCY1A1	8.37752e-274	0.675021	0.398	0.079	2.30449e-269	2
HLA-DRA	8.87e-274	0.730145	0.833	0.416	2.43996e-269	2
FOXP1	1.16209e-273	0.728678	0.942	0.73	3.19667e-269	2
CMIP	3.75842e-273	0.773997	0.863	0.599	1.03387e-268	2
PAG1	2.39216e-272	0.808959	0.863	0.595	6.58035e-268	2
MED13L	4.2839e-272	0.639242	0.969	0.849	1.17842e-267	2
SDCCAG8	1.61151e-271	0.764999	0.91	0.712	4.43294e-267	2
NCK2	9.73163e-269	0.824121	0.688	0.308	2.67698e-264	2
NEDD4L	1.27403e-268	0.735921	0.62	0.206	3.5046e-264	2
ETV6	1.40163e-268	0.762801	0.896	0.653	3.8556e-264	2
RUBCNL	2.78581e-267	0.740756	0.584	0.207	7.6632e-263	2
GAB2	1.80694e-266	0.822872	0.9	0.662	4.97053e-262	2
CLECL1	2.41145e-266	0.502504	0.315	0.046	6.63342e-262	2
TYROBP	3.4199e-266	0.554281	0.433	0.096	9.40746e-262	2
MMRN1	1.2404e-264	0.584011	0.331	0.053	3.4121e-260	2
ABHD15-AS1	1.25044e-264	0.838161	0.703	0.313	3.43972e-260	2
PKN2	4.30187e-264	0.741265	0.886	0.674	1.18336e-259	2
KCTD12	2.17744e-263	0.644886	0.566	0.179	5.98969e-259	2
PADI2	6.3262e-263	0.818068	0.561	0.185	1.74021e-258	2
OPRM1	2.60743e-261	0.818961	0.628	0.223	7.17251e-257	2
CELF2	1.40413e-260	0.605081	0.973	0.851	3.86249e-256	2
GALNT2	2.7983e-260	0.802681	0.816	0.52	7.69755e-256	2
SHTN1	3.86474e-260	0.759436	0.816	0.513	1.06311e-255	2
PTGS1	3.98532e-260	0.443533	0.3	0.042	1.09628e-255	2
SUSD3	1.10146e-259	0.464983	0.325	0.051	3.0299e-255	2
RGS18	3.47302e-258	0.483681	0.319	0.049	9.55358e-254	2
MNDA	1.63731e-257	0.499803	0.335	0.055	4.50391e-253	2
TMEM106A	6.10478e-256	0.553696	0.406	0.09	1.6793e-251	2
PCNX2	2.07429e-255	0.730929	0.912	0.749	5.70596e-251	2
LPAR1	6.93693e-255	0.710126	0.536	0.163	1.90821e-250	2
IGSF6	4.82208e-254	0.548157	0.419	0.097	1.32646e-249	2
HSPA1A	3.87336e-253	0.931514	0.783	0.425	1.06548e-248	2
LINC02391	6.53785e-253	0.738552	0.427	0.103	1.79843e-248	2
C6orf62	3.61176e-252	0.710267	0.731	0.377	9.93522e-248	2
VASH1	3.62294e-251	0.709251	0.628	0.255	9.96598e-247	2
C1QA	7.47153e-251	0.573974	0.444	0.107	2.05527e-246	2
STAB1	8.24836e-251	0.481712	0.333	0.056	2.26896e-246	2
C3AR1	3.93612e-250	0.582337	0.448	0.107	1.08275e-245	2
SLC11A1	6.1396e-250	0.498888	0.33	0.055	1.68888e-245	2
VSIG4	1.14063e-249	0.480827	0.303	0.045	3.13764e-245	2
AL139125.1	5.05355e-249	0.576789	0.335	0.058	1.39013e-244	2
NLRP3	7.49076e-249	0.517203	0.362	0.067	2.06056e-244	2
TTC7A	1.58267e-248	0.861424	0.723	0.391	4.3536e-244	2
PIK3CG	1.76219e-248	0.438474	0.306	0.046	4.84742e-244	2
LINC01909	1.90647e-248	0.564825	0.334	0.061	5.24433e-244	2
PLAG1	6.647e-248	0.648969	0.422	0.101	1.82846e-243	2
FCGR2A	3.25013e-247	0.565787	0.48	0.123	8.94045e-243	2
SP100	4.26964e-247	0.776342	0.74	0.398	1.17449e-242	2
REL	1.73644e-246	0.678516	0.609	0.229	4.7766e-242	2
NLRP1	1.04862e-245	0.644753	0.612	0.224	2.88455e-241	2
TPCN1	2.09501e-244	0.780136	0.743	0.405	5.76295e-240	2
RB1	2.63124e-244	0.758917	0.837	0.577	7.238e-240	2
DOCK10	6.1674e-243	0.651616	0.956	0.794	1.69653e-238	2
AZIN2	2.27191e-242	0.749931	0.605	0.247	6.24958e-238	2
RTN1	4.00511e-242	0.913036	0.854	0.622	1.10173e-237	2
ZNF846	5.01505e-242	0.750637	0.64	0.284	1.37954e-237	2
B4GALT1	2.91778e-241	0.606739	0.536	0.164	8.02624e-237	2
DOCK11	7.47058e-241	0.757543	0.715	0.361	2.05501e-236	2
UBE2E2	1.15547e-240	0.706478	0.943	0.785	3.17847e-236	2
C12orf75	4.21531e-240	0.618508	0.422	0.106	1.15955e-235	2
ARL15	3.58025e-239	0.753528	0.848	0.574	9.84855e-235	2
FAM129A	4.88571e-239	0.792893	0.553	0.188	1.34396e-234	2
DISC1	5.81682e-239	0.764618	0.898	0.654	1.60009e-234	2
SMIM35	9.60634e-239	0.667103	0.389	0.087	2.64251e-234	2
SDK1	1.07381e-238	0.99454	0.69	0.343	2.95383e-234	2
SIRPB2	2.58088e-238	0.402864	0.267	0.036	7.09948e-234	2
ARHGDIB	1.47345e-237	0.467669	0.329	0.059	4.05318e-233	2
SCARB1	1.6781e-236	0.703695	0.612	0.251	4.61613e-232	2
ARRB2	1.71813e-236	0.589439	0.477	0.14	4.72624e-232	2
HK2	1.78072e-236	0.545789	0.377	0.08	4.89841e-232	2
CARD11	6.12934e-236	0.578622	0.455	0.12	1.68606e-231	2
IFI16	1.51933e-235	0.734549	0.728	0.391	4.17938e-231	2
GIMAP8	3.00814e-234	0.417233	0.279	0.04	8.27479e-230	2
PLEK	1.80962e-233	0.465563	0.408	0.092	4.9779e-229	2
SAMHD1	1.07586e-232	0.670762	0.75	0.4	2.95948e-228	2
DIP2B	3.21592e-230	0.671579	0.909	0.703	8.84636e-226	2
JAK2	1.72032e-229	0.708069	0.773	0.46	4.73225e-225	2
CHSY3	2.30956e-229	0.829735	0.671	0.305	6.35314e-225	2
PLD4	2.37725e-228	0.456555	0.322	0.059	6.53934e-224	2
LILRB1	6.40587e-228	0.381766	0.272	0.039	1.76213e-223	2
TSPAN14	7.32352e-228	0.597115	0.498	0.157	2.01455e-223	2
AUTS2	4.7468e-227	0.829172	0.892	0.676	1.30575e-222	2
TEX14	2.49484e-226	0.633464	0.62	0.234	6.86279e-222	2
HSPA1B	3.20067e-226	0.783397	0.7	0.342	8.80442e-222	2
SOAT1	6.85308e-226	0.631305	0.539	0.192	1.88515e-221	2
ATG7	3.81329e-225	0.836022	0.852	0.649	1.04896e-220	2
PLCB2	1.63225e-223	0.391097	0.291	0.047	4.48999e-219	2
NUMB	5.71152e-223	0.687568	0.844	0.603	1.57113e-218	2
NRIP1	8.31958e-223	0.728603	0.715	0.395	2.28855e-218	2
FGL2	1.97997e-219	0.491749	0.412	0.102	5.4465e-215	2
CD83	1.98037e-219	0.678067	0.626	0.231	5.44761e-215	2
DAGLB	2.38181e-219	0.595267	0.484	0.156	6.55188e-215	2
GPR65	4.97311e-219	0.384248	0.265	0.039	1.368e-214	2
AC090907.2	7.27667e-219	0.567428	0.381	0.093	2.00167e-214	2
KLHL5	1.47109e-218	0.736848	0.771	0.492	4.04666e-214	2
DHRS9	2.75787e-218	0.531536	0.308	0.055	7.58634e-214	2
MAN1A1	2.84856e-218	0.676186	0.49	0.152	7.83583e-214	2
ATP2C1	7.58474e-218	0.674921	0.832	0.586	2.08641e-213	2
MEF2C-AS1	7.23203e-217	0.860303	0.671	0.337	1.98939e-212	2
AC087564.1	2.82253e-216	0.882042	0.657	0.319	7.76421e-212	2
APPL2	5.76944e-216	0.707738	0.806	0.576	1.58706e-211	2
HLA-DRB1	1.53136e-215	0.552985	0.617	0.237	4.21248e-211	2
CARD8	2.94587e-214	0.675098	0.702	0.38	8.1035e-210	2
DHRS3	5.68657e-214	0.533761	0.449	0.129	1.56426e-209	2
LAIR1	9.77088e-214	0.415138	0.299	0.053	2.68777e-209	2
AC069549.1	1.61115e-213	0.416154	0.277	0.045	4.43195e-209	2
HSPBAP1	9.59736e-213	0.661203	0.543	0.215	2.64004e-208	2
SLC29A3	1.39309e-212	0.463198	0.339	0.073	3.83212e-208	2
PABPC1	4.63501e-212	0.600404	0.881	0.648	1.275e-207	2
VOPP1	1.50207e-211	0.656843	0.633	0.286	4.13191e-207	2
MRC2	2.65841e-211	0.652891	0.583	0.236	7.31275e-207	2
BTG2	2.40744e-209	0.688395	0.629	0.261	6.62239e-205	2
PELI1	6.26875e-209	0.715621	0.769	0.466	1.72441e-204	2
TMSB4X	1.31757e-208	0.570542	0.672	0.297	3.62438e-204	2
FAM198B-AS1	2.09245e-208	0.5414	0.328	0.067	5.75591e-204	2
BCAR3	3.09217e-208	0.671959	0.575	0.234	8.50595e-204	2
CTTNBP2NL	1.03814e-207	0.751457	0.699	0.399	2.85571e-203	2
AL157392.2	1.38081e-207	0.681069	0.497	0.177	3.79834e-203	2
CSGALNACT1	1.06278e-206	0.759584	0.864	0.648	2.9235e-202	2
SETX	4.00032e-206	0.640674	0.765	0.484	1.10041e-201	2
AMPD3	6.08508e-205	0.601549	0.459	0.149	1.67388e-200	2
GAS6-AS1	3.63668e-204	0.41431	0.272	0.045	1.00038e-199	2
PDE3B	1.73999e-203	0.779345	0.748	0.419	4.78635e-199	2
ENG	4.11695e-203	0.473961	0.393	0.101	1.13249e-198	2
OXR1	4.57467e-203	0.879904	0.899	0.738	1.2584e-198	2
ELK3	3.49442e-202	0.663889	0.576	0.243	9.61244e-198	2
RNF213	3.65542e-202	0.622424	0.735	0.424	1.00553e-197	2
SUSD6	5.75416e-201	0.677221	0.74	0.446	1.58285e-196	2
ETS2	1.75133e-200	0.496761	0.383	0.095	4.81755e-196	2
DEF6	5.56032e-200	0.393915	0.305	0.06	1.52953e-195	2
AFF1	9.02051e-200	0.732101	0.823	0.592	2.48136e-195	2
WASHC4	7.78439e-199	0.630715	0.749	0.462	2.14133e-194	2
CAMK1D	3.63419e-197	0.561761	0.937	0.774	9.99692e-193	2
ARHGAP45	5.16485e-197	0.365275	0.271	0.046	1.42075e-192	2
ACSM5	2.67025e-196	0.395762	0.274	0.05	7.34534e-192	2
PLEKHO1	3.89373e-196	0.548761	0.46	0.148	1.07109e-191	2
SYT6	3.98905e-196	0.54316	0.386	0.105	1.09731e-191	2
GPRIN3	4.82958e-196	0.662311	0.605	0.267	1.32852e-191	2
TREM2	9.35034e-196	0.439481	0.324	0.069	2.57209e-191	2
HLA-E	1.70558e-195	0.453328	0.607	0.235	4.69171e-191	2
FGD3	2.3625e-194	0.48972	0.387	0.104	6.49876e-190	2
EVL	3.07854e-194	0.607372	0.821	0.591	8.46844e-190	2
EML4	4.4185e-194	0.662761	0.773	0.516	1.21544e-189	2
SH3TC1	4.46535e-194	0.375845	0.273	0.048	1.22833e-189	2
ARHGAP27	5.16683e-194	0.498689	0.37	0.097	1.42129e-189	2
TMCC3	6.39197e-194	0.697035	0.577	0.251	1.7583e-189	2
OSBPL11	1.6925e-193	0.638129	0.578	0.253	4.65573e-189	2
NCOA3	3.31945e-193	0.691847	0.733	0.446	9.13115e-189	2
ABHD3	3.34779e-193	0.687046	0.542	0.22	9.20911e-189	2
LY96	2.55317e-192	0.416681	0.288	0.056	7.02327e-188	2
ELMO1-AS1	8.80939e-192	0.526218	0.377	0.1	2.42329e-187	2
LPIN2	3.18676e-190	0.655593	0.709	0.414	8.76613e-186	2
USP15	4.08003e-190	0.64169	0.804	0.585	1.12233e-185	2
ELF1	4.4749e-190	0.615616	0.756	0.458	1.23095e-185	2
PIAS1	9.82437e-190	0.611075	0.837	0.635	2.70249e-185	2
CAB39	1.18034e-189	0.677305	0.722	0.441	3.24689e-185	2
EML1	4.21354e-189	0.665616	0.536	0.223	1.15906e-184	2
PRDM11	6.20633e-189	0.734937	0.497	0.192	1.70724e-184	2
GAS6	7.75341e-189	0.392497	0.3	0.062	2.13281e-184	2
MOB1B	4.57115e-188	0.667621	0.673	0.362	1.25743e-183	2
MAP3K5	4.82179e-188	0.559597	0.93	0.787	1.32638e-183	2
SPI1	2.24987e-187	0.46679	0.433	0.135	6.18895e-183	2
ITGAL	4.05486e-186	0.531719	0.414	0.123	1.11541e-181	2
SLC7A7	5.39106e-186	0.452265	0.327	0.076	1.48297e-181	2
ADGRE2	5.89694e-186	0.478266	0.321	0.072	1.62213e-181	2
PPARD	1.02454e-185	0.656534	0.621	0.303	2.81831e-181	2
CCM2	3.62488e-185	0.670522	0.633	0.325	9.97133e-181	2
SPECC1	1.25792e-184	0.643249	0.702	0.416	3.46029e-180	2
PLCG2	6.80754e-184	0.637545	0.951	0.806	1.87262e-179	2
ARL5A	1.01513e-183	0.628524	0.569	0.259	2.79241e-179	2
WASF2	2.05239e-183	0.636801	0.716	0.438	5.64571e-179	2
TLR10	3.66177e-183	0.398977	0.276	0.054	1.00728e-178	2
AC012368.1	5.87378e-183	0.475999	0.357	0.095	1.61576e-178	2
MCF2L	1.03866e-182	0.623517	0.62	0.305	2.85715e-178	2
H2AFY	1.52872e-182	0.635691	0.685	0.406	4.20519e-178	2
SALL1	1.97723e-182	0.494084	0.347	0.089	5.43895e-178	2
SPTLC3	1.66974e-181	0.479146	0.298	0.065	4.59312e-177	2
KLHL6	2.85117e-181	0.417021	0.314	0.07	7.84299e-177	2
OGFRL1	2.47612e-180	0.556494	0.648	0.313	6.81132e-176	2
STK4	4.27754e-179	0.625238	0.63	0.322	1.17666e-174	2
HMOX1	2.03109e-178	0.63197	0.346	0.086	5.58713e-174	2
GCNT2	2.98576e-178	0.695171	0.57	0.265	8.21324e-174	2
ALOX5AP	3.89021e-178	0.355109	0.261	0.048	1.07012e-173	2
U91328.2	9.85394e-178	0.397902	0.26	0.048	2.71062e-173	2
DOCK5	9.10051e-177	0.547453	0.546	0.214	2.50337e-172	2
CDH23	2.34503e-176	0.557365	0.484	0.178	6.4507e-172	2
ERICH1	9.44015e-176	0.634397	0.571	0.269	2.5968e-171	2
TRIM22	1.27285e-175	0.492996	0.452	0.155	3.50135e-171	2
PDGFB	3.23289e-175	0.393096	0.257	0.048	8.89302e-171	2
TBC1D1	9.15167e-175	0.666549	0.73	0.457	2.51744e-170	2
TAGAP	2.72111e-174	0.508048	0.319	0.075	7.48522e-170	2
GAB3	3.25749e-174	0.547786	0.469	0.174	8.9607e-170	2
MAST3	1.33595e-173	0.450007	0.379	0.112	3.67492e-169	2
ARHGAP30	1.67365e-171	0.423611	0.296	0.066	4.60388e-167	2
TBC1D2B	8.78463e-171	0.570423	0.553	0.249	2.41648e-166	2
LY86-AS1	1.21368e-170	0.418033	0.351	0.094	3.33859e-166	2
CASS4	2.14488e-169	0.437682	0.286	0.063	5.90014e-165	2
APMAP	3.4654e-169	0.536115	0.504	0.206	9.53261e-165	2
TGFB1	4.7189e-169	0.606402	0.599	0.291	1.29807e-164	2
ZNF609	5.39325e-169	0.609864	0.871	0.719	1.48357e-164	2
OLFML3	1.64658e-168	0.408191	0.324	0.08	4.52941e-164	2
CBL	1.85487e-168	0.643149	0.653	0.371	5.10239e-164	2
HIST2H2BF	7.23081e-168	0.427953	0.311	0.075	1.98905e-163	2
AL159163.1	7.68373e-168	0.4209	0.308	0.074	2.11364e-163	2
ATF6	1.16014e-167	0.603912	0.717	0.467	3.1913e-163	2
CEP170	1.7856e-167	0.576955	0.819	0.644	4.91183e-163	2
PRKAG2	3.43239e-167	0.658883	0.714	0.433	9.44183e-163	2
SKI	6.42542e-167	0.604384	0.677	0.379	1.7675e-162	2
NUAK1	1.22591e-166	0.597808	0.51	0.214	3.37224e-162	2
HACD4	1.79169e-166	0.423715	0.314	0.078	4.92859e-162	2
RASSF3	2.39251e-166	0.576676	0.489	0.191	6.58133e-162	2
MYO9B	1.90001e-165	0.586558	0.778	0.548	5.22655e-161	2
CFLAR	1.95482e-164	0.595113	0.709	0.449	5.37731e-160	2
PLA2G15	2.41224e-162	0.469263	0.346	0.099	6.6356e-158	2
DOCK4-AS1	3.69182e-162	0.470105	0.326	0.087	1.01554e-157	2
HSP90AA1	5.65229e-162	0.881389	0.833	0.653	1.55483e-157	2
ELL2	7.062e-162	0.66282	0.707	0.436	1.94262e-157	2
AC024257.1	1.81292e-160	0.500635	0.325	0.086	4.98697e-156	2
P2RX4	1.94497e-160	0.562096	0.471	0.186	5.35023e-156	2
ARHGAP12	2.01823e-160	0.578672	0.755	0.539	5.55174e-156	2
AL157413.1	8.12271e-160	0.438037	0.26	0.055	2.23439e-155	2
CTSC	3.99026e-159	0.382979	0.557	0.262	1.09764e-154	2
TMEM65	8.05307e-159	0.636521	0.612	0.321	2.21524e-154	2
SLC7A6	9.16389e-159	0.581708	0.531	0.245	2.5208e-154	2
DDX5	2.6245e-157	0.518457	0.926	0.811	7.21947e-153	2
FTL	8.3006e-157	0.509048	0.744	0.453	2.28333e-152	2
ST3GAL1	2.49805e-156	0.552741	0.493	0.202	6.87163e-152	2
PAN3	8.24676e-156	0.550019	0.863	0.694	2.26852e-151	2
CXADR	1.07206e-155	0.655069	0.538	0.258	2.94903e-151	2
TMEM51	2.48194e-155	0.491268	0.364	0.109	6.82732e-151	2
MAP3K2	5.58055e-155	0.62603	0.735	0.521	1.5351e-150	2
CASP10	1.55507e-154	0.337316	0.255	0.054	4.27768e-150	2
XACT	3.2409e-154	1.16251	0.44	0.176	8.91507e-150	2
STAG1	5.83609e-154	0.498597	0.911	0.786	1.60539e-149	2
HLA-DPB1	4.35948e-153	0.468208	0.55	0.242	1.19921e-148	2
MIR29B2CHG	1.21082e-152	0.585094	0.647	0.385	3.33072e-148	2
ZFP36	1.36915e-152	0.500103	0.45	0.158	3.76625e-148	2
AP003086.2	3.6093e-152	0.707935	0.77	0.535	9.92846e-148	2
ADPGK	3.94812e-152	0.514573	0.498	0.22	1.08605e-147	2
SP140	5.00898e-152	0.50971	0.384	0.129	1.37787e-147	2
HPS3	1.3075e-151	0.597837	0.543	0.274	3.59667e-147	2
RHOH	2.07464e-151	0.419813	0.296	0.073	5.70691e-147	2
VPS13C	5.96892e-151	0.468292	0.892	0.761	1.64193e-146	2
KIAA1551	1.33014e-150	0.536869	0.513	0.23	3.65894e-146	2
APAF1	2.9753e-150	0.575787	0.538	0.257	8.18446e-146	2
SLC8A1-AS1	2.35739e-149	0.675489	0.681	0.408	6.48471e-145	2
PLCL2	2.67532e-149	0.578173	0.753	0.501	7.35926e-145	2
ACAP2	2.07997e-148	0.555028	0.806	0.637	5.72159e-144	2
SKIL	9.67494e-148	0.594813	0.64	0.37	2.66138e-143	2
SLC35G2	1.69398e-147	0.582197	0.505	0.224	4.65981e-143	2
ENTPD1-AS1	1.96592e-147	0.620628	0.836	0.63	5.40785e-143	2
RNF149	2.44358e-147	0.554205	0.685	0.43	6.72181e-143	2
LPXN	3.42576e-147	0.482495	0.405	0.145	9.42357e-143	2
AL365273.2	3.65652e-147	0.567967	0.559	0.281	1.00583e-142	2
NFATC3	4.50569e-147	0.551495	0.733	0.503	1.23943e-142	2
OSTF1	4.71796e-147	0.542776	0.5	0.226	1.29782e-142	2
GPR183	6.12554e-147	0.421827	0.367	0.109	1.68501e-142	2
AC093152.1	7.61828e-147	0.663295	0.499	0.236	2.09564e-142	2
MGST2	1.16541e-146	0.503261	0.413	0.152	3.20582e-142	2
FRMD4B	2.80434e-146	0.563209	0.844	0.633	7.71418e-142	2
EGR1	3.34599e-146	0.635203	0.684	0.404	9.20414e-142	2
SCAMP2	1.09277e-145	0.480553	0.476	0.203	3.00599e-141	2
PAQR3	1.44325e-145	0.617195	0.474	0.207	3.9701e-141	2
SRGAP2-AS1	8.3151e-145	0.440139	0.323	0.094	2.28732e-140	2
SP110	2.42046e-144	0.566554	0.542	0.272	6.65819e-140	2
MYCBP2	2.5526e-144	0.467954	0.917	0.806	7.02169e-140	2
FBXO11	2.7325e-144	0.523421	0.858	0.717	7.51657e-140	2
SPP1	9.34216e-144	0.806705	0.536	0.25	2.56984e-139	2
AC090559.1	4.57838e-143	0.356674	0.255	0.059	1.25942e-138	2
DLEU2	3.41415e-142	0.474909	0.936	0.823	9.39166e-138	2
KCNQ1	3.61117e-142	0.589532	0.702	0.461	9.93361e-138	2
ERMAP	7.85854e-142	0.439787	0.336	0.104	2.16173e-137	2
MAN2A1	1.51015e-141	0.570718	0.735	0.491	4.15413e-137	2
UNC5B	2.96199e-141	0.456949	0.42	0.154	8.14785e-137	2
WDR70	4.13542e-141	0.489688	0.881	0.754	1.13757e-136	2
CD14	1.1394e-140	0.408728	0.319	0.088	3.13425e-136	2
FOS	3.53228e-140	0.627223	0.774	0.517	9.7166e-136	2
HECA	2.11353e-139	0.465571	0.429	0.163	5.81389e-135	2
PACSIN2	3.41581e-139	0.578853	0.667	0.422	9.39621e-135	2
FKBP15	5.313e-139	0.573219	0.559	0.303	1.4615e-134	2
AC245014.3	5.55259e-139	0.445639	0.395	0.131	1.52741e-134	2
HECTD2	2.1038e-138	0.60567	0.612	0.365	5.78712e-134	2
EPSTI1	2.43346e-138	0.437028	0.295	0.08	6.69396e-134	2
SWAP70	9.08783e-138	0.554451	0.579	0.315	2.49988e-133	2
AL161725.1	9.76677e-138	0.361696	0.261	0.063	2.68664e-133	2
CTBP2	2.07578e-137	0.595836	0.74	0.525	5.71005e-133	2
EPB41	8.36834e-137	0.462535	0.662	0.358	2.30196e-132	2
PHACTR2	3.06197e-136	0.581562	0.524	0.244	8.42287e-132	2
ANKS1A	3.57526e-136	0.509293	0.788	0.593	9.83483e-132	2
RNF135	1.26756e-135	0.435242	0.327	0.102	3.48681e-131	2
TANGO2	3.50551e-134	0.4443	0.348	0.117	9.64295e-130	2
NABP1	4.03679e-134	0.409335	0.382	0.131	1.11044e-129	2
ITGA6	1.70362e-133	0.431558	0.368	0.124	4.68632e-129	2
SMAD6	4.14669e-133	0.445195	0.303	0.088	1.14067e-128	2
TNFAIP8	5.59874e-133	0.441375	0.336	0.104	1.5401e-128	2
TCF12	6.00238e-133	0.422044	0.967	0.873	1.65114e-128	2
ACTR2	1.66919e-132	0.512781	0.634	0.395	4.5916e-128	2
MSN	3.20165e-132	0.527852	0.571	0.296	8.80711e-128	2
IFNGR2	3.47694e-132	0.568857	0.702	0.489	9.56437e-128	2
KIAA1147	1.57677e-131	0.535968	0.524	0.268	4.33738e-127	2
MTUS1	1.94339e-131	0.601745	0.643	0.405	5.34588e-127	2
EHBP1L1	2.31084e-131	0.36131	0.285	0.078	6.35666e-127	2
CCDC26	2.72566e-131	0.881566	0.517	0.254	7.49776e-127	2
NIPBL	3.02213e-131	0.451117	0.868	0.746	8.31328e-127	2
PSMA1	5.00655e-131	0.608037	0.55	0.289	1.3772e-126	2
HEATR5B	1.24071e-130	0.536621	0.681	0.454	3.41295e-126	2
KDM7A	1.82756e-130	0.544119	0.526	0.268	5.02724e-126	2
CD58	2.04581e-130	0.462591	0.392	0.146	5.62761e-126	2
ANKRD11	3.17943e-130	0.506403	0.818	0.676	8.74597e-126	2
CTSZ	5.78698e-129	0.431761	0.417	0.163	1.59188e-124	2
MAN2B1	4.77432e-128	0.442107	0.343	0.118	1.31332e-123	2
HTR7	2.33285e-127	0.447476	0.256	0.064	6.41721e-123	2
UBE2K	4.09207e-127	0.509137	0.793	0.622	1.12565e-122	2
SH3BGRL	4.22283e-127	0.546557	0.719	0.514	1.16162e-122	2
ARHGAP17	2.11759e-126	0.546169	0.61	0.376	5.82507e-122	2
PARP4	1.8496e-125	0.514039	0.548	0.294	5.08788e-121	2
ADAM10	2.07157e-125	0.465464	0.823	0.676	5.69847e-121	2
SMURF2	2.47852e-125	0.523	0.736	0.557	6.81792e-121	2
SPRED1	3.17218e-125	0.497937	0.851	0.72	8.72602e-121	2
UBAC2	4.86727e-125	0.531788	0.709	0.502	1.33889e-120	2
CCL3	1.24368e-124	0.537929	0.445	0.172	3.42111e-120	2
LCP1	1.48365e-124	0.332287	0.311	0.093	4.08122e-120	2
CELF1	2.48055e-124	0.491125	0.835	0.68	6.82349e-120	2
FAM135A	2.64567e-124	0.533127	0.835	0.695	7.2777e-120	2
GAK	3.49677e-124	0.500731	0.519	0.271	9.6189e-120	2
FEZ2	5.79089e-124	0.51461	0.621	0.389	1.59296e-119	2
RHOQ	1.4373e-123	0.508719	0.554	0.302	3.95374e-119	2
RAPH1	2.56286e-123	0.524316	0.777	0.599	7.04991e-119	2
RAP1GAP2	2.559e-122	0.455191	0.493	0.225	7.03928e-118	2
SCAF11	9.24092e-122	0.471087	0.817	0.667	2.54199e-117	2
SLC39A11	1.44645e-121	0.519525	0.65	0.393	3.9789e-117	2
IKBKB	8.42891e-121	0.506658	0.539	0.291	2.31862e-116	2
EPS15	1.02757e-120	0.554088	0.658	0.431	2.82665e-116	2
LINC00578	1.29445e-120	0.427953	0.275	0.081	3.56077e-116	2
SNX2	1.29605e-120	0.524587	0.558	0.318	3.56517e-116	2
RNF125	1.34958e-120	0.384419	0.451	0.199	3.71242e-116	2
GSN	7.66541e-120	0.455251	0.746	0.542	2.1086e-115	2
SLC1A3	1.26289e-119	0.495497	0.856	0.694	3.47396e-115	2
GEMIN7-AS1	1.4513e-119	0.524985	0.429	0.189	3.99225e-115	2
ATG16L2	1.49315e-119	0.488204	0.504	0.257	4.10737e-115	2
FKBP5	1.9834e-119	0.562015	0.476	0.23	5.45594e-115	2
ZFAND3	4.08614e-118	0.413874	0.923	0.829	1.12402e-113	2
RNF130	9.69171e-118	0.471352	0.873	0.739	2.666e-113	2
CTSH	2.11785e-116	0.332781	0.412	0.163	5.82578e-112	2
SGK3	2.36975e-116	0.551221	0.726	0.532	6.51871e-112	2
AP003354.2	2.57746e-116	0.463375	0.369	0.146	7.09008e-112	2
ARPC2	4.17899e-116	0.499965	0.602	0.373	1.14956e-111	2
ARHGAP6	6.3593e-116	0.712912	0.684	0.514	1.74932e-111	2
AC009950.1	9.66512e-116	0.392483	0.317	0.109	2.65868e-111	2
BROX	1.18825e-115	0.477266	0.43	0.196	3.26864e-111	2
METTL9	1.20345e-115	0.475005	0.512	0.27	3.31044e-111	2
YPEL2	1.39897e-115	0.476013	0.466	0.22	3.84828e-111	2
KANSL1	2.7144e-115	0.419663	0.892	0.79	7.46677e-111	2
CNPY3	2.86049e-115	0.349082	0.315	0.106	7.86865e-111	2
[truncated: 8,171 more rows]

## Sheet: S4f) ICGC_PA74 combined
gene	p_val	avg_logFC	pct.1	pct.2	p_val_adj	cluster
[truncated: 10,971 more rows]

[truncated: 3 more sheets: S4g) I007_024 standard, S4h) I007_024 short, S4i) I007_024 combined]
