# Supplementary material for: A simplified preparation method for single-nucleus RNA-sequencing using long-term frozen brain tumor tissues
Source: Sci Rep. 2025 Apr 14;15:12849. doi: 10.1038/s41598-025-97053-9 (PMC11997191; doi:10.1038/s41598-025-97053-9)
Supplement: Supplementary file 3 — Supplementary Information 3. [file 41598_2025_97053_MOESM3_ESM.xlsx]

## Sheet: S5a) GBM PDX
Table S5a. Enrichment analysis of specific upregulated DEGs of GBM PDX sample based on GSEA MSigDB 7.0 database using hypergeometric test.
Cluster	GeneSet	P-val	NumDEG	NumRefGenes
OPC-like	VERHAAK_GLIOBLASTOMA_PRONEURAL	-2.15559e-11	22	176
OPC-like	DACOSTA_UV_RESPONSE_VIA_ERCC3_DN	3.66874e-11	48	855
OPC-like	GRYDER_PAX3FOXO1_ENHANCERS_IN_TADS	3.83018e-11	53	1009
OPC-like	GOBERT_OLIGODENDROCYTE_DIFFERENTIATION_DN	4.54541e-11	98	1065
OPC-like	LEIN_OLIGODENDROCYTE_MARKERS	1.12092e-08	11	74
OPC-like	CUI_TCF21_TARGETS_2_DN	2.95216e-08	40	823
OPC-like	GOBERT_CORE_OLIGODENDROCYTE_DIFFERENTIATION	6.19199e-08	8	42
OPC-like	ASTON_MAJOR_DEPRESSIVE_DISORDER_DN	3.15214e-07	14	159
OPC-like	LIM_MAMMARY_STEM_CELL_UP	3.51023e-07	26	469
OPC-like	ZHENG_BOUND_BY_FOXP3	5.13745e-07	26	478
OPC-like	REACTOME_AXON_GUIDANCE	9.55177e-07	28	553
OPC-like	DAZARD_RESPONSE_TO_UV_NHEK_DN	1.14899e-06	19	300
OPC-like	GRYDER_PAX3FOXO1_TOP_ENHANCERS	1.19042e-06	24	440
OPC-like	DAZARD_UV_RESPONSE_CLUSTER_G6	3.14799e-06	12	144
OPC-like	HELLER_HDAC_TARGETS_DN	3.1823e-06	18	293
OPC-like	DACOSTA_UV_RESPONSE_VIA_ERCC3_COMMON_DN	3.39627e-06	24	466
OPC-like	HELLER_HDAC_TARGETS_SILENCED_BY_METHYLATION_DN	6.45569e-06	17	280
OPC-like	BIOCARTA_PDZS_PATHWAY	7.88459e-06	4	16
OPC-like	LU_AGING_BRAIN_UP	9.21096e-06	16	260
OPC-like	VANTVEER_BREAST_CANCER_ESR1_DN	1.18543e-05	16	265
OPC-like	KINSEY_TARGETS_OF_EWSR1_FLII_FUSION_DN	1.85653e-05	18	331
OPC-like	VERHAAK_AML_WITH_NPM1_MUTATED_DN	1.9722e-05	15	248
OPC-like	BIOCARTA_MYOSIN_PATHWAY	2.23528e-05	3	10
OPC-like	BENPORATH_NANOG_TARGETS	2.26877e-05	38	987
OPC-like	DAVICIONI_TARGETS_OF_PAX_FOXO1_FUSIONS_UP	3.06483e-05	15	257
OPC-like	CHICAS_RB1_TARGETS_CONFLUENT	3.17471e-05	25	562
OPC-like	GRYDER_PAX3FOXO1_ENHANCERS_KO_DOWN	3.52936e-05	21	438
OPC-like	MIYAGAWA_TARGETS_OF_EWSR1_ETS_FUSIONS_DN	3.81764e-05	14	234
OPC-like	JAATINEN_HEMATOPOIETIC_STEM_CELL_UP	3.81783e-05	17	319
OPC-like	VANHARANTA_UTERINE_FIBROID_WITH_7Q_DELETION_DN	4.04694e-05	5	35
OPC-like	HASLINGER_B_CLL_WITH_13Q14_DELETION	5.46661e-05	4	23
OPC-like	LIM_MAMMARY_LUMINAL_MATURE_DN	5.92344e-05	8	93
OPC-like	KIM_WT1_TARGETS_UP	6.05808e-05	13	216
OPC-like	REACTOME_DEVELOPMENTAL_BIOLOGY	6.35296e-05	40	1103
OPC-like	DAWSON_METHYLATED_IN_LYMPHOMA_TCL1	6.81157e-05	6	55
OPC-like	ZHENG_FOXP3_TARGETS_IN_THYMUS_UP	7.39554e-05	12	193
OPC-like	PLASARI_TGFB1_TARGETS_10HR_DN	7.4558e-05	14	248
OPC-like	REACTOME_L1CAM_INTERACTIONS	7.88504e-05	9	119
OPC-like	CHARAFE_BREAST_CANCER_LUMINAL_VS_MESENCHYMAL_DN	8.4236e-05	21	464
OPC-like	REN_ALVEOLAR_RHABDOMYOSARCOMA_UP	8.94993e-05	8	98
OPC-like	KAAB_HEART_ATRIUM_VS_VENTRICLE_UP	0.000102189	14	255
OPC-like	ULE_SPLICING_VIA_NOVA2	0.000102233	5	41
OPC-like	DUTERTRE_ESTRADIOL_RESPONSE_24HR_DN	0.000103314	22	503
OPC-like	PID_CXCR4_PATHWAY	0.000104797	8	100
OPC-like	DAVICIONI_PAX_FOXO1_SIGNATURE_IN_ARMS_UP	0.000107585	6	59
OPC-like	VECCHI_GASTRIC_CANCER_ADVANCED_VS_EARLY_UP	0.0001103	11	174
OPC-like	RODRIGUES_THYROID_CARCINOMA_POORLY_DIFFERENTIATED_DN	0.000115237	30	778
OPC-like	HUMMEL_BURKITTS_LYMPHOMA_UP	0.000117455	5	42
OPC-like	HARRIS_BRAIN_CANCER_PROGENITORS	0.000117455	5	42
OPC-like	REACTOME_CA2PLUS_PATHWAY	0.00011991	6	60
AC-like	RUIZ_TNC_TARGETS_UP	-3.1054e-11	22	155
AC-like	RODRIGUES_THYROID_CARCINOMA_ANAPLASTIC_DN	-1.70488e-11	42	527
AC-like	LU_AGING_BRAIN_UP	-1.59872e-14	32	260
AC-like	RODRIGUES_THYROID_CARCINOMA_POORLY_DIFFERENTIATED_DN	9.06941e-13	55	778
AC-like	GRYDER_PAX3FOXO1_ENHANCERS_KO_DOWN	2.6058e-12	32	438
AC-like	LEIN_ASTROCYTE_MARKERS	5.06339e-12	14	40
AC-like	KINSEY_TARGETS_OF_EWSR1_FLII_FUSION_DN	1.18843e-11	31	331
AC-like	WONG_ADULT_TISSUE_STEM_MODULE	2.38436e-11	46	709
AC-like	RIGGI_EWING_SARCOMA_PROGENITOR_UP	5.29177e-11	32	433
AC-like	PICCALUGA_ANGIOIMMUNOBLASTIC_LYMPHOMA_UP	6.42617e-11	23	208
AC-like	BLALOCK_ALZHEIMERS_DISEASE_UP	6.66931e-11	75	1667
AC-like	BERENJENO_TRANSFORMED_BY_RHOA_DN	9.58754e-11	30	388
AC-like	GOBERT_OLIGODENDROCYTE_DIFFERENTIATION_DN	1.04831e-10	55	1065
AC-like	YAMAZAKI_TCEB3_TARGETS_UP	2.55071e-10	18	160
AC-like	DUTERTRE_ESTRADIOL_RESPONSE_24HR_DN	4.89277e-10	33	503
AC-like	LIU_PROSTATE_CANCER_DN	9.38347e-10	32	490
AC-like	SERVITJA_ISLET_HNF1A_TARGETS_UP	2.84226e-09	17	162
AC-like	DACOSTA_UV_RESPONSE_VIA_ERCC3_DN	3.92806e-09	44	855
AC-like	JOHANSSON_BRAIN_CANCER_EARLY_VS_LATE_DN	4.2129e-09	9	41
AC-like	VERRECCHIA_EARLY_RESPONSE_TO_TGFB1	4.45645e-09	10	53
AC-like	GRYDER_PAX3FOXO1_ENHANCERS_IN_TADS	4.7794e-09	49	1009
AC-like	DELYS_THYROID_CANCER_DN	6.0524e-09	20	232
AC-like	COLIN_PILOCYTIC_ASTROCYTOMA_VS_GLIOBLASTOMA_UP	8.66525e-09	8	33
AC-like	CUI_TCF21_TARGETS_2_DN	1.0514e-08	42	823
AC-like	ABRAHAM_ALPC_VS_MULTIPLE_MYELOMA_UP	1.44713e-08	7	25
AC-like	BROWNE_HCMV_INFECTION_24HR_DN	1.93249e-08	15	143
AC-like	LIM_MAMMARY_LUMINAL_MATURE_DN	2.80937e-08	12	93
AC-like	CHICAS_RB1_TARGETS_CONFLUENT	2.98798e-08	32	562
AC-like	TOMLINS_PROSTATE_CANCER_DN	4.31384e-08	8	39
AC-like	CREIGHTON_ENDOCRINE_THERAPY_RESISTANCE_5	4.60192e-08	29	489
AC-like	BOQUEST_STEM_CELL_UP	4.92018e-08	20	261
AC-like	LEE_BMP2_TARGETS_UP	5.69323e-08	38	751
AC-like	LINDGREN_BLADDER_CANCER_CLUSTER_2B	5.70565e-08	25	387
AC-like	CUI_TCF21_TARGETS_2_UP	5.97552e-08	26	414
AC-like	GOZGIT_ESR1_TARGETS_DN	9.75067e-08	38	766
AC-like	SABATES_COLORECTAL_ADENOMA_DN	9.92779e-08	21	296
AC-like	CLIMENT_BREAST_CANCER_COPY_NUMBER_UP	1.25116e-07	6	22
AC-like	IZADPANAH_STEM_CELL_ADIPOSE_VS_BONE_DN	1.38379e-07	12	106
AC-like	SWEET_LUNG_CANCER_KRAS_DN	1.49741e-07	25	406
AC-like	MCBRYAN_PUBERTAL_BREAST_4_5WK_UP	1.8805e-07	19	258
AC-like	SENESE_HDAC2_TARGETS_DN	2.40245e-07	13	130
AC-like	PEDERSEN_METASTASIS_BY_ERBB2_ISOFORM_7	3.54532e-07	24	397
AC-like	HILLION_HMGA1_TARGETS	3.91034e-07	10	80
AC-like	HILLION_HMGA1B_TARGETS	3.91034e-07	10	80
AC-like	WEST_ADRENOCORTICAL_TUMOR_DN	3.97849e-07	29	539
AC-like	HELLER_HDAC_TARGETS_SILENCED_BY_METHYLATION_UP	4.9108e-07	26	459
AC-like	ZHU_CMV_ALL_DN	4.93918e-07	12	118
AC-like	VERHAAK_GLIOBLASTOMA_CLASSICAL	5.60784e-07	14	160
AC-like	REACTOME_ENDOSOMAL_VACUOLAR_PATHWAY	6.03989e-07	4	10
AC-like	WALLACE_PROSTATE_CANCER_DN	6.69125e-07	3	5
Cycling	FISCHER_G2_M_CELL_CYCLE	-5.24707e-11	52	235
Cycling	MORI_LARGE_PRE_BII_LYMPHOCYTE_UP	-4.99474e-11	20	84
Cycling	REACTOME_M_PHASE	-4.74207e-11	44	391
Cycling	MARKEY_RB1_ACUTE_LOF_UP	-4.42522e-11	41	232
Cycling	REACTOME_RHO_GTPASE_EFFECTORS	-4.38836e-11	31	320
Cycling	FISCHER_G1_S_CELL_CYCLE	-4.34781e-11	27	199
Cycling	GOLDRATH_ANTIGEN_RESPONSE	-4.25606e-11	40	354
Cycling	REACTOME_CELL_CYCLE	-4.21769e-11	75	641
Cycling	RUIZ_TNC_TARGETS_DN	-4.04619e-11	19	142
Cycling	REN_BOUND_BY_E2F	-3.94575e-11	17	61
Cycling	ZHOU_CELL_CYCLE_GENES_IN_IR_RESPONSE_6HR	-3.80085e-11	18	82
Cycling	PID_FANCONI_PATHWAY	-3.71476e-11	13	46
Cycling	ODONNELL_TARGETS_OF_MYC_AND_TFRC_DN	-3.66471e-11	12	46
Cycling	BENPORATH_ES_1	-3.65201e-11	29	378
Cycling	LINDGREN_BLADDER_CANCER_CLUSTER_1_DN	-3.59244e-11	32	377
Cycling	MARSON_BOUND_BY_E2F4_UNSTIMULATED	-3.34068e-11	95	681
Cycling	SHEPARD_BMYB_MORPHOLINO_DN	-2.93434e-11	22	202
Cycling	REACTOME_CELL_CYCLE_CHECKPOINTS	-2.81979e-11	38	290
Cycling	BASAKI_YBX1_TARGETS_UP	-2.81979e-11	43	290
Cycling	LI_WILMS_TUMOR_VS_FETAL_KIDNEY_1_DN	-2.72833e-11	29	163
Cycling	MOLENAAR_TARGETS_OF_CCND1_AND_CDK4_DN	-2.5512e-11	13	57
Cycling	WHITFIELD_CELL_CYCLE_G2_M	-2.4841e-11	28	200
Cycling	REACTOME_MITOTIC_METAPHASE_AND_ANAPHASE	-2.4841e-11	26	200
Cycling	BENPORATH_CYCLING_GENES	-2.4611e-11	80	647
Cycling	GRAHAM_NORMAL_QUIESCENT_VS_NORMAL_DIVIDING_DN	-2.29838e-11	23	88
Cycling	MORI_IMMATURE_B_LYMPHOCYTE_DN	-2.29838e-11	23	88
Cycling	REACTOME_HDR_THROUGH_HOMOLOGOUS_RECOMBINATION_HRR	-2.28406e-11	15	66
Cycling	JOHNSTONE_PARVB_TARGETS_3_DN	-2.26861e-11	79	864
Cycling	HAMAI_APOPTOSIS_VIA_TRAIL_UP	-2.25027e-11	56	658
Cycling	VANTVEER_BREAST_CANCER_METASTASIS_DN	-2.22127e-11	22	128
Cycling	LEE_EARLY_T_LYMPHOCYTE_UP	-2.18474e-11	30	108
Cycling	AFFAR_YY1_TARGETS_DN	-2.14069e-11	25	252
Cycling	NAKAYAMA_SOFT_TISSUE_TUMORS_PCA2_UP	-2.11386e-11	15	88
Cycling	REACTOME_CELL_CYCLE_MITOTIC	-1.93803e-11	62	535
Cycling	CHIANG_LIVER_CANCER_SUBCLASS_PROLIFERATION_UP	-1.90903e-11	35	178
Cycling	ODONNELL_TFRC_TARGETS_DN	-1.88758e-11	28	135
Cycling	BERENJENO_TRANSFORMED_BY_RHOA_UP	-1.8753e-11	61	539
Cycling	CHICAS_RB1_TARGETS_GROWING	-1.84983e-11	29	242
Cycling	FUJII_YBX1_TARGETS_DN	-1.84703e-11	35	192
Cycling	MANALO_HYPOXIA_DN	-1.74241e-11	29	291
Cycling	REACTOME_DNA_DOUBLE_STRAND_BREAK_REPAIR	-1.66525e-11	24	165
Cycling	KONG_E2F3_TARGETS	-1.60014e-11	28	95
Cycling	PUJANA_ATM_PCC_NETWORK	-1.59499e-11	65	1393
Cycling	KAUFFMANN_MELANOMA_RELAPSE_UP	-1.57476e-11	18	60
Cycling	VANTVEER_BREAST_CANCER_POOR_PROGNOSIS	-1.54163e-11	12	57
Cycling	MORI_PRE_BI_LYMPHOCYTE_UP	-1.47946e-11	15	78
Cycling	REACTOME_HOMOLOGY_DIRECTED_REPAIR	-1.44968e-11	18	137
Cycling	ZHAN_MULTIPLE_MYELOMA_PR_UP	-1.41174e-11	18	45
Cycling	PID_PLK1_PATHWAY	-1.37381e-11	12	45
Cycling	YU_MYC_TARGETS_UP	-1.30025e-11	13	41
PN-like	VERHAAK_GLIOBLASTOMA_PRONEURAL	-2.28706e-11	16	176
PN-like	REACTOME_NEURONAL_SYSTEM	3.57903e-10	18	410
PN-like	RODRIGUES_THYROID_CARCINOMA_DN	5.85055e-09	8	76
PN-like	REACTOME_PHASE_1_INACTIVATION_OF_FAST_NAPLUS_CHANNELS	4.56285e-08	3	6
PN-like	HOELZEL_NF1_TARGETS_UP	1.06584e-07	9	139
PN-like	REACTOME_PROTEIN_PROTEIN_INTERACTIONS_AT_SYNAPSES	3.10775e-07	7	87
PN-like	GENTILE_UV_LOW_DOSE_DN	4.70447e-07	6	63
PN-like	REACTOME_DOPAMINE_NEUROTRANSMITTER_RELEASE_CYCLE	5.37879e-07	4	22
PN-like	BENPORATH_ES_WITH_H3K27ME3	6.78973e-07	25	1112
PN-like	RIGGI_EWING_SARCOMA_PROGENITOR_UP	1.29869e-06	14	433
PN-like	REACTOME_NEUROTRANSMITTER_RELEASE_CYCLE	2.01078e-06	5	50
PN-like	DAVICIONI_MOLECULAR_ARMS_VS_ERMS_UP	2.07796e-06	12	338
PN-like	GOZGIT_ESR1_TARGETS_DN	2.28248e-06	19	766
PN-like	REACTOME_L1CAM_INTERACTIONS	3.44239e-06	7	119
PN-like	GOBERT_OLIGODENDROCYTE_DIFFERENTIATION_DN	3.50707e-06	23	1065
PN-like	IKEDA_MIR1_TARGETS_DN	4.12764e-06	2	5
PN-like	BHAT_ESR1_TARGETS_NOT_VIA_AKT1_DN	4.30489e-06	6	87
PN-like	GRYDER_PAX3FOXO1_ENHANCERS_IN_TADS	4.53958e-06	22	1009
PN-like	REACTOME_ACTIVATION_OF_NMDA_RECEPTORS_AND_POSTSYNAPTIC_EVENTS	5.8221e-06	6	91
PN-like	REACTOME_TRANSMISSION_ACROSS_CHEMICAL_SYNAPSES	6.84362e-06	10	268
PN-like	KONDO_PROSTATE_CANCER_HCP_WITH_H3K27ME3	7.23198e-06	6	94
PN-like	IVANOVA_HEMATOPOIESIS_STEM_CELL	1.06613e-05	8	182
PN-like	SCHAEFFER_PROSTATE_DEVELOPMENT_48HR_DN	1.25582e-05	12	398
PN-like	REACTOME_VOLTAGE_GATED_POTASSIUM_CHANNELS	1.5462e-05	4	42
PN-like	GOBERT_CORE_OLIGODENDROCYTE_DIFFERENTIATION	1.5462e-05	4	42
PN-like	KEGG_GLYCOSAMINOGLYCAN_BIOSYNTHESIS_CHONDROITIN_SULFATE	1.67261e-05	3	21
PN-like	GUENTHER_GROWTH_SPHERICAL_VS_ADHERENT_UP	1.67261e-05	3	21
PN-like	RIGGI_EWING_SARCOMA_PROGENITOR_DN	1.71166e-05	8	193
PN-like	REACTOME_SIGNALING_BY_NOTCH1	1.73551e-05	5	72
PN-like	BLALOCK_ALZHEIMERS_DISEASE_DN	1.88274e-05	24	1246
PN-like	REACTOME_LONG_TERM_POTENTIATION	2.03274e-05	3	22
PN-like	REACTOME_NOTCH1_INTRACELLULAR_DOMAIN_REGULATES_TRANSCRIPTION	2.43412e-05	4	46
PN-like	ZHAN_MULTIPLE_MYELOMA_PR_DN	3.00539e-05	4	48
PN-like	REACTOME_PI3K_EVENTS_IN_ERBB4_SIGNALING	3.39323e-05	2	9
PN-like	REACTOME_REGULATION_OF_COMMISSURAL_AXON_PATHFINDING_BY_SLIT_AND_ROBO	3.39323e-05	2	9
PN-like	DING_LUNG_CANCER_MUTATED_SIGNIFICANTLY	3.45597e-05	3	25
PN-like	GRESHOCK_CANCER_COPY_NUMBER_UP	3.85221e-05	10	322
PN-like	MIKKELSEN_MEF_HCP_WITH_H3K27ME3	4.67896e-05	14	581
PN-like	REACTOME_NOTCH_HLH_TRANSCRIPTION_PATHWAY	4.74061e-05	3	27
PN-like	MIKKELSEN_IPS_ICP_WITH_H3K27ME3	4.89219e-05	4	53
PN-like	REACTOME_SIGNALING_BY_NON_RECEPTOR_TYROSINE_KINASES	4.89219e-05	4	53
PN-like	KEGG_AXON_GUIDANCE	5.44976e-05	6	128
PN-like	WATANABE_COLON_CANCER_MSI_VS_MSS_UP	5.49946e-05	3	28
PN-like	DUTERTRE_ESTRADIOL_RESPONSE_6HR_DN	6.21673e-05	5	90
PN-like	REACTOME_NEUREXINS_AND_NEUROLIGINS	6.39914e-05	4	56
PN-like	ABBUD_LIF_SIGNALING_2_UP	6.59379e-05	2	11
PN-like	BOYERINAS_ONCOFETAL_TARGETS_OF_LET7A1	6.59379e-05	2	11
PN-like	REACTOME_NOTCH2_INTRACELLULAR_DOMAIN_REGULATES_TRANSCRIPTION	6.59379e-05	2	11
PN-like	BENPORATH_SUZ12_TARGETS	6.6173e-05	20	1032
PN-like	REACTOME_SIGNALING_BY_NOTCH1_IN_CANCER	6.97369e-05	4	57

## Sheet: S5b) ICGC_GBM61
Table S4b. Enrichment analysis of specific upregulated DEGs of ICGC_GBM61 sample based on GSEA MSigDB 7.0 database using hypergeometric test.
Cluster	GeneSet	P-val	NumDEG	NumRefGenes
NPC-like	ANDERSEN_LIVER_CANCER_KRT19_UP	-7.20244e-11	8	34
NPC-like	REACTOME_RRNA_PROCESSING	-6.8433e-11	46	204
NPC-like	REACTOME_NONSENSE_MEDIATED_DECAY_NMD_INDEPENDENT_OF_THE_EXON_JUNCTION_COMPLEX_EJC	-3.32245e-11	46	95
NPC-like	BILANGES_SERUM_RESPONSE_TRANSLATION	-3.20055e-11	10	26
NPC-like	JISON_SICKLE_CELL_DISEASE_DN	-2.95239e-11	17	185
NPC-like	PECE_MAMMARY_STEM_CELL_UP	-2.92522e-11	21	137
NPC-like	KIM_BIPOLAR_DISORDER_OLIGODENDROCYTE_DENSITY_CORR_UP	-2.15417e-11	27	680
NPC-like	REACTOME_RRNA_PROCESSING_IN_THE_NUCLEUS_AND_CYTOSOL	-1.72191e-11	46	192
NPC-like	BILANGES_SERUM_AND_RAPAMYCIN_SENSITIVE_GENES	-1.67344e-11	15	50
NPC-like	CHNG_MULTIPLE_MYELOMA_HYPERPLOID_UP	-1.63134e-11	21	53
NPC-like	REACTOME_EUKARYOTIC_TRANSLATION_INITIATION	-1.37641e-11	47	119
NPC-like	POMEROY_MEDULLOBLASTOMA_DESMOPLASIC_VS_CLASSIC_DN	-1.31855e-11	10	60
NPC-like	HSIAO_HOUSEKEEPING_GENES	-1.21123e-11	50	397
NPC-like	REACTOME_METABOLISM_OF_RNA	-6.61027e-12	52	671
NPC-like	REACTOME_TRANSLATION	-3.88312e-12	48	294
NPC-like	REACTOME_INFLUENZA_INFECTION	8.79519e-13	48	155
NPC-like	REACTOME_ACTIVATION_OF_THE_MRNA_UPON_BINDING_OF_THE_CAP_BINDING_COMPLEX_AND_EIFS_AND_SUBSEQUENT_BINDING_TO_43S	8.03968e-12	18	59
NPC-like	REACTOME_REGULATION_OF_EXPRESSION_OF_SLITS_AND_ROBOS	8.97615e-12	48	171
NPC-like	DAZARD_UV_RESPONSE_CLUSTER_G1	9.06708e-12	10	61
NPC-like	LI_AMPLIFIED_IN_LUNG_CANCER	9.8288e-12	15	181
NPC-like	POMEROY_MEDULLOBLASTOMA_PROGNOSIS_DN	9.9607e-12	10	43
NPC-like	MARTENS_TRETINOIN_RESPONSE_DN	1.11023e-11	37	838
NPC-like	REACTOME_DISEASE	1.75259e-11	57	1074
NPC-like	KEGG_RIBOSOME	1.98869e-11	44	87
NPC-like	REACTOME_SIGNALING_BY_ROBO_RECEPTORS	2.03906e-11	48	217
NPC-like	OSMAN_BLADDER_CANCER_DN	2.19257e-11	32	421
NPC-like	TIEN_INTESTINE_PROBIOTICS_24HR_DN	2.21718e-11	25	214
NPC-like	REACTOME_SRP_DEPENDENT_COTRANSLATIONAL_PROTEIN_TARGETING_TO_MEMBRANE	2.41188e-11	46	112
NPC-like	TIEN_INTESTINE_PROBIOTICS_6HR_UP	2.43964e-11	14	52
NPC-like	YAMASHITA_LIVER_CANCER_WITH_EPCAM_UP	2.43964e-11	14	52
NPC-like	WANG_TUMOR_INVASIVENESS_UP	2.46086e-11	20	360
NPC-like	REACTOME_AXON_GUIDANCE	2.5369e-11	54	553
NPC-like	REACTOME_SELENOAMINO_ACID_METABOLISM	2.84334e-11	47	117
NPC-like	REACTOME_METABOLISM_OF_AMINO_ACIDS_AND_DERIVATIVES	3.32339e-11	49	371
NPC-like	REACTOME_NONSENSE_MEDIATED_DECAY_NMD	3.91186e-11	46	115
NPC-like	REACTOME_INFECTIOUS_DISEASE	3.98819e-11	51	381
NPC-like	REACTOME_DEVELOPMENTAL_BIOLOGY	4.61213e-11	56	1103
NPC-like	HOLLEMAN_ASPARAGINASE_RESISTANCE_B_ALL_UP	4.64264e-11	8	27
NPC-like	YAGI_AML_WITH_INV_16_TRANSLOCATION	6.04904e-11	20	408
NPC-like	HOLLEMAN_VINCRISTINE_RESISTANCE_ALL_DN	1.08162e-10	6	19
NPC-like	KIM_ALL_DISORDERS_OLIGODENDROCYTE_NUMBER_CORR_UP	5.55949e-10	25	754
NPC-like	ABE_INNER_EAR	1.21498e-09	7	42
NPC-like	HEDENFALK_BREAST_CANCER_BRACX_UP	3.90175e-09	5	18
NPC-like	FLOTHO_PEDIATRIC_ALL_THERAPY_RESPONSE_UP	6.28575e-09	7	51
NPC-like	LEE_LIVER_CANCER_MYC_UP	8.61576e-09	7	53
NPC-like	ONKEN_UVEAL_MELANOMA_DN	1.14635e-08	19	528
NPC-like	HILLION_HMGA1B_TARGETS	1.44623e-08	8	80
NPC-like	HOSHIDA_LIVER_CANCER_SUBCLASS_S2	2.57758e-08	9	114
NPC-like	MODY_HIPPOCAMPUS_PRENATAL	2.58724e-08	6	40
NPC-like	CAIRO_HEPATOBLASTOMA_CLASSES_UP	2.70005e-08	20	610
Microglia	KEGG_ANTIGEN_PROCESSING_AND_PRESENTATION	-3.20519e-11	10	87
Microglia	BIOCARTA_MHC_PATHWAY	2.78378e-11	5	13
Microglia	SWEET_LUNG_CANCER_KRAS_UP	3.77238e-11	18	465
Microglia	MCLACHLAN_DENTAL_CARIES_UP	5.51543e-11	18	264
Microglia	VERHAAK_GLIOBLASTOMA_MESENCHYMAL	7.72271e-11	13	215
Microglia	REACTOME_NEUTROPHIL_DEGRANULATION	1.28391e-10	17	477
Microglia	KIM_LRRC3B_TARGETS	1.91406e-10	6	29
Microglia	CAVARD_LIVER_CANCER_MALIGNANT_VS_BENIGN	3.52118e-10	6	31
Microglia	FULCHER_INFLAMMATORY_RESPONSE_LECTIN_VS_LPS_DN	4.37038e-10	16	449
Microglia	LAIHO_COLORECTAL_CANCER_SERRATED_UP	6.89465e-10	9	114
Microglia	KEGG_ALLOGRAFT_REJECTION	8.03715e-10	6	36
Microglia	REACTOME_ENDOSOMAL_VACUOLAR_PATHWAY	1.05407e-09	4	10
Microglia	REACTOME_INTERFERON_GAMMA_SIGNALING	1.80388e-09	8	92
Microglia	KEGG_GRAFT_VERSUS_HOST_DISEASE	1.84308e-09	6	40
Microglia	REACTOME_INNATE_IMMUNE_SYSTEM	2.32275e-09	24	1103
Microglia	KEGG_TYPE_I_DIABETES_MELLITUS	2.61085e-09	6	42
Microglia	ENK_UV_RESPONSE_EPIDERMIS_DN	3.25103e-09	16	512
Microglia	MARKEY_RB1_ACUTE_LOF_DN	4.05706e-09	11	226
Microglia	WIELAND_UP_BY_HBV_INFECTION	4.46131e-09	8	102
Microglia	GAURNIER_PSMD4_TARGETS	5.20507e-09	7	72
Microglia	WINTER_HYPOXIA_METAGENE	8.34761e-09	11	241
Microglia	KEGG_AUTOIMMUNE_THYROID_DISEASE	1.08005e-08	6	51
Microglia	PAPASPYRIDONOS_UNSTABLE_ATEROSCLEROTIC_PLAQUE_UP	1.23867e-08	6	52
Microglia	TIEN_INTESTINE_PROBIOTICS_6HR_UP	1.23867e-08	6	52
Microglia	MARKEY_RB1_CHRONIC_LOF_DN	1.39791e-08	8	116
Microglia	NADLER_OBESITY_UP	1.85493e-08	6	55
Microglia	LINDGREN_BLADDER_CANCER_CLUSTER_2B	2.85883e-08	13	387
Microglia	REACTOME_SCAVENGING_BY_CLASS_A_RECEPTORS	3.43682e-08	4	18
Microglia	KINSEY_TARGETS_OF_EWSR1_FLII_FUSION_DN	3.44105e-08	12	331
Microglia	HELLER_HDAC_TARGETS_SILENCED_BY_METHYLATION_UP	3.54326e-08	14	459
Microglia	RUTELLA_RESPONSE_TO_HGF_VS_CSF2RB_AND_IL4_UP	6.12266e-08	13	411
Microglia	RODRIGUES_THYROID_CARCINOMA_POORLY_DIFFERENTIATED_DN	6.32059e-08	18	778
Microglia	HOSHIDA_LIVER_CANCER_SUBCLASS_S1	6.4912e-08	10	234
Microglia	SCHUETZ_BREAST_CANCER_DUCTAL_INVASIVE_UP	6.90235e-08	12	351
Microglia	CHEN_METABOLIC_SYNDROM_NETWORK	7.58866e-08	23	1212
Microglia	BIOCARTA_CTLA4_PATHWAY	8.04976e-08	4	21
Microglia	JOHNSTONE_PARVB_TARGETS_2_UP	8.76998e-08	8	143
Microglia	KEGG_VIRAL_MYOCARDITIS	9.32535e-08	6	69
Microglia	HUANG_GATA2_TARGETS_UP	1.04986e-07	8	146
Microglia	PEDERSEN_METASTASIS_BY_ERBB2_ISOFORM_4	1.22867e-07	7	107
Microglia	TAKEDA_TARGETS_OF_NUP98_HOXA9_FUSION_10D_DN	1.2516e-07	8	149
Microglia	GNATENKO_PLATELET_SIGNATURE	1.31723e-07	5	44
Microglia	JIANG_HYPOXIA_NORMAL	1.47194e-07	9	200
Microglia	SARRIO_EPITHELIAL_MESENCHYMAL_TRANSITION_DN	1.48713e-07	8	152
Microglia	REACTOME_INTERFERON_SIGNALING	1.54261e-07	9	201
Microglia	WEST_ADRENOCORTICAL_CARCINOMA_VS_ADENOMA_DN	1.65999e-07	4	24
Microglia	REACTOME_ANTIGEN_PRESENTATION:_FOLDING_ASSEMBLY_AND_PEPTIDE_LOADING_OF_CLASS_I_MHC	1.65999e-07	4	24
Microglia	IIZUKA_LIVER_CANCER_EARLY_RECURRENCE	1.66013e-07	3	10
Microglia	BIOCARTA_BBCELL_PATHWAY	1.66013e-07	3	10
Microglia	BIOCARTA_EOSINOPHILS_PATHWAY	1.66013e-07	3	10

## Sheet: S5c) ICGC_PA56
Table S4c. Enrichment analysis of specific upregulated DEGs of ICGC_PA56 sample based on GSEA MSigDB 7.0 database using hypergeometric test.
Cluster	GeneSet	P-val	NumDEG	NumRefGenes
MAPK	REACTOME_NEURONAL_SYSTEM	-2.67926e-11	27	410
MAPK	VERHAAK_GLIOBLASTOMA_PRONEURAL	1.28819e-11	25	176
MAPK	REACTOME_PROTEIN_PROTEIN_INTERACTIONS_AT_SYNAPSES	2.87342e-11	12	87
MAPK	BENPORATH_SUZ12_TARGETS	8.57761e-11	40	1032
MAPK	GOBERT_OLIGODENDROCYTE_DIFFERENTIATION_DN	2.06821e-10	40	1065
MAPK	REACTOME_NEUREXINS_AND_NEUROLIGINS	1.18969e-09	9	56
MAPK	GOZGIT_ESR1_TARGETS_DN	8.86354e-09	30	766
MAPK	REACTOME_IONOTROPIC_ACTIVITY_OF_KAINATE_RECEPTORS	2.95154e-08	4	9
MAPK	BENPORATH_ES_WITH_H3K27ME3	7.9338e-08	36	1112
MAPK	MASSARWEH_TAMOXIFEN_RESISTANCE_DN	1.04368e-07	15	255
MAPK	ACEVEDO_METHYLATED_IN_LIVER_CANCER_DN	1.43139e-07	30	862
MAPK	DACOSTA_UV_RESPONSE_VIA_ERCC3_DN	3.87986e-07	29	855
MAPK	RIGGI_EWING_SARCOMA_PROGENITOR_UP	4.55862e-07	19	433
MAPK	BENPORATH_PRC2_TARGETS	5.86308e-07	24	648
MAPK	MIKKELSEN_MEF_HCP_WITH_H3K27ME3	1.03613e-06	22	581
MAPK	HOELZEL_NF1_TARGETS_UP	1.06218e-06	10	139
MAPK	REACTOME_ACTIVATION_OF_KAINATE_RECEPTORS_UPON_GLUTAMATE_BINDING	1.08929e-06	5	29
MAPK	REACTOME_DSCAM_INTERACTIONS	4.07893e-06	3	10
MAPK	REACTOME_SODIUM_CALCIUM_EXCHANGERS	4.07893e-06	3	10
MAPK	GUENTHER_GROWTH_SPHERICAL_VS_ADHERENT_UP	4.24718e-06	4	21
MAPK	DACOSTA_UV_RESPONSE_VIA_ERCC3_COMMON_DN	5.65853e-06	18	466
MAPK	REACTOME_TRANSMISSION_ACROSS_CHEMICAL_SYNAPSES	5.76788e-06	13	268
MAPK	MOHANKUMAR_HOXA1_TARGETS_DN	6.8329e-06	10	168
MAPK	REACTOME_CARDIAC_CONDUCTION	7.27111e-06	9	138
MAPK	ULE_SPLICING_VIA_NOVA2	9.16584e-06	5	41
MAPK	REACTOME_PHASE_0_RAPID_DEPOLARISATION	1.21863e-05	5	43
MAPK	BENPORATH_EED_TARGETS	1.24022e-05	30	1057
MAPK	HADDAD_B_LYMPHOCYTE_PROGENITOR	1.31958e-05	13	288
MAPK	REACTOME_ACTIVATED_NTRK3_SIGNALS_THROUGH_PI3K	1.69585e-05	2	5
MAPK	RIGGINS_TAMOXIFEN_RESISTANCE_DN	1.71889e-05	11	220
MAPK	SILIGAN_BOUND_BY_EWS_FLT1_FUSION	1.8181e-05	5	46
MAPK	DAVICIONI_MOLECULAR_ARMS_VS_ERMS_UP	1.95861e-05	14	338
MAPK	REN_ALVEOLAR_RHABDOMYOSARCOMA_UP	2.52672e-05	7	98
MAPK	REACTOME_CGMP_EFFECTS	2.5307e-05	3	15
MAPK	ZHENG_FOXP3_TARGETS_IN_THYMUS_UP	2.54728e-05	10	193
MAPK	REACTOME_CHONDROITIN_SULFATE_DERMATAN_SULFATE_METABOLISM	2.63565e-05	5	49
MAPK	REACTOME_NETRIN_1_SIGNALING	2.63565e-05	5	49
MAPK	REACTOME_INTERACTION_BETWEEN_L1_AND_ANKYRINS	2.72792e-05	4	30
MAPK	CHARAFE_BREAST_CANCER_BASAL_VS_MESENCHYMAL_DN	2.96585e-05	5	50
MAPK	MIKKELSEN_ES_ICP_WITH_H3K4ME3_AND_H3K27ME3	3.00219e-05	8	130
MAPK	BIOCARTA_PDZS_PATHWAY	3.34303e-05	3	16
MAPK	GRYDER_PAX3FOXO1_ENHANCERS_IN_TADS	3.34524e-05	28	1009
MAPK	BIOCARTA_RARRXR_PATHWAY	3.36196e-05	2	6
MAPK	REACTOME_PHASE_1_INACTIVATION_OF_FAST_NAPLUS_CHANNELS	3.36196e-05	2	6
MAPK	SCHAEFFER_PROSTATE_DEVELOPMENT_48HR_DN	3.58195e-05	15	398
MAPK	RODRIGUES_THYROID_CARCINOMA_DN	3.72128e-05	6	76
MAPK	REACTOME_NEUROTRANSMITTER_RECEPTORS_AND_POSTSYNAPTIC_SIGNAL_TRANSMISSION	4.06931e-05	10	203
MAPK	MIKKELSEN_IPS_ICP_WITH_H3K27ME3	4.16074e-05	5	53
MAPK	XU_HGF_SIGNALING_NOT_VIA_AKT1_48HR_DN	4.3312e-05	3	17
MAPK	COLIN_PILOCYTIC_ASTROCYTOMA_VS_GLIOBLASTOMA_UP	4.41423e-05	4	33
Microglia	DACOSTA_UV_RESPONSE_VIA_ERCC3_DN	4.98455e-11	28	855
Microglia	DACOSTA_UV_RESPONSE_VIA_ERCC3_COMMON_DN	3.51281e-10	18	466
Microglia	ZHENG_BOUND_BY_FOXP3	5.62849e-10	18	478
Microglia	REACTOME_RHO_GTPASE_CYCLE	2.04276e-09	10	138
Microglia	RODWELL_AGING_KIDNEY_UP	4.59316e-08	16	499
Microglia	STARK_PREFRONTAL_CORTEX_22Q11_DELETION_UP	7.6741e-08	10	195
Microglia	PILON_KLF1_TARGETS_DN	1.70457e-07	35	1988
Microglia	GOBERT_OLIGODENDROCYTE_DIFFERENTIATION_DN	2.97959e-07	23	1065
Microglia	LINDGREN_BLADDER_CANCER_CLUSTER_2B	3.49218e-07	13	387
Microglia	KINSEY_TARGETS_OF_EWSR1_FLII_FUSION_DN	3.5942e-07	12	331
Microglia	ZHAN_MULTIPLE_MYELOMA_PR_DN	7.23136e-07	5	48
Microglia	MARTINEZ_RESPONSE_TO_TRABECTEDIN	8.19857e-07	5	49
Microglia	LEE_DIFFERENTIATING_T_LYMPHOCYTE	8.48985e-07	9	198
Microglia	SMID_BREAST_CANCER_NORMAL_LIKE_UP	9.07357e-07	14	481
Microglia	CHEN_METABOLIC_SYNDROM_NETWORK	9.6707e-07	24	1212
Microglia	TURJANSKI_MAPK11_TARGETS	1.11288e-06	2	4
Microglia	BIOCARTA_MHC_PATHWAY	1.23159e-06	3	13
Microglia	RODRIGUES_THYROID_CARCINOMA_POORLY_DIFFERENTIATED_DN	1.49683e-06	18	778
Microglia	GRESHOCK_CANCER_COPY_NUMBER_UP	1.78215e-06	11	322
Microglia	CUI_TCF21_TARGETS_2_DN	3.52061e-06	18	823
Microglia	PID_RAC1_REG_PATHWAY	4.26928e-06	4	37
Microglia	BOHN_PRIMARY_IMMUNODEFICIENCY_SYNDROM_DN	4.26928e-06	4	37
Microglia	LINDGREN_BLADDER_CANCER_CLUSTER_2A_DN	4.34658e-06	7	140
Microglia	SCHUETZ_BREAST_CANCER_DUCTAL_INVASIVE_UP	4.3952e-06	11	351
Microglia	ENK_UV_RESPONSE_KERATINOCYTE_DN	4.64132e-06	13	480
Microglia	BASSO_CD40_SIGNALING_UP	5.20931e-06	6	102
Microglia	CREIGHTON_ENDOCRINE_THERAPY_RESISTANCE_5	5.76858e-06	13	489
Microglia	GRYDER_PAX3FOXO1_ENHANCERS_IN_TADS	6.00522e-06	20	1009
Microglia	THUM_SYSTOLIC_HEART_FAILURE_UP	6.52167e-06	12	428
Microglia	FLECHNER_BIOPSY_KIDNEY_TRANSPLANT_OK_VS_DONOR_UP	7.13757e-06	14	567
Microglia	YAGI_AML_WITH_T_8_21_TRANSLOCATION	7.1644e-06	11	368
Microglia	ONKEN_UVEAL_MELANOMA_UP	7.49278e-06	17	789
Microglia	LUI_THYROID_CANCER_CLUSTER_4	8.063e-06	3	20
Microglia	TURJANSKI_MAPK7_TARGETS	9.60123e-06	2	7
Microglia	MARIADASON_RESPONSE_TO_BUTYRATE_CURCUMIN_SULINDAC_TSA_1	9.60123e-06	2	7
Microglia	REACTOME_INACTIVATION_OF_CDC42_AND_RAC1	9.60123e-06	2	7
Microglia	REACTOME_SIGNALING_BY_RHO_GTPASES	1.10024e-05	12	449
Microglia	FULCHER_INFLAMMATORY_RESPONSE_LECTIN_VS_LPS_DN	1.10024e-05	12	449
Microglia	HOELZEL_NF1_TARGETS_DN	1.29475e-05	6	117
Microglia	RODRIGUES_THYROID_CARCINOMA_ANAPLASTIC_DN	1.37104e-05	13	527
Microglia	HASLINGER_B_CLL_WITH_13Q14_DELETION	1.45202e-05	3	23
Microglia	KUMAR_TARGETS_OF_MLL_AF9_FUSION	1.71804e-05	11	401
Microglia	XU_HGF_SIGNALING_NOT_VIA_AKT1_6HR	1.73387e-05	3	24
Microglia	DACOSTA_UV_RESPONSE_VIA_ERCC3_TTD_DN	1.85913e-05	5	83
Microglia	NEMETH_INFLAMMATORY_RESPONSE_LPS_UP	1.85913e-05	5	83
Microglia	DAVIES_MULTIPLE_MYELOMA_VS_MGUS_DN	2.054e-05	3	25
Microglia	MORI_MATURE_B_LYMPHOCYTE_UP	2.13223e-05	5	85
Microglia	RUTELLA_RESPONSE_TO_HGF_VS_CSF2RB_AND_IL4_UP	2.20104e-05	11	411
Microglia	XU_HGF_TARGETS_REPRESSED_BY_AKT1_UP	2.28278e-05	2	9
Microglia	GUTIERREZ_WALDENSTROEMS_MACROGLOBULINEMIA_1_UP	2.28278e-05	2	9
Endothelial	REACTOME_NONSENSE_MEDIATED_DECAY_NMD_INDEPENDENT_OF_THE_EXON_JUNCTION_COMPLEX_EJC	-5.05e-11	64	95
Endothelial	IGLESIAS_E2F_TARGETS_UP	-4.87324e-11	45	142
Endothelial	YAMAZAKI_TCEB3_TARGETS_UP	-4.7037e-11	41	160
Endothelial	ONKEN_UVEAL_MELANOMA_DN	-4.2339e-11	105	528
Endothelial	REN_ALVEOLAR_RHABDOMYOSARCOMA_DN	-3.55731e-11	98	406
Endothelial	SWEET_LUNG_CANCER_KRAS_DN	-3.55731e-11	104	406
Endothelial	KEGG_RIBOSOME	-3.41338e-11	61	87
Endothelial	HSIAO_HOUSEKEEPING_GENES	-3.19371e-11	172	397
Endothelial	CHNG_MULTIPLE_MYELOMA_HYPERPLOID_UP	-3.00571e-11	29	53
Endothelial	JISON_SICKLE_CELL_DISEASE_DN	-2.85114e-11	52	185
Endothelial	FLECHNER_BIOPSY_KIDNEY_TRANSPLANT_OK_VS_DONOR_UP	-2.79274e-11	130	567
Endothelial	SANA_TNF_SIGNALING_DN	-2.70608e-11	30	84
Endothelial	LI_AMPLIFIED_IN_LUNG_CANCER	-2.69786e-11	46	181
Endothelial	JOHNSTONE_PARVB_TARGETS_2_UP	-2.6336e-11	39	143
Endothelial	BILANGES_SERUM_AND_RAPAMYCIN_SENSITIVE_GENES	-2.37139e-11	25	50
Endothelial	PUJANA_ATM_PCC_NETWORK	-2.28826e-11	197	1393
Endothelial	RODRIGUES_THYROID_CARCINOMA_POORLY_DIFFERENTIATED_DN	-2.26386e-11	150	778
Endothelial	BLALOCK_ALZHEIMERS_DISEASE_UP	-2.1376e-11	264	1667
Endothelial	REACTOME_ACTIVATION_OF_THE_MRNA_UPON_BINDING_OF_THE_CAP_BINDING_COMPLEX_AND_EIFS_AND_SUBSEQUENT_BINDING_TO_43S	-2.09268e-11	34	59
Endothelial	REACTOME_AXON_GUIDANCE	-2.04063e-11	129	553
Endothelial	WEST_ADRENOCORTICAL_TUMOR_DN	-1.89948e-11	112	539
Endothelial	BAELDE_DIABETIC_NEPHROPATHY_DN	-1.84097e-11	90	434
Endothelial	REACTOME_RRNA_PROCESSING	-1.81566e-11	67	204
Endothelial	LINDGREN_BLADDER_CANCER_CLUSTER_2B	-1.72786e-11	80	387
Endothelial	SARRIO_EPITHELIAL_MESENCHYMAL_TRANSITION_DN	-1.66194e-11	45	152
Endothelial	REACTOME_TRANSLATION	-1.51321e-11	90	294
Endothelial	WANG_SMARCE1_TARGETS_UP	-1.4861e-11	63	290
Endothelial	CAIRO_HEPATOBLASTOMA_CLASSES_DN	-1.12808e-11	54	213
Endothelial	SCHLOSSER_SERUM_RESPONSE_DN	-1.0661e-11	121	701
Endothelial	TIEN_INTESTINE_PROBIOTICS_24HR_DN	-1.02822e-11	63	214
Endothelial	BOQUEST_STEM_CELL_CULTURED_VS_FRESH_UP	-9.7875e-12	92	426
Endothelial	WU_CELL_MIGRATION	-9.53504e-12	49	182
Endothelial	LEE_BMP2_TARGETS_UP	-8.99147e-12	133	751
Endothelial	SENESE_HDAC3_TARGETS_UP	-7.4063e-12	90	490
Endothelial	DACOSTA_UV_RESPONSE_VIA_ERCC3_COMMON_DN	-6.8523e-12	95	466
Endothelial	CHAUHAN_RESPONSE_TO_METHOXYESTRADIOL_DN	-6.59561e-12	33	104
Endothelial	REACTOME_METABOLISM_OF_RNA	-6.24834e-12	116	671
Endothelial	THUM_SYSTOLIC_HEART_FAILURE_UP	-6.20282e-12	85	428
Endothelial	TIEN_INTESTINE_PROBIOTICS_6HR_UP	-4.39182e-12	27	52
Endothelial	KIM_BIPOLAR_DISORDER_OLIGODENDROCYTE_DENSITY_CORR_UP	-3.84914e-12	128	680
Endothelial	REACTOME_EUKARYOTIC_TRANSLATION_INITIATION	-2.62834e-12	72	119
Endothelial	REACTOME_INFLUENZA_INFECTION	-2.02527e-12	71	155
Endothelial	LU_AGING_BRAIN_UP	-1.29452e-12	59	260
Endothelial	SCHAEFFER_PROSTATE_DEVELOPMENT_AND_CANCER_BOX2_UP	0	5	5
Endothelial	DIAZ_CHRONIC_MEYLOGENOUS_LEUKEMIA_UP	1.17051e-12	196	1398
Endothelial	REACTOME_DISEASE	1.46894e-12	192	1074
Endothelial	PECE_MAMMARY_STEM_CELL_UP	2.3993e-12	51	137
Endothelial	JOHNSTONE_PARVB_TARGETS_3_UP	3.88123e-12	86	431
Endothelial	KINSEY_TARGETS_OF_EWSR1_FLII_FUSION_DN	4.86433e-12	74	331
Endothelial	BUYTAERT_PHOTODYNAMIC_THERAPY_STRESS_UP	5.01432e-12	130	820
AC-like	LU_AGING_BRAIN_UP	-1.12175e-11	28	260
AC-like	BLALOCK_ALZHEIMERS_DISEASE_UP	-5.00999e-12	66	1667
AC-like	RODRIGUES_THYROID_CARCINOMA_POORLY_DIFFERENTIATED_DN	1.57433e-11	43	778
AC-like	LEIN_ASTROCYTE_MARKERS	1.76484e-11	11	40
AC-like	GOBERT_OLIGODENDROCYTE_DIFFERENTIATION_DN	1.87327e-11	51	1065
AC-like	DACOSTA_UV_RESPONSE_VIA_ERCC3_DN	4.11856e-11	50	855
AC-like	PICCALUGA_ANGIOIMMUNOBLASTIC_LYMPHOMA_UP	4.71175e-11	19	208
AC-like	RODRIGUES_THYROID_CARCINOMA_ANAPLASTIC_DN	5.8833e-11	29	527
AC-like	WONG_ADULT_TISSUE_STEM_MODULE	6.89877e-11	35	709
AC-like	JOHANSSON_BRAIN_CANCER_EARLY_VS_LATE_DN	1.50549e-10	9	41
AC-like	DAVICIONI_TARGETS_OF_PAX_FOXO1_FUSIONS_UP	5.03233e-10	19	257
AC-like	DACOSTA_UV_RESPONSE_VIA_ERCC3_COMMON_DN	2.17347e-09	25	466
AC-like	ONKEN_UVEAL_MELANOMA_UP	2.28374e-09	34	789
AC-like	SMID_BREAST_CANCER_BASAL_DN	4.79029e-09	31	698
AC-like	GRAHAM_CML_DIVIDING_VS_NORMAL_QUIESCENT_DN	5.23809e-09	11	93
AC-like	LIM_MAMMARY_LUMINAL_MATURE_DN	5.23809e-09	11	93
AC-like	CHARAFE_BREAST_CANCER_LUMINAL_VS_BASAL_DN	5.53895e-09	24	453
AC-like	CUI_TCF21_TARGETS_2_DN	6.98951e-09	34	823
AC-like	BAELDE_DIABETIC_NEPHROPATHY_DN	1.06782e-08	23	434
AC-like	VERHAAK_AML_WITH_NPM1_MUTATED_DN	1.13395e-08	17	248
AC-like	GOZGIT_ESR1_TARGETS_DN	1.3379e-08	32	766
AC-like	SWEET_LUNG_CANCER_KRAS_DN	1.36229e-08	22	406
AC-like	LIU_PROSTATE_CANCER_DN	2.70409e-08	24	490
AC-like	IVANOVA_HEMATOPOIESIS_STEM_CELL_LONG_TERM	4.27748e-08	15	212
AC-like	BOQUEST_STEM_CELL_CULTURED_VS_FRESH_UP	1.46923e-07	21	426
AC-like	GRYDER_PAX3FOXO1_ENHANCERS_IN_TADS	1.47487e-07	36	1009
AC-like	MCLACHLAN_DENTAL_CARIES_DN	1.54834e-07	9	81
AC-like	GENTILE_UV_LOW_DOSE_DN	1.80349e-07	8	63
AC-like	SCHAEFFER_PROSTATE_DEVELOPMENT_48HR_DN	1.95141e-07	20	398
AC-like	LINDGREN_BLADDER_CANCER_HIGH_RECURRENCE	2.1565e-07	7	47
AC-like	LEE_TARGETS_OF_PTCH1_AND_SUFU_DN	2.19854e-07	9	84
AC-like	WU_CELL_MIGRATION	2.35724e-07	13	182
AC-like	DAVICIONI_MOLECULAR_ARMS_VS_ERMS_UP	2.76708e-07	18	338
AC-like	SMID_BREAST_CANCER_NORMAL_LIKE_UP	3.13168e-07	22	481
AC-like	CREIGHTON_ENDOCRINE_THERAPY_RESISTANCE_5	4.20777e-07	22	489
AC-like	SCHUETZ_BREAST_CANCER_DUCTAL_INVASIVE_UP	4.96796e-07	18	351
AC-like	JAATINEN_HEMATOPOIETIC_STEM_CELL_UP	5.35636e-07	17	319
AC-like	ONDER_CDH1_TARGETS_2_UP	5.5009e-07	15	255
AC-like	GABRIELY_MIR21_TARGETS	5.84386e-07	16	288
AC-like	ELVIDGE_HYPOXIA_UP	7.26166e-07	12	171
AC-like	LIM_MAMMARY_STEM_CELL_UP	7.79114e-07	21	469
AC-like	ZHENG_GLIOBLASTOMA_PLASTICITY_DN	8.78751e-07	7	56
AC-like	VECCHI_GASTRIC_CANCER_ADVANCED_VS_EARLY_UP	8.8645e-07	12	174
AC-like	KINSEY_TARGETS_OF_EWSR1_FLII_FUSION_DN	9.21783e-07	17	331
AC-like	ENK_UV_RESPONSE_EPIDERMIS_DN	9.49504e-07	22	512
AC-like	SENESE_HDAC1_AND_HDAC2_TARGETS_DN	1.05058e-06	14	236
AC-like	KOBAYASHI_EGFR_SIGNALING_24HR_UP	1.25721e-06	9	101
AC-like	DAVICIONI_PAX_FOXO1_SIGNATURE_IN_ARMS_UP	1.32564e-06	7	59
AC-like	VECCHI_GASTRIC_CANCER_EARLY_DN	1.4189e-06	18	376
AC-like	SENESE_HDAC2_TARGETS_DN	1.80396e-06	10	130
